# Supplementary material for: A novel network control model for identifying personalized driver genes in cancer
Source: PLoS Comput Biol. 2019 Nov 25;15(11):e1007520. doi: 10.1371/journal.pcbi.1007520 (PMC6901264; doi:10.1371/journal.pcbi.1007520)
Supplement: S1 File — (XLSX) [file pcbi.1007520.s001.xlsx]

## Sheet: Description
Description:The gene interaction network is downloaded from website http://bioen-compbio.bioen.illinois.edu/DawnRank/ provided by Jack P Hou and Jian Ma [1]. The network used a variety of sources, including the network used in MEMo [2] as well as the up-to-date curated information from Reactome [3], the NCI-Nature Curated PID [4], and KEGG [5]. The MEMo network consisted of inferred gene-interact…
Reference:
1. Hou, Jack P., and Jian Ma. "DawnRank: discovering personalized driver genes in cancer." Genome medicine 6.7 (2014): 56.
2. Ciriello G, Cerami E, Sander C, Schultz N: Mutual exclusivity analysis identifies oncogenic network modules. Genome Res 2012, 22:398–406.
3. Croft D, O'Kelly G, Wu G, Haw R, Gillespie M, Matthews L, Caudy M, Garapati P, Gopinath G, Jassal B, Jupe S, Kalatskaya I, Mahajan S, May B, Ndegwa N, Schmidt E, Shamovsky V, Yung C, Birney E, Hermjakob H, D'Eustachio P, Stein L: Reactome: a database of reactions, pathways and biological processes. Nucleic Acids Res 2011, 39:D691–D697. 4. Schaefer CF, Anthony K, Krupa S, Buchoff J, Day M, Hann…

## Sheet: Network edges
ABI1	ABI1
ABI1	SOS1
ABI1	EGFR
ABI1	EGF
ABI1	EPS8
ABI1	PAK1
ABI1	WASL
ABI1	CYFIP2
ABI1	NCKAP1
ABI1	BAIAP2
ABI1	WASF2
ABI1	C3orf10
ABI1	USP6NL
SOS1	ABI1
SOS1	SOS1
SOS1	AKT1
SOS1	RAF1
SOS1	FOXO1
SOS1	AKT2
SOS1	MAP2K1
SOS1	EGFR
SOS1	CAV1
SOS1	CCND1
SOS1	ESR1
SOS1	IL6ST
SOS1	PTEN
SOS1	RAC3
SOS1	RANBP9
SOS1	MAPK1
SOS1	MAPK3
SOS1	NCK1
SOS1	RASA1
SOS1	CRK
SOS1	SPRY2
SOS1	CBL
SOS1	KIT
SOS1	CRKL
SOS1	PIK3R1
SOS1	PIK3R2
SOS1	SHC1
SOS1	CDC42
SOS1	MYC
SOS1	PTPN11
SOS1	DOK1
SOS1	CSF2RB
SOS1	CSK
SOS1	PTPN6
SOS1	RHOA
SOS1	LYN
SOS1	HCK
SOS1	INPP5D
SOS1	PLCG1
SOS1	SRC
SOS1	PRKCA
SOS1	PRKCB
SOS1	PRKCG
SOS1	EGF
SOS1	EPS8
SOS1	NCK2
SOS1	PIK3C2B
SOS1	SOCS3
SOS1	GAB1
SOS1	EPOR
SOS1	ERBB2
SOS1	PIK3CA
SOS1	PIK3CB
SOS1	PIK3CG
SOS1	GRAP
SOS1	HRAS
SOS1	MET
SOS1	PTK2
SOS1	JAK1
SOS1	JAK2
SOS1	KITLG
SOS1	KRAS
SOS1	LRPPRC
SOS1	MAPK14
SOS1	MAP2K2
SOS1	RAC1
SOS1	RASAL2
SOS1	NRAS
SOS1	PRKCD
SOS1	PRKCZ
SOS1	PRKD1
SOS1	PTK2B
SOS1	SDC2
SOS1	MCF2
SOS1	RAC2
SOS1	RHOG
SOS1	RHOJ
SOS1	RHOQ
SOS1	RHOV
SOS1	RHOB
SOS1	RHOBTB1
SOS1	RHOBTB2
SOS1	RHOC
SOS1	RHOD
SOS1	RHOF
SOS1	RHOH
SOS1	RHOT1
SOS1	RHOT2
SOS1	RHOU
SOS1	NGF
SOS1	NGFR
SOS1	BCAR1
SOS1	BCR
SOS1	BTK
SOS1	CD2AP
SOS1	CREB1
SOS1	GRB10
SOS1	GRB2
SOS1	INSR
SOS1	JAK3
SOS1	LCK
SOS1	PDGFRA
SOS1	ROS1
SOS1	SHC3
SOS1	AGTR2
SOS1	AGT
SOS1	PDGFRB
SOS1	ERBB3
SOS1	FLT1
SOS1	FLT4
SOS1	ITGA1
SOS1	ITGB1
SOS1	KDR
SOS1	PTPN7
SOS1	VEGFA
SOS1	DKFZP666O0110
SOS1	FN1
SOS1	ITGA2B
SOS1	ITGB3
SOS1	PRKCE
SOS1	PRKCH
SOS1	RAP1B
SOS1	GDNF
SOS1	HBEGF
SOS1	IL8RA
SOS1	BDNF
SOS1	ERBB4
SOS1	PRKCI
SOS1	GNAI1
SOS1	GNB1
SOS1	GNGT1
SOS1	S1PR1
SOS1	EPO
SOS1	AKT3
SOS1	ANGPT1
SOS1	BCL2L1
SOS1	RET
SOS1	DKFZP434N071
SOS1	DKFZP686B04100
SOS1	FGFR1
SOS1	FGFR2
SOS1	FGFR3
SOS1	FGFR4
SOS1	FRAP1
SOS1	FRS2
SOS1	FRS3
SOS1	GAB2
SOS1	GAB3
SOS1	IL2
SOS1	INS
SOS1	IRS1
SOS1	IRS2
SOS1	ITSN1
SOS1	PELP1
SOS1	PIK3C2G
SOS1	PIK3C3
SOS1	PIK3CD
SOS1	PLCG2
SOS1	IL21
SOS1	LTK
SOS1	ALOX15B
SOS1	LCP2
SOS1	CD79A
SOS1	DOK2
SOS1	HGS
SOS1	APBB1IP
SOS1	FGA
SOS1	FGB
SOS1	FGG
SOS1	RAP1A
SOS1	GNB2L1
SOS1	IFNAR1
SOS1	TSG101
SOS1	MRAS
SOS1	RRAS
SOS1	RRAS2
SOS1	HGF
SOS1	IL2RA
SOS1	IL2RG
SOS1	PDGFA
SOS1	SMPD1
SOS1	IL6
SOS1	GRAP2
SOS1	IL12RB1
SOS1	IL12RB2
SOS1	IL2RB
SOS1	LAT
SOS1	IL3RA
SOS1	BLNK
SOS1	CSF1R
SOS1	GFRA1
SOS1	IGF1
SOS1	IGF1R
SOS1	PDGFB
SOS1	CD79B
SOS1	IL3
SOS1	NTF3
SOS1	RIT2
SOS1	LMO4
SOS1	FCER1A
SOS1	FCER1G
SOS1	IGHE
SOS1	MS4A2
SOS1	IL18
SOS1	IL10RA
SOS1	IL11RA
SOS1	IL13RA1
SOS1	IL13RA2
SOS1	IL20RA
SOS1	IL4R
SOS1	IL5RA
SOS1	IL6R
SOS1	MPL
SOS1	IL8
SOS1	CCND2
SOS1	GRID
SOS1	IL1A
SOS1	IKZF3
SOS1	VPS24
SOS1	FIGF
SOS1	PRKD3
SOS1	PRKD2
SOS1	CTF1
SOS1	INSRR
SOS1	LIF
SOS1	MUC20
SOS1	SGMS1
SOS1	HSIL5R
SOS1	HSIL5R2
SOS1	HSIL5R4
SOS1	IL13
SOS1	IL15
SOS1	IL23A
SOS1	IL7
SOS1	RANBP10
SOS1	USP6NL
SOS1	IL17RD
SOS1	ZFYVE28
ABL1	ABI1
ABL1	ABL1
ABL1	TP73
ABL1	RB1
ABL1	CCNA2
ABL1	CDK2
ABL1	PLCG1
ABL1	ABI2
ABL1	LRP8
ABL1	RELN
ABL1	TERT
TP73	ABL1
TP73	CREBBP
TP73	KAT2B
TP73	MDM2
TP73	PIAS1
TP73	RB1
TP73	RCHY1
TP73	SMAD3
TP73	SMAD2
TP73	MYC
TP73	EP300
TP73	TCF3
TP73	DAXX
TP73	E2F4
TP73	HTT
TP73	HIPK2
TP73	HRAS
TP73	JAK1
TP73	MAPK14
TP73	NFYB
TP73	TGFB1
TP73	TP53
TP73	E2F1
TP73	E2F2
TP73	E2F3
TP73	PFDN5
TP73	MDM2-ISOFORM-KB9
TP73	BIN1
TP73	TDG
TP73	MAPK11
TP73	MAPK12
TP73	MAPK13
TP73	SIRT1
TP73	PML
TP73	NFYC
TP73	CHEK2
TP73	CABLES1
TP73	MDM4
TP73	TP63
TP73	HIPK3
TP73	RFWD2
TP73	IGBP1
TP73	PPP1R13B
ACTL6A	ACTL6A
ACTL6A	RELA
ACTL6A	MYC
ACTL6A	RUVBL1
ACTL6A	ACTB
ACTL6A	RUVBL2
ACTL6A	TRRAP
ACTL6A	MAX
ACTL6A	KAT5
RELA	ACTL6A
RELA	RELA
RELA	AR
RELA	AKT1
RELA	CHUK
RELA	MST1R
RELA	AKT2
RELA	MAP3K14
RELA	TRAF2
RELA	EGFR
RELA	ATF2
RELA	BRCA1
RELA	CCND1
RELA	CREBBP
RELA	GTF2F1
RELA	JUN
RELA	NCOA1
RELA	NCOR2
RELA	NR0B2
RELA	PIAS1
RELA	PIAS3
RELA	POU2F2
RELA	RAC3
RELA	RAN
RELA	ARRB2
RELA	ATF3
RELA	PPP2CA
RELA	IKBKE
RELA	TBK1
RELA	TNFRSF1A
RELA	RELB
RELA	BIRC2
RELA	RIPK1
RELA	TRADD
RELA	BIRC3
RELA	BTRC
RELA	NFKBIA
RELA	CASP8
RELA	MAPK1
RELA	MAPK3
RELA	PIK3R1
RELA	NFKBIB
RELA	CDKN1A
RELA	MYC
RELA	CEBPB
RELA	NFKB1
RELA	NFKB2
RELA	HDAC2
RELA	EP300
RELA	COMMD1
RELA	CSNK2A1
RELA	CSNK2A2
RELA	CSNK2B
RELA	FBXW11
RELA	NFKBIE
RELA	TRAF6
RELA	SRC
RELA	PRKCA
RELA	PRKCB
RELA	ELF3
RELA	ELK1
RELA	FAF1
RELA	FOS
RELA	G3BP2
RELA	PIK3CA
RELA	HDAC1
RELA	IQGAP2
RELA	JAK2
RELA	MAPK14
RELA	RAC1
RELA	MAP3K8
RELA	REL
RELA	TNIP2
RELA	MTOR
RELA	UNC5CL
RELA	POLR1D
RELA	PPP1R13L
RELA	PRKACA
RELA	PRKCD
RELA	PRKCZ
RELA	RNF25
RELA	TRIB3
RELA	XPO1
RELA	TNF
RELA	RAC2
RELA	A2M
RELA	HSPA9
RELA	AATF
RELA	NGF
RELA	NGFR
RELA	EGR1
RELA	CFTR
RELA	BRCA2
RELA	CDKN1B
RELA	GTF3A
RELA	LCK
RELA	PPARA
RELA	MED1
RELA	PPARD
RELA	CTSB
RELA	MMP14
RELA	MMP3
RELA	MMP9
RELA	ACTB
RELA	ARID1A
RELA	COL1A1
RELA	FN1
RELA	GTF2A1
RELA	GTF2B
RELA	GTF2E1
RELA	HMGB1
RELA	IRF1
RELA	IRF2
RELA	IRF3
RELA	IRF4
RELA	IRF5
RELA	IRF6
RELA	IRF7
RELA	NOS2
RELA	NR3C1
RELA	PCAF
RELA	IKBKB
RELA	NOTCH1
RELA	PRKCI
RELA	ILF2
RELA	IL1B
RELA	CCL20
RELA	CCR5
RELA	HDAC3
RELA	AKT3
RELA	ANGPT1
RELA	NOS3
RELA	AHR
RELA	NR2F1
RELA	STAT4
RELA	BCL2
RELA	BCL2L1
RELA	HSPA5
RELA	LPAR1
RELA	LPAR2
RELA	LPAR3
RELA	AKAP8
RELA	AKR1B1
RELA	FRAP1
RELA	IKBKG
RELA	IL2
RELA	IRAK1
RELA	MAP3K1
RELA	NR4A1
RELA	NRIP1
RELA	NPM1
RELA	CEBPD
RELA	ANKRD28
RELA	PCNA
RELA	APOC3
RELA	NOL3
RELA	PAWR
RELA	PGR
RELA	PIGR
RELA	PLAU
RELA	AREG
RELA	IL2RA
RELA	NOS1
RELA	ICAM1
RELA	PML
RELA	CITED2
RELA	CCL5
RELA	IL6
RELA	PTGS2
RELA	IFNB1
RELA	CXCR5
RELA	BARD1
RELA	MRPL12
RELA	IL12B
RELA	IL12RB1
RELA	TYK2
RELA	TRAF1
RELA	BCL2A1
RELA	BCL3
RELA	SYK
RELA	CD40
RELA	C4BPA
RELA	PTX3
RELA	NOD1
RELA	IL18
RELA	IL1R1
RELA	IL23R
RELA	IL4
RELA	CCL2
RELA	CCL3
RELA	IL8
RELA	CXCL1
RELA	CXCL11
RELA	CD40LG
RELA	PPARGC1A
RELA	CSRP1
RELA	PCK2
RELA	MEFV
RELA	ERC1
RELA	SQSTM1
RELA	FIGF
RELA	LGALS3BP
RELA	F3
RELA	GSTP1
RELA	CSF2
RELA	CSF3
RELA	IL18RAP
RELA	PGF
RELA	EBI3
RELA	EEF1A2
RELA	IL1RAP
RELA	IL23A
RELA	IL18R1
RELA	MTPN
RELA	MTDH
RELA	TDP2
AES	AES
AES	AR
AES	CTNNB1
AES	CREBBP
AES	LEF1
AES	NLK
AES	CTBP1
AES	HNF1A
AES	TLE1
AR	RELA
AR	AES
AR	AR
AR	AKT1
AR	APPL1
AR	FOXO1
AR	CTNNB1
AR	GSK3B
AR	EGFR
AR	RNF4
AR	ATF2
AR	BAG1
AR	BRCA1
AR	CAV1
AR	CCND1
AR	CCNE1
AR	CCNH
AR	CDC37
AR	CDK9
AR	COX5B
AR	CREBBP
AR	ESR1
AR	ETV5
AR	FHL2
AR	FLNA
AR	GTF2F1
AR	GTF2F2
AR	GTF2H1
AR	IL6ST
AR	JUN
AR	KAT2B
AR	MDM2
AR	MNAT1
AR	MYST2
AR	NCOA1
AR	NCOA2
AR	NCOA3
AR	NCOR2
AR	NR0B2
AR	NR2C2
AR	NR5A1
AR	NSD1
AR	PA2G4
AR	PAK6
AR	PATZ1
AR	PIAS1
AR	PIAS3
AR	PIAS4
AR	PNRC1
AR	POU2F2
AR	PRMT1
AR	PRPF6
AR	PSMC3IP
AR	PTEN
AR	RAC3
AR	RAN
AR	RANBP9
AR	RB1
AR	RCHY1
AR	RNF14
AR	RUNX2
AR	SMAD3
AR	SMAD4
AR	SP1
AR	SPDEF
AR	SRY
AR	STAT3
AR	STUB1
AR	SVIL
AR	TGFB1I1
AR	TGIF1
AR	TMF1
AR	UBE2I
AR	UBE3A
AR	CASP8
AR	PIK3R1
AR	CDK6
AR	HSP90AA1
AR	CEBPA
AR	EP300
AR	SRC
AR	PIK3CA
AR	HDAC1
AR	HIP1
AR	MAPK14
AR	REL
AR	MAPK8
AR	PKN1
AR	PTK2B
AR	SMARCC1
AR	SMARCE1
AR	RPS6KA3
AR	EGR1
AR	PRKDC
AR	MED1
AR	GSN
AR	NR3C1
AR	SMARCA2
AR	FKBP4
AR	ADAM10
AR	POU2F1
AR	TCF4
AR	TCF7L2
AR	NRIP1
AR	PELP1
AR	AOF2
AR	XRCC5
AR	XRCC6
AR	APPBP2
AR	CARM1
AR	CCND3
AR	CMTM2
AR	CTDSP1
AR	CTDSP2
AR	DNAJA1
AR	EHMT2
AR	FOXA1
AR	HDAC7
AR	HNRNPA1
AR	HOXB13
AR	LATS2
AR	MAK
AR	NCOA4
AR	NCOA6
AR	NR0B1
AR	NR2C1
AR	PAWR
AR	PRDX1
AR	SIRT1
AR	SNURF
AR	SRF
AR	TRIM24
AR	UBA3
AR	VAV3
AR	ZMIZ1
AR	ZMIZ2
AR	GATA2
AR	KAT5
AR	KDM1A
AR	KDM3A
AR	KDM4C
AKT1	SOS1
AKT1	AR
AKT1	AKT1
AKT1	APPL1
AKT1	CHUK
AKT1	RAF1
AKT1	ESR1
AKT1	NCOA1
AKT1	MAP3K7
AKT1	CBLB
AKT1	PIK3R1
AKT1	SHC1
AKT1	ITGA6
AKT1	HSP90AA1
AKT1	PTPN11
AKT1	ITGB4
AKT1	TRAF6
AKT1	RHOA
AKT1	SRC
AKT1	GAB1
AKT1	PIK3CA
AKT1	PIK3CB
AKT1	GRB14
AKT1	JAK1
AKT1	MAP3K8
AKT1	MTOR
AKT1	PAK1
AKT1	PRKACA
AKT1	PRKCZ
AKT1	SMO
AKT1	CDKN1B
AKT1	GRB10
AKT1	INSR
AKT1	JAK3
AKT1	LCK
AKT1	PRKDC
AKT1	RELN
AKT1	TERT
AKT1	PTPN1
AKT1	PDGFRB
AKT1	ERBB3
AKT1	EDNRA
AKT1	ITGAM
AKT1	ITGB2
AKT1	CALM1
AKT1	EDN1
AKT1	AHNAK
AKT1	PTGES3
AKT1	AHSG
AKT1	BCL10
AKT1	CARD11
AKT1	CD19
AKT1	DAB1
AKT1	DKC1
AKT1	GAB2
AKT1	IL2
AKT1	ILK
AKT1	INS
AKT1	MALT1
AKT1	MAP3K5
AKT1	MAPKAP1
AKT1	PDPK1
AKT1	PELP1
AKT1	RBP1
AKT1	RHEB
AKT1	RICTOR
AKT1	RPS6KB1
AKT1	S1PR3
AKT1	STRN
AKT1	VLDLR
AKT1	AURKA
AKT1	IL2RA
AKT1	ICAM1
AKT1	IL2RG
AKT1	IL2RB
AKT1	CD40
AKT1	CD40LG
AKT1	MLST8
APPL1	AR
APPL1	AKT1
APPL1	AKT2
CHUK	AKT1
CHUK	CHUK
CHUK	AKT2
CHUK	MAP3K14
CHUK	CDC37
CHUK	CREBBP
CHUK	TNFRSF1A
CHUK	MAP3K7
CHUK	NFKBIA
CHUK	NFKBIB
CHUK	HSP90AA1
CHUK	MAP3K3
CHUK	NFKB1
CHUK	FKBP5
CHUK	HSP90AB1
CHUK	NFKB2
CHUK	NLRP4
CHUK	PEBP1
CHUK	PTPN11
CHUK	TRAF6
CHUK	SRC
CHUK	PRKCA
CHUK	PRKCB
CHUK	TAB1
CHUK	TAB2
CHUK	TNFAIP3
CHUK	TNF
CHUK	IKBKB
CHUK	AKT3
CHUK	BCL10
CHUK	CARD11
CHUK	IKBKG
CHUK	IRAK1
CHUK	MALT1
CHUK	ANKRD28
CHUK	ERC1
CHUK	SQSTM1
RAF1	AR
RAF1	AKT1
RAF1	RAF1
RAF1	AKT2
RAF1	ARAF
RAF1	MAP2K1
RAF1	EGFR
RAF1	BAG1
RAF1	CDC37
RAF1	PAK6
RAF1	PPP2CA
RAF1	PPP2R5B
RAF1	MAP3K7
RAF1	MAPK1
RAF1	MAPK3
RAF1	DNM1
RAF1	RASA1
RAF1	PIK3R1
RAF1	CDC25A
RAF1	HSP90AA1
RAF1	MYC
RAF1	HSP90AB1
RAF1	PEBP1
RAF1	PTPN11
RAF1	DOK1
RAF1	INPP5D
RAF1	PLCG1
RAF1	PRKCA
RAF1	PRKCB
RAF1	PRKCG
RAF1	KRT8
RAF1	FYN
RAF1	PIK3CA
RAF1	HRAS
RAF1	SHOC2
RAF1	JAK1
RAF1	JAK2
RAF1	KRAS
RAF1	MAPK14
RAF1	MAP2K2
RAF1	MAP3K2
RAF1	YWHAE
RAF1	YWHAZ
RAF1	RAC1
RAF1	MAPK7
RAF1	NRAS
RAF1	PAK1
RAF1	PRKACA
RAF1	PRKCD
RAF1	PRKCZ
RAF1	F2
RAF1	PLK3
RAF1	BCR
RAF1	GRB10
RAF1	GRB2
RAF1	INSR
RAF1	JAK3
RAF1	LCK
RAF1	PRKAA1
RAF1	PRKAA2
RAF1	AGT
RAF1	PAK2
RAF1	PAK3
RAF1	PAK4
RAF1	PAK7
RAF1	NR3C1
RAF1	PRKCE
RAF1	PRKCH
RAF1	PHB
RAF1	PPP2R1A
RAF1	PRKCI
RAF1	EDN1
RAF1	GNG2
RAF1	PRKG1
RAF1	ARRB1
RAF1	CCL11
RAF1	CCL4
RAF1	CXCL12
RAF1	AKT3
RAF1	BAD
RAF1	BCL2
RAF1	PPP2R5D
RAF1	BRAF
RAF1	GAB2
RAF1	IL2
RAF1	MAP2K3
RAF1	MAP2K4
RAF1	MAP3K1
RAF1	MAP3K5
RAF1	PPP2CB
RAF1	PPP2R2A
RAF1	PPP2R2B
RAF1	PPP2R2C
RAF1	PPP2R3B
RAF1	PPP2R5A
RAF1	PPP2R5C
RAF1	PPP2R5E
RAF1	LTK
RAF1	MARK3
RAF1	MAPK12
RAF1	DKFZP686L02273
RAF1	KSR1
RAF1	KSR2
RAF1	MRAS
RAF1	PBK
RAF1	RRAS
RAF1	IL2RA
RAF1	IL2RG
RAF1	CNKSR1
RAF1	IL2RB
RAF1	DNAJC27
RAF1	IGF1
RAF1	MAP2K5
RAF1	FCER1A
RAF1	FCER1G
RAF1	MS4A2
RAF1	FCGR2B
RAF1	PPP5C
RAF1	DMPK
RAF1	ERAS
RAF1	LRPAP1
FOXO1	AR
FOXO1	AKT1
FOXO1	FOXO1
FOXO1	AKT2
FOXO1	CTNNB1
FOXO1	CREBBP
FOXO1	ESR1
FOXO1	FHL2
FOXO1	IL6ST
FOXO1	NCOA2
FOXO1	RAN
FOXO1	SMAD3
FOXO1	SMAD4
FOXO1	STAT3
FOXO1	CDK2
FOXO1	CEBPB
FOXO1	EP300
FOXO1	CSNK1D
FOXO1	CSNK1E
FOXO1	SKP2
FOXO1	ETS1
FOXO1	JAK1
FOXO1	XPO1
FOXO1	F2
FOXO1	CDC2
FOXO1	CDKN1B
FOXO1	AGTR1
FOXO1	CSNK1G2
FOXO1	CSNK1A1
FOXO1	POU2F1
FOXO1	AKT3
FOXO1	ANGPT1
FOXO1	ANGPT4
FOXO1	FGF2
FOXO1	FOXA2
FOXO1	CSNK1G1
FOXO1	CSNK1G3
FOXO1	SIRT1
FOXO1	GATA2
FOXO1	IL6
FOXO1	IL6R
FOXO1	FBP1
FOXO1	FBP2
FOXO1	FOXG1
MST1R	AKT1
MST1R	MST1R
MST1R	ITGA6
MST1R	ITGB4
MST1R	CSK
MST1R	GAB1
MST1R	EPOR
MST1R	YWHAB
MST1R	YWHAQ
MST1R	JAK2
MST1R	YWHAE
MST1R	YWHAH
MST1R	YWHAZ
MST1R	SFN
MST1R	GRB2
MST1R	ITGAM
MST1R	ITGB2
MST1R	MST1
MST1R	ICAM1
MST1R	HYAL2
STAT1	SOS1
STAT1	AKT1
STAT1	STAT1
STAT1	AKT2
STAT1	TRAF2
STAT1	MAP2K1
STAT1	EGFR
STAT1	BRCA1
STAT1	CREBBP
STAT1	IL6ST
STAT1	JUN
STAT1	PIAS1
STAT1	PIAS4
STAT1	PRMT1
STAT1	STAT3
STAT1	TNFRSF1A
STAT1	RIPK1
STAT1	TRADD
STAT1	TNFRSF1B
STAT1	CAMK2B
STAT1	CAMK2D
STAT1	CAMK2G
STAT1	FADD
STAT1	MAPK1
STAT1	MAPK3
STAT1	RASA1
STAT1	KIT
STAT1	PIK3R1
STAT1	SHC1
STAT1	PTPN11
STAT1	EP300
STAT1	CSF2RB
STAT1	PTPN6
STAT1	CYLD
STAT1	DDX3X
STAT1	LYN
STAT1	PLCG1
STAT1	SRC
STAT1	PRKCA
STAT1	PRKCB
STAT1	PRKCG
STAT1	EGF
STAT1	PIK3C2B
STAT1	SOCS3
STAT1	STAT5A
STAT1	STAT5B
STAT1	GAB1
STAT1	EPOR
STAT1	ERBB2
STAT1	FOS
STAT1	FYN
STAT1	PIK3CA
STAT1	PIK3CB
STAT1	PIK3CG
STAT1	GTF2I
STAT1	MET
STAT1	PTK2
STAT1	JAK1
STAT1	JAK2
STAT1	MAPK14
STAT1	RAC1
STAT1	MAPK8
STAT1	MCM5
STAT1	RASAL2
STAT1	PRKCD
STAT1	PRKCZ
STAT1	PRKD1
STAT1	SDC2
STAT1	TGFB1
STAT1	TNF
STAT1	A2M
STAT1	KPNA1
STAT1	EPHA3
STAT1	GRB2
STAT1	JAK3
STAT1	LCK
STAT1	MUC1
STAT1	PDGFRA
STAT1	SHC3
STAT1	PDGFRB
STAT1	ERBB3
STAT1	FLT1
STAT1	KDR
STAT1	PAK2
STAT1	CAPZA1
STAT1	IRF1
STAT1	IRF2
STAT1	IRF7
STAT1	NOS2
STAT1	PRKCE
STAT1	PRKCH
STAT1	ERBB4
STAT1	PRKCI
STAT1	CALM1
STAT1	CAMK2A
STAT1	BCL6
STAT1	ADRA1B
STAT1	EPO
STAT1	CCR1
STAT1	CCR5
STAT1	CXCR4
STAT1	AKT3
STAT1	PTP4A3
STAT1	DKFZP434N071
STAT1	FGFR3
STAT1	FGFR4
STAT1	FRAP1
STAT1	GAB2
STAT1	GAB3
STAT1	IFNAR2
STAT1	IFNG
STAT1	IL2
STAT1	MAX
STAT1	PIK3C2G
STAT1	PIK3C3
STAT1	PIK3CD
STAT1	PLCG2
STAT1	SOS2
STAT1	MDK
STAT1	PSMB9
STAT1	BMX
STAT1	MAPK10
STAT1	MAPK11
STAT1	MAPK12
STAT1	MAPK13
STAT1	MAPK9
STAT1	GNB2L1
STAT1	IFNAR1
STAT1	IL2RA
STAT1	ICAM1
STAT1	IL2RG
STAT1	PDGFA
STAT1	CIITA
STAT1	IL6
STAT1	RPS6KA5
STAT1	IFNB1
STAT1	FANCC
STAT1	MCM3
STAT1	IL12A
STAT1	IL12B
STAT1	IL12RB1
STAT1	IL12RB2
STAT1	IL2RB
STAT1	TYK2
STAT1	B3GAT3
STAT1	CSF1
STAT1	PDGFB
STAT1	PIM1
STAT1	LMO4
STAT1	IFNGR1
STAT1	EIF2AK2
STAT1	IFNGR2
STAT1	IL10RA
STAT1	IL22RA1
STAT1	IL23R
STAT1	IL6R
STAT1	MPL
STAT1	CCL2
STAT1	CXCL9
STAT1	PRF1
STAT1	RNMT
STAT1	FCGR3A
STAT1	CYP19A1
STAT1	HSF1
STAT1	PRKD3
STAT1	IRF9
STAT1	NMI
STAT1	PRKD2
STAT1	FCGR1A
STAT1	EBI3
STAT1	IL27
STAT1	IL27RA
STAT1	EIF2A
STAT1	IFNA1
STAT1	IL22
STAT1	PTGFR
STAT1	IL23A
STAT1	ST13
STAT1	PTPN2
STAT1	REG1A
AKT2	AKT1
AKT2	CHUK
AKT2	AKT2
AKT2	CDKN1A
AKT2	GRB14
AKT2	INSR
AKT2	INS
AKT2	PDPK1
ALPL	MAP3K14
ALPL	TRAF2
ALPL	TRAF3
MAP3K14	AKT1
MAP3K14	CHUK
MAP3K14	AKT2
MAP3K14	ALPL
MAP3K14	MAP3K14
MAP3K14	TRAF2
MAP3K14	TRAF3
MAP3K14	MAP2K1
MAP3K14	EGFR
MAP3K14	CDC37
MAP3K14	TNFRSF1A
MAP3K14	BIRC2
MAP3K14	RIPK1
MAP3K14	TRADD
MAP3K14	BIRC3
MAP3K14	FADD
MAP3K14	CASP8
MAP3K14	CASP2
MAP3K14	CRADD
MAP3K14	CFLAR
MAP3K14	GRB7
MAP3K14	HSP90AA1
MAP3K14	HSP90AB1
MAP3K14	NFKB2
MAP3K14	PEBP1
MAP3K14	TRAF6
MAP3K14	FBL
MAP3K14	GRB14
MAP3K14	IKBKAP
MAP3K14	RPL4
MAP3K14	RPL6
MAP3K14	TRAF5
MAP3K14	MAP3K8
MAP3K14	TNF
MAP3K14	GRB10
MAP3K14	ITGAV
MAP3K14	ITGB3
MAP3K14	IKBKB
MAP3K14	IKBKG
MAP3K14	IRAK1
MAP3K14	MAP2K4
MAP3K14	MAP3K1
MAP3K14	MAP3K5
MAP3K14	LTB
MAP3K14	TRAF1
MAP3K14	SPP1
MAP3K14	EDAR
MAP3K14	IRAK2
MAP3K14	IRAK3
MAP3K14	IRAK4
TRAF2	RELA
TRAF2	APPL1
TRAF2	CHUK
TRAF2	STAT1
TRAF2	ALPL
TRAF2	MAP3K14
TRAF2	TRAF2
TRAF2	TRAF3
TRAF2	CAV1
TRAF2	FLNA
TRAF2	NR2C2
TRAF2	TBK1
TRAF2	BAG4
TRAF2	TNFRSF1A
TRAF2	BIRC2
TRAF2	RIPK1
TRAF2	TRADD
TRAF2	TNFRSF1B
TRAF2	BIRC3
TRAF2	MAP3K7
TRAF2	CASP10
TRAF2	FADD
TRAF2	CASP8
TRAF2	CASP2
TRAF2	CRADD
TRAF2	CASP3
TRAF2	CFLAR
TRAF2	CASP8AP2
TRAF2	CBLB
TRAF2	HSP90AA1
TRAF2	MAP3K3
TRAF2	NFKB1
TRAF2	CYLD
TRAF2	TRAF6
TRAF2	DAXX
TRAF2	PRKCA
TRAF2	PRKCB
TRAF2	PRKCG
TRAF2	PIK3CA
TRAF2	PIK3CB
TRAF2	PIK3CG
TRAF2	MAPK14
TRAF2	MAP2K6
TRAF2	MAP3K8
TRAF2	MAPK8
TRAF2	TAB1
TRAF2	TAB2
TRAF2	TAB3
TRAF2	NSMAF
TRAF2	PEG3
TRAF2	PKN1
TRAF2	PRKCD
TRAF2	PRKCZ
TRAF2	RALBP1
TRAF2	RIPK3
TRAF2	TANK
TRAF2	TIFA
TRAF2	TNFAIP3
TRAF2	TNF
TRAF2	TNFRSF11A
TRAF2	NGFR
TRAF2	PRKCE
TRAF2	PRKCH
TRAF2	IKBKB
TRAF2	PRKCI
TRAF2	TNFSF12
TRAF2	TNFRSF14
TRAF2	BCL10
TRAF2	DKFZP779K1237
TRAF2	FAS
TRAF2	FASLG
TRAF2	FRAP1
TRAF2	IKBKG
TRAF2	MALT1
TRAF2	MAP2K3
TRAF2	MAP2K4
TRAF2	MAP3K1
TRAF2	MAP3K5
TRAF2	PIK3CD
TRAF2	RPS27A
TRAF2	MAPK10
TRAF2	TXN
TRAF2	MAPK9
TRAF2	TNFRSF10A
TRAF2	LTB
TRAF2	MAP2K7
TRAF2	SMPD1
TRAF2	SPHK1
TRAF2	IL15RA
TRAF2	BID
TRAF2	MADD
TRAF2	TNFRSF25
TRAF2	TRAF1
TRAF2	MAP3K7IP2
TRAF2	RIPK2
TRAF2	MAP4K5
TRAF2	CTSD
TRAF2	TNFRSF10B
TRAF2	TNFSF10
TRAF2	CD40
TRAF2	LRDD
TRAF2	MAP4K4
TRAF2	SMPD3
TRAF2	MAP3K7IP1
TRAF2	TNFRSF13B
TRAF2	CASP12
TRAF2	CD27
TRAF2	CD40LG
TRAF2	TNFRSF8
TRAF2	TNFSF4
TRAF2	TNFSF9
TRAF2	SQSTM1
TRAF2	LTBR
TRAF2	TNFSF14
TRAF2	EDAR
TRAF2	EDARADD
TRAF2	SOX9
TRAF2	TNFSF13
TRAF2	ITPK1
TRAF2	LTA
TRAF2	MAP4K2
TRAF2	MAP4K3
TRAF2	NRK
TRAF2	TNIK
TRAF2	TNFRSF9
TRAF2	TNFRSF12A
TRAF2	RFFL
TRAF2	TNFSF13B
TRAF2	TNFRSF17
TRAF2	TNFRSF18
TRAF2	TNFRSF19
TRAF3	RELA
TRAF3	ALPL
TRAF3	MAP3K14
TRAF3	TRAF2
TRAF3	TRAF3
TRAF3	IKBKE
TRAF3	TBK1
TRAF3	BIRC2
TRAF3	RIPK1
TRAF3	TRADD
TRAF3	TNFRSF1B
TRAF3	BIRC3
TRAF3	CASP3
TRAF3	CFLAR
TRAF3	NFKB1
TRAF3	NFKB2
TRAF3	MAPK14
TRAF3	TANK
TRAF3	TNFRSF11A
TRAF3	NGFR
TRAF3	GRIN2D
TRAF3	TNFRSF14
TRAF3	MAP3K1
TRAF3	DIABLO
TRAF3	TRAF1
TRAF3	CD40
TRAF3	MAP4K4
TRAF3	CD27
TRAF3	CD40LG
TRAF3	TNFRSF8
TRAF3	LTBR
TRAF3	TNFSF14
TRAF3	EDAR
TRAF3	TNFSF13
TRAF3	TICAM1
TRAF3	LTA
TRAF3	TNFRSF9
TRAF3	TNFSF13B
TRAF3	TNFRSF17
TRAF3	TNFRSF18
TRAF3	TNFRSF19
ANAPC10	ANAPC1
ANAPC10	ANAPC2
ANAPC10	ANAPC4
ANAPC10	ANAPC5
ANAPC10	CDC23
ANAPC10	CDC27
ANAPC10	FZR1
ANAPC1	ANAPC10
ANAPC1	ANAPC2
ANAPC1	ANAPC4
ANAPC1	ANAPC5
ANAPC1	CDC23
ANAPC1	CDC27
ANAPC1	FZR1
ANAPC2	ANAPC10
ANAPC2	ANAPC1
ANAPC2	ANAPC4
ANAPC2	ANAPC5
ANAPC2	CDC23
ANAPC2	CDC27
ANAPC2	FZR1
ANAPC2	ANAPC11
ANAPC4	ANAPC10
ANAPC4	ANAPC1
ANAPC4	ANAPC2
ANAPC4	ANAPC5
ANAPC4	CDC23
ANAPC4	CDC27
ANAPC4	FZR1
ANAPC4	ANAPC11
ANAPC5	ANAPC10
ANAPC5	ANAPC1
ANAPC5	ANAPC2
ANAPC5	ANAPC4
ANAPC5	CDC23
ANAPC5	CDC27
ANAPC5	FZR1
ANAPC5	ANAPC11
CDC23	ANAPC10
CDC23	ANAPC1
CDC23	ANAPC2
CDC23	ANAPC4
CDC23	ANAPC5
CDC23	CDC27
CDC23	FZR1
CDC23	CCNB1
CDC23	CCNB2
CDC23	CDC16
CDC23	CDC2
CDC23	AURKB
CDC23	BUB1B
CDC23	BUB3
CDC23	CDC20
CDC23	ANAPC11
CDC23	ANAPC7
CDC23	AURKA
CDC23	CCNB3
CDC23	CDC14A
CDC23	CDC14C
CDC27	ANAPC10
CDC27	ANAPC1
CDC27	ANAPC2
CDC27	ANAPC4
CDC27	ANAPC5
CDC27	CDC23
CDC27	FZR1
CDC27	SMAD3
CDC27	CASP3
CDC27	CCNB1
CDC27	CCNB2
CDC27	CDC16
CDC27	SKIL
CDC27	SMAD2
CDC27	CDC2
CDC27	AURKB
CDC27	BUB1B
CDC27	BUB3
CDC27	CDC20
CDC27	ANAPC11
CDC27	ANAPC7
CDC27	AURKA
CDC27	CCNB3
CDC27	CDC14A
CDC27	CDC14C
CDC27	CDC26
FZR1	ANAPC10
FZR1	ANAPC1
FZR1	ANAPC2
FZR1	ANAPC4
FZR1	ANAPC5
FZR1	CDC23
FZR1	CDC27
FZR1	FZR1
FZR1	BTRC
FZR1	CUL1
FZR1	CCNA2
FZR1	CDK2
FZR1	CCNB1
FZR1	CCNB2
FZR1	CDC16
FZR1	SKIL
FZR1	CDC2
FZR1	AURKB
FZR1	CDC20
FZR1	ANAPC11
FZR1	ANAPC7
FZR1	AURKA
FZR1	CCNB3
FZR1	CDC14A
FZR1	CDC14C
FZR1	CDC26
FZR1	CCNA1
FZR1	CDC6
FZR1	CLSPN
FZR1	FBXO5
FZR1	CDT1
FZR1	CDC14B
APC	APC
APC	AXIN1
APC	CTNNB1
APC	DLG4
APC	Fzd2
APC	GSK3B
APC	JUP
APC	TFAP2A
APC	SP1
APC	LRP6
APC	PPP2CA
APC	BTRC
APC	CUL1
APC	SKP1
APC	FBXW11
APC	DVL1
APC	WNT3A
APC	FZD5
APC	TP53
APC	XPO1
APC	NOTCH1
APC	CTBP1
APC	PPP2R5D
APC	DLG1
APC	ARHGEF4
APC	AXIN2
APC	FRAT1
APC	SPATA13
APC	FAM123B
AXIN1	AKT1
AXIN1	APC
AXIN1	AXIN1
AXIN1	CTNNB1
AXIN1	GSK3B
AXIN1	RUNX2
AXIN1	SMAD3
AXIN1	ARRB2
AXIN1	DVL3
AXIN1	LRP6
AXIN1	MAP3K4
AXIN1	PPP2CA
AXIN1	PPP2R5B
AXIN1	TGFBR2
AXIN1	PIN1
AXIN1	CTNND1
AXIN1	FBXW11
AXIN1	LRP5
AXIN1	DVL1
AXIN1	SMAD7
AXIN1	WNT3A
AXIN1	FZD5
AXIN1	CTNNA1
AXIN1	TGFBR1
AXIN1	NOTCH1
AXIN1	ARRB1
AXIN1	PPP2R5D
AXIN1	PPP2R5A
AXIN1	ARR3
AXIN1	CSNK1G1
AXIN1	FRAT1
AXIN1	APC2
AXIN1	CDH2
AXIN1	RNF111
AXIN1	FAM123B
CTNNB1	AES
CTNNB1	AR
CTNNB1	CHUK
CTNNB1	APC
CTNNB1	AXIN1
CTNNB1	CTNNB1
CTNNB1	GSK3B
CTNNB1	JUP
CTNNB1	TFAP2A
CTNNB1	APH1A
CTNNB1	APH1B
CTNNB1	NCSTN
CTNNB1	PSEN1
CTNNB1	PSENEN
CTNNB1	RAB5A
CTNNB1	CCND1
CTNNB1	CREBBP
CTNNB1	FHL2
CTNNB1	JUN
CTNNB1	NCOA2
CTNNB1	NR5A1
CTNNB1	SMAD3
CTNNB1	SMAD4
CTNNB1	ARRB2
CTNNB1	DVL3
CTNNB1	LRP6
CTNNB1	PPP2CA
CTNNB1	BCL9
CTNNB1	BTRC
CTNNB1	CUL1
CTNNB1	SKP1
CTNNB1	CASP8
CTNNB1	CASP3
CTNNB1	TGFBR2
CTNNB1	CDK6
CTNNB1	SMAD2
CTNNB1	CDC42
CTNNB1	CDH1
CTNNB1	CDX1
CTNNB1	LEF1
CTNNB1	CEBPA
CTNNB1	EP300
CTNNB1	CSNK1D
CTNNB1	CSNK1E
CTNNB1	CSNK2A1
CTNNB1	CSNK2A2
CTNNB1	CSNK2B
CTNNB1	NLK
CTNNB1	PIN1
CTNNB1	RUVBL1
CTNNB1	SALL1
CTNNB1	SOX1
CTNNB1	CTNND1
CTNNB1	FBXW11
CTNNB1	RHOA
CTNNB1	LRP5
CTNNB1	SRC
CTNNB1	DVL1
CTNNB1	SMAD7
CTNNB1	WNT3A
CTNNB1	FZD5
CTNNB1	HDAC1
CTNNB1	MET
CTNNB1	RAC1
CTNNB1	STRAP
CTNNB1	XPO1
CTNNB1	ACTR2
CTNNB1	TERT
CTNNB1	PTPN1
CTNNB1	MED12
CTNNB1	ACP1
CTNNB1	ACTA1
CTNNB1	ACTC1
CTNNB1	ACTG2
CTNNB1	ACTN1
CTNNB1	ADAM17
CTNNB1	CDH3
CTNNB1	CTNNA1
CTNNB1	CTNNA2
CTNNB1	CTNNA3
CTNNB1	KDR
CTNNB1	PVRL1
CTNNB1	VEGFA
CTNNB1	ACTA2
CTNNB1	ACTB
CTNNB1	ACTG1
CTNNB1	ARID1A
CTNNB1	IQGAP1
CTNNB1	ITGAE
CTNNB1	ITGB7
CTNNB1	PIP5K1C
CTNNB1	SMARCA4
CTNNB1	ARID1B
CTNNB1	RUVBL2
CTNNB1	TRRAP
CTNNB1	PPP2R1A
CTNNB1	TGFBR1
CTNNB1	NOTCH1
CTNNB1	ADCY7
CTNNB1	ARRB1
CTNNB1	CSNK1G2
CTNNB1	CSNK1A1
CTNNB1	CTBP1
CTNNB1	CTBP2
CTNNB1	HNF1A
CTNNB1	RANBP3
CTNNB1	TCF4
CTNNB1	TCF7
CTNNB1	TCF7L1
CTNNB1	TCF7L2
CTNNB1	TLE1
CTNNB1	PPP2R5D
CTNNB1	PPP2R2A
CTNNB1	AP1M1
CTNNB1	ARR3
CTNNB1	DNM2
CTNNB1	NUMB
CTNNB1	AXIN2
CTNNB1	CSNK1A1L
CTNNB1	CSNK1G1
CTNNB1	CSNK1G3
CTNNB1	CTNNBIP1
CTNNB1	FRAT1
CTNNB1	TBL1X
CTNNB1	TBL1XR1
CTNNB1	APC2
CTNNB1	MAPK9
CTNNB1	HGF
CTNNB1	TLE2
CTNNB1	TLE4
CTNNB1	CDH15
CTNNB1	CDH2
CTNNB1	CREBBP-VARIANT-PROTEIN
CTNNB1	BCL3
CTNNB1	CHD1L
CTNNB1	BOC
CTNNB1	CDON
CTNNB1	CCND2
CTNNB1	PVRL2
CTNNB1	PARD6A
CTNNB1	CDH10
CTNNB1	CDH11
CTNNB1	CDH12
CTNNB1	CDH13
CTNNB1	CDH16
CTNNB1	CDH17
CTNNB1	CDH18
CTNNB1	CDH19
CTNNB1	CDH20
CTNNB1	CDH22
CTNNB1	CDH23
CTNNB1	CDH24
CTNNB1	CDH26
CTNNB1	CDH4
CTNNB1	CDH5
CTNNB1	CDH6
CTNNB1	CDH7
CTNNB1	CDH8
CTNNB1	CDH9
CTNNB1	CELSR1
CTNNB1	CELSR2
CTNNB1	CELSR3
CTNNB1	CTNNAL1
CTNNB1	LIMA1
CTNNB1	CHD8
CTNNB1	KLF4
CTNNB1	MYOG
CTNNB1	PITX2
CTNNB1	HBP1
CTNNB1	F2RL2
CTNNB1	MYF5
CTNNB1	MDFIC
CTNNB1	TNIK
CTNNB1	CBY1
CTNNB1	FAM123B
DLG4	APC
DLG4	Fzd2
DLG4	CAMK2B
DLG4	ACCN3
DLG4	ADRB1
DLG4	AKAP5
DLG4	APBA1
DLG4	APBA2
DLG4	DLG1
DLG4	APBA3
DLG4	DLG3
DLG4	CIT
DLG4	BAI1
DLG4	CFB
DLG4	CNKSR2
DLG4	DLG2
Fzd2	APC
Fzd2	DLG4
GSK3B	AR
GSK3B	AKT1
GSK3B	FOXO1
GSK3B	AKT2
GSK3B	APC
GSK3B	AXIN1
GSK3B	CTNNB1
GSK3B	CCND1
GSK3B	CCNE1
GSK3B	ARRB2
GSK3B	DVL2
GSK3B	DVL3
GSK3B	PPP2CA
GSK3B	BTRC
GSK3B	CUL1
GSK3B	CEBPA
GSK3B	CSNK1D
GSK3B	CSNK1E
GSK3B	CSNK2A1
GSK3B	CSNK2A2
GSK3B	CSNK2B
GSK3B	PIN1
GSK3B	FBXW11
GSK3B	DVL1
GSK3B	GLI1
GSK3B	FZD1
GSK3B	GLI3
GSK3B	NOTCH2
GSK3B	MAPK14
GSK3B	PRKACA
GSK3B	PRKCZ
GSK3B	PTK2B
GSK3B	CDC2
GSK3B	CREB1
GSK3B	FLI1
GSK3B	ARRB1
GSK3B	CSNK1G2
GSK3B	CSNK1A1
GSK3B	AKT3
GSK3B	PPP1CC
GSK3B	GLI2
GSK3B	PPP1R3A
GSK3B	PPP2R5A
GSK3B	AURKA
GSK3B	ARR3
GSK3B	AXIN2
GSK3B	CSNK1A1L
GSK3B	CSNK1G1
GSK3B	CSNK1G3
GSK3B	DKFZP781B0869
GSK3B	DKFZP781N011
GSK3B	DVL1L1
GSK3B	FRAT1
GSK3B	APC2
GSK3B	ATF4
GSK3B	CREB3L3
GSK3B	BCL3
GSK3B	CCND2
GSK3B	CREB3
GSK3B	PARD6A
GSK3B	DPYSL2
GSK3B	CREB3L1
GSK3B	CREB3L2
GSK3B	CREB3L4
GSK3B	DKFZP586M1622
GSK3B	FRAT2
JUP	APC
JUP	AXIN1
JUP	CTNNB1
JUP	JUP
JUP	EGFR
JUP	CCND1
JUP	CDH1
JUP	CTNND1
JUP	ACTR2
JUP	ARF6
JUP	ACTA1
JUP	ACTC1
JUP	ACTG2
JUP	ADAM17
JUP	CDH3
JUP	CTNNA1
JUP	CTNNA2
JUP	CTNNA3
JUP	DKFZP781B1340
JUP	ACTA2
JUP	ACTB
JUP	ACTG1
JUP	ITGAE
JUP	ITGB7
JUP	CTNNBIP1
JUP	CDH15
JUP	CDH2
JUP	DKFZP586H0919
JUP	DSG1
JUP	CDH5
TFAP2A	APC
TFAP2A	CTNNB1
TFAP2A	EGFR
TFAP2A	ATF2
TFAP2A	RB1
TFAP2A	SPRY2
TFAP2A	CCNB1
TFAP2A	CDKN1A
TFAP2A	MYC
TFAP2A	CITED1
TFAP2A	HSPA8
TFAP2A	PRKCB
TFAP2A	GLI1
TFAP2A	HTT
TFAP2A	KRT17
TFAP2A	ENG
TFAP2A	ERBB2
TFAP2A	ETS1
TFAP2A	HIP1
TFAP2A	HRAS
TFAP2A	MMP7
TFAP2A	TNF
TFAP2A	MMP2
TFAP2A	CFTR
TFAP2A	ABCD2
TFAP2A	GRB2
TFAP2A	MAPT
TFAP2A	ACAN
TFAP2A	DEK
TFAP2A	ACHE
TFAP2A	MYO6
TFAP2A	PECAM1
TFAP2A	FBLN1
TFAP2A	COL1A1
TFAP2A	COL6A1
TFAP2A	COL6A2
TFAP2A	ITGA2
TFAP2A	NF1
TFAP2A	NR3C1
TFAP2A	GDNF
TFAP2A	NFIC
TFAP2A	IGFBP3
TFAP2A	ADM
TFAP2A	TAF7
TFAP2A	ADRA1A
TFAP2A	CHRM3
TFAP2A	POU2F1
TFAP2A	AGA
TFAP2A	GYG1
TFAP2A	NOS3
TFAP2A	KIF2A
TFAP2A	PARP1
TFAP2A	GPX4
TFAP2A	ALDH3A2
TFAP2A	KRT5
TFAP2A	ALPP
TFAP2A	APEX1
TFAP2A	MYB
TFAP2A	PLAT
TFAP2A	CASP6
TFAP2A	MPG
TFAP2A	POLD2
TFAP2A	CLU
TFAP2A	AQP2
TFAP2A	LHCGR
TFAP2A	ICAM1
TFAP2A	ITPR1
TFAP2A	CITED2
TFAP2A	ARSB
TFAP2A	SMPD1
TFAP2A	SPHK1
TFAP2A	CGA
TFAP2A	CHGA
TFAP2A	GH2
TFAP2A	IL6
TFAP2A	NT5E
TFAP2A	PLAUR
TFAP2A	PTGS2
TFAP2A	SLC19A1
TFAP2A	PENK
TFAP2A	ATP1A1
TFAP2A	BSG
TFAP2A	ATP2A3
TFAP2A	ATP6V1B2
TFAP2A	CSDE1
TFAP2A	B4GALT5
TFAP2A	HSPA1A
TFAP2A	SOD1
TFAP2A	PIM1
TFAP2A	HMOX1
TFAP2A	RGL3
TFAP2A	CA9
TFAP2A	CALB2
TFAP2A	SYT1
TFAP2A	DSG2
TFAP2A	DSG3
TFAP2A	IL13RA2
TFAP2A	CCL17
TFAP2A	CD7
TFAP2A	CD36
TFAP2A	POLA1
TFAP2A	CDH16
TFAP2A	CDH17
TFAP2A	PCDHB11
TFAP2A	IGF2
TFAP2A	GUSB
TFAP2A	F2R
TFAP2A	CRABP2
TFAP2A	CYP11A1
TFAP2A	DBH
TFAP2A	ME2
TFAP2A	SRM
TFAP2A	CSTA
TFAP2A	CXCL5
TFAP2A	CYP3A4
TFAP2A	HSD17B4
TFAP2A	PDHA1
TFAP2A	KRT14
TFAP2A	SERPINE1
TFAP2A	SYN2
TFAP2A	HK2
TFAP2A	KRT16
TFAP2A	MT2A
TFAP2A	PTGDS
TFAP2A	GALNT3
TFAP2A	GFAP
TFAP2A	GLUD1
TFAP2A	GM2A
TFAP2A	GUCA2A
TFAP2A	HOOK2
TFAP2A	HSD17B1
TFAP2A	HSD17B2
TFAP2A	MCAM
TFAP2A	PDE5A
[truncated: 209,794+ more rows]
