# Supplementary material for: A novel network control model for identifying personalized driver genes in cancer
Source: PLoS Comput Biol. 2019 Nov 25;15(11):e1007520. doi: 10.1371/journal.pcbi.1007520 (PMC6901264; doi:10.1371/journal.pcbi.1007520)
Supplement: S4 File — (XLSX) [file pcbi.1007520.s004.xlsx]

## Sheet: PNC
BRCA	COAD	LUAD	LUSC	KICH	KIRC	KIRP	LIHC	UCEC	STAD	THCA	PRAD	HNSC
ATRX	GNGT1	ITGA8	ITGA8	ATRX	PTPN11	ITGA8	ATRX	ATRX	CREB1	PAX6	GNGT1	GNB1
ITGA8	MYC	ITGA9	ITGA9	ITGA8	HLA-B	CALM1	ITGA8	ITGA8	SRC	GNB1	GNAL	EP300
ITGA9	TFAP2A	ITGA1	ITGA1	ITGA9	HLA-A	PTPN11	ITGA9	ITGA1	ARRB2	MAPK1	ARRB2	HDAC1
ITGA1	PRKACA	ITGA2	ITGA2	ITGA1	HLA-F	CDK2	ITGA1	ITGA4	CEBPA	EGR1	ZNF485	GNGT1
ITGA2	RXRG	ITGA3	ITGA3	ITGA5	HGS	CDK7	ITGA4	ITGAV	AURKA	RHOT1	GNB1	ITGAV
ITGA3	GNG7	ITGA4	ITGA4	ITGA6	NOTCH4	CAMKK1	ITGA6	ITGAL	MAPK14	RARA	TP53	GNAL
ITGA4	PAFAH1B1	ITGA5	ITGA5	BCL2A1	NOTCH1	PSMB9	ITGA7	PRKAR2B	GNAL	DLG4	RHOA	ARRB2
ITGA5	IL6R	ITGA6	ITGA6	ITGAV	GRK6	SMARCB1	ITGAV	CALM1	GNGT1	TFAP2A	MAX	TP53
ITGA6	PRKACB	ITGA7	ITGA7	ITGAL	EXOSC10	BCL2	ITGAL	PTPN11	GRB2	GNAL	TFAP2A	CREBBP
ITGA7	TGFBR1	ITGAX	ITGAX	ITGAM	HMGB1	NOTCH1	ITGAD	CDK2	RAC1	TP53	ERBB3	MAPK3
ITGAX	CDK4	ITGAV	ITGAV	ITGAD	CREB1	NOTCH2	CALM1	CDK7	TP53	AR	MAPK3	RAC2
ITGAV	SP1	ITGAL	ITGAL	CFB	SOS1	GRK6	PTPN11	PSMB3	XPO1	JUN	HDAC1	RAF1
ITGAL	PLK1	ITGAM	ITGAM	PRKAR2A	ACTB	GRK5	CDK2	ZNF835	SP3	CREBBP	PAK1	RAC1
ITGAM	POLD2	ITGAD	ITGAD	PRKAR2B	ARL1	CREB1	CDK7	SAP30	NUP98	RHOBTB2	RXRA	ERBB2
ITGAD	CCND1	ITGA2B	AAAS	ITGA2B	RELA	SOS2	CAMKK1	PCNA	SPI1	SREBF1	GNB5	CDKN2A
PRKAR2A	RUVBL1	CALM1	PRKAR2A	NR1D2	KLK3	SOS1	TAGLN	NDEL1	HDAC1	ACTB	EP300	PLK1
ITGA2B	ETV4	PTPN11	PRKAR2B	PTCH1	NFKB1	ERG	LNPEP	LAMB1	CTNNB1	EP300	NR3C1	SP1
CALM1	RBMX	CDK1	ITGA2B	CALM1	NFKB2	HSPD1	SEC61A1	LAMB2	EIF2S2	HIF1A	GNAI2	BRCA1
PTPN11	GNG2	CDK2	NUP107	PTPN11	MAPK3	LYN	DDIT3	LAMB4	RHOA	RHOV	GNAI1	RHOA
CDK1	POU2F1	CAMKK1	PTCH2	LYAR	MAPK1	ACVRL1	FCER1G	SMARCB1	RHOQ	MET	KLK3	JAK2
CDK2	LIFR	FCER1G	CALM1	CDK2	VHL	ACTB	GGA3	XRCC1	EP300	GLI3	ZNF74	HIF1A
CDK7	BUB3	PSMB9	PTPN11	HLA-DQB1	ABL1	VAV1	PSMB9	XRCC4	ORC6L	TGFBR1	NUP210	MMP9
ZNF302	GNAI1	CHMP4B	CDK1	CDK7	EWSR1	SUPT5H	PSMB2	XRCC6	MAD1L1	GLI1	ZSCAN2	MYBL2
ZNF300	HDAC2	ZNF302	CDK2	CAMKK1	TRADD	PPIB	SH3KBP1	MEIS1	CDK4	MAX	SP1	E2F1
MCL1	GNAL	PPP3CA	CDK7	TDG	CAMK2B	EPHA2	ZNF302	PCDHAC2	ETV4	GNGT1	HTT	TGFB1
PCNA	BMP2	SYT1	FCER1G	DDIT3	JAK2	ARL1	PPP3CA	HLA-DPA1	HSP90AA1	PDGFRA	CALM1	SKP1
ILF2	ARRB2	SAP30	SH3KBP1	ATP5C1	RARA	IL2RB	RPL18	CYFIP2	MAPK13	RAC1	FGFR2	COL10A1
ADAM12	PRKCB	MCL1	SAP30	DAG1	RHOT2	DCTN3	SAP30	HES1	MAPK1	ITGAV	PPP2CB	MAX
ADAM15	SHH	SORBS1	PCNA	FCER1G	GRB2	KNTC1	MAP1B	BCL9	MAPK3	ARRB2	SKP1	RB1
ADAM17	EPAS1	EPB41L1	ABCE1	GGA3	RB1	ITGB4	PCNA	BCL6	NDC80	PRKACB	RHOQ	RAB5A
DYNC1I2	E2F1	PCNA	ADAM12	PSMB9	ACTC1	ITGB8	ADAM15	BCL2	MAX	RXRG	AR	ITGA5
PPP1R13L	CITED2	ABCE1	ADAM15	PSMB7	HDAC2	RAN	NDEL1	CSNK1G2	SMAD2	ARNT	ZNF154	RHOH
LAMB1	MUSK	ADAM10	ADAM19	PSMB5	SMAD9	FGR	LAMB1	CSNK1G1	SMAD4	RHOB	CREBBP	TRAF6
LAMB2	RXRA	ADAM12	NDEL1	PSMB1	SMAD5	EXT2	LAMB2	ZNF214	GNG7	RASA1	GLI3	AURKB
LAMB4	JAM2	ADAM15	SHANK3	SH3KBP1	SMAD7	IL9R	LAMB4	HLA-B	NFKB1	EGFR	CREB1	PAK2
SMARCB1	CDK2	ADAM19	CDC34	ZNF837	SMAD1	SNRNP200	ABI2	HLA-A	NFKB2	RHOC	RAC2	COL4A1
MEIS1	VIP	NDEL1	CCNA2	ZNF300	SMAD2	PLCB1	SMARCB1	HLA-F	CKAP5	CTNNB1	CENPO	HDAC2
HLA-DPA1	TCF3	CCNA2	CCNA1	PPP3CA	SMAD3	ITGA10	XRCC1	CSNK1A1L	PDGFRB	RAC3	POLR2D	VAMP2
CYFIP2	RAP1A	LAMB1	LAMB1	PPP3CB	RAP1A	LRP2	XRCC5	HIRA	PUF60	SP3	SMAD3	RAD51
NUP188	CDH3	LAMB2	LAMB2	PPP3CC	STAT6	LRP5	MEIS1	RIPK1	NME2	RHOD	CTNNB1	EIF2AK2
HES1	CALM1	LAMB4	LAMB4	SYT1	TFAP2A	TUBG1	HLA-DPA1	RIPK2	CLTA	GNG7	SP3	GLI2
BCL6	ITGA8	XRCC1	SMARCB1	FUBP1	RASA1	MAPKAPK3	CYFIP1	ZNF419	BUB3	SP1	ADRBK1	AURKA
BCL2	GNG8	HLA-DPA1	MEIS1	SAP30	MET	TUBG2	HES1	POU4F1	COL1A1	RYR2	ZNF454	MAPK1
CSNK1G2	CXCL12	HES1	BCL9	SMPD1	GNG7	PDHB	BCL9	ACTN3	MMP9	ETV1	RXRB	COL12A1
CSNK1G1	CTNNB1	BCL6	BCL6	OBSCN	GNG2	LAPTM5	BCL6	ACTN2	RAC2	FYN	DVL2	CREB1
ZNF214	GHR	BCL2	BCL2	SORBS1	GNG3	RELB	BCL2	ACTN1	SNRPD1	ERBB3	FYN	RHOQ
HLA-A	SMARCC1	CSNK1G2	CSNK1G1	EOMES	PSMA3	RELA	CSNK1G2	ACTN4	COL4A1	CDC42	POLR3E	CENPL
HLA-G	RAN	CSNK1G1	HLA-B	EPB41L1	ACTR1B	ZNF841	CSNK1G1	EZR	COL5A2	RHOBTB1	ACTB	RHOJ
HLA-F	RHOU	ZNF214	HLA-G	WNT1	ACTR1A	ZNF846	ZNF214	RAB6A	TYK2	GLI2	EIF4G1	SMAD4
CSNK1A1L	LPAR1	HLA-B	CSNK1A1L	PCNA	MAPK10	COPS2	HLA-B	RAB6B	SP1	CTTN	EGF	NFIC
HIRA	CDC42	HLA-A	RIPK1	BOC	MAPK13	ZNF599	HLA-A	GDI1	E2F1	GNAO1	RPS27A	KIF2C
RIPK1	GNA11	HLA-G	RIPK3	SAFB	SKP1	IGF2	ACTN3	SYNCRIP	NUP85	ESR1	USF1	POU2F1
RIPK2	ADCY5	HLA-F	ZNF417	ADAM10	HLA-C	IGF1	ACTN2	WIF1	ODF2	MAPK3	POLR2H	GNA12
ZNF419	MAX	CSNK1A1L	POU4F1	ADAM12	ETS1	ZNF333	ACTN1	HGS	PLK1	SMAD9	ZNF350	CCNB2
ZNF415	EGFR	HIRA	ACTN3	ADAM15	JUN	ZNF331	ACTN4	NOTCH4	SFRS1	TRAF2	ZNF253	CTNNB1
POU4F1	RHOQ	RIPK1	ACTN2	ADAM17	JUP	ZNF33B	EZR	NOTCH1	CREBBP	RAC2		AR
ACTN3	BMX	RIPK3	ACTN1	ADAM19	NOS1	MAD2L1	GDI2	ZNF383	HDAC2	PPARG		BUB1
ACTN2	NR3C1	ZNF417	ACTN4	NDEL1	CD86	DYNLL1	SYNCRIP	ZNF382	HDAC3	RHOT2		UBE2C
ACTN1	RNPS1	ZNF416	RAB6A	PCSK1	PIK3R1	ZFP90	WIF1	SNRPD3	SGOL1	SMAD4		KPNA2
ACTN4	CDK5	POU4F1	SYNCRIP	CDC34	B2M	EGR1	HGS	SNRPD2	SHC1	ERBB2		ZFP28
RAB6A	CDH10	ACTN3	WIF1	PGLS	PTPN6	COL1A2	NOTCH4	SNRPD1	SPTAN1	NCAM1		TCF3
SYNCRIP	RANGAP1	ACTN2	HGS	CCNA1	ARRB2	ODC1	NOTCH1	GRK6	POLR1B	ADAM33		RHOBTB1
WIF1	TP53	ACTN1	NOTCH4	DMC1	CCNK	COL6A1	NOTCH2	DVL2	POU2F1	ITGB1		GSK3B
HGS	PLCG2	ACTN4	NOTCH1	POU3F2	GNB1	PCM1	ZNF655	GRK5	RHOH	PRKCA		CDC6
PDX1	RHOC	EZR	NOTCH2	LAMB1	GNB3	NFKB1	SNRPD3	TUBA1B	STAT1	MAPK13		TGFBR1
NOTCH4	CNTFR	RAB6A	GRK6	LAMB2	GNB2	SIAH1	SNRPD1	SSRP1	CUL1	BMP1		NFKB1
NOTCH1	BMP5	SPTA1	DVL2	LAMB4	RHOQ	SIAH2	GRK6	GPC1	FYN	FOS		PRKAR2A
NOTCH2	RIPK2	SYNCRIP	PC	ABI2	RHOV	FZD10	DVL2	PSMD14	HLA-B	SMAD1		NCBP2
ZNF658	AVPR1B	HGS	GRK5	SMARCB1	RHOU	CNGB1	GRK5	EXOSC10	HMGB1	HAP1		ACVR1
SNRPD1	GNG3	PDX1	TUBA1C	ADCY9	RHOJ	BCLAF1	TUBA1B	EEF1A1	RIPK2	TRAF6		NEK2
GRK6	CNGB1	NOTCH4	SSRP1	XRCC1	RHOH	ZNF83	TUBA1A	HMGB1	AR	ETV4		PIK3CA
DVL2	GCG	NOTCH1	GPC1	MEIS1	RHOC	ZNF81	EEF1A1	FGFR1OP	HNRNPA1	RXRA		TRAF2
GRK5	CD36	NOTCH2	ANAPC1	HLA-DPA1	RHOB	ZNF84	HMGB1	CSF1R	HNRNPM	RYR1		DLG4
TUBA1B	GDNF	ZNF655	PSMD11	CYFIP2	RHOA	CER1	TPSAB1	CDH24	CDC42	SRC		PCNA
TUBA1A	ELAVL4	ZNF382	EEF1A1	HES1	RHOG	FADD	RAB27A	AES	CDC6	IGF1		CDK7
ANAPC1	ARNT	SNRPD3	HMGB1	BCL9	RHOF	NFATC1	NFYA	PDHA2	ERBB3	CNTN1		LAMC1
EEF1A1	TRAF2	SNRPD1	SKIL	BCL6	RHOD	RPL37A	THRA	PDHA1	ESR1	RARB		CLTC
HMGB1	ACTR1A	GRK6	CYTH1	BCL2	TRAF2	AP2B1	TCAP	CD28	HRAS	PXN		APP
RAB27A	PIK3C2G	DVL2	DCN	CSNK1G2	TRAF6	PCDH12	CD28	LSM2	KPNA2	E2F1		ADAM12
CYTH1	MCM3	GRK5	THRB	CSNK1G1	TP53	PCDH10	FAT1	PLCD4	CDKN2A	TGFB1		CHEK1
DCN	PLCE1	TUBA1B	DCC	HLA-B	ATF1	PCDH15	LSM2	PLCD3	HSP90AB1	CCND1		DVL3
THRB	PRKG2	TUBA1A	THRA	HLA-A	VEGFA	VTI1A	PLCD4	SOS1	HSPA9	MAPK14		AP2M1
DCC	ZNF132	GPC1	CDH20	HLA-G	EZH2	ZNF619	PLCD3	CAB39	NCOR1	GNAI2		MPP3
CDH20	P2RX2	ANAPC1	CDH24	HLA-F	SH3GL2	FOS	SOS2	GTF2H3	PAK1	ATF2		PSMD6
CD27	GNAO1	PSMD10	CREB1	CSNK1A1L	RXRB	UPF1	SOS1	GTF2H2	PRKCG	RAP1A		ARF6
PLCD4	RPH3A	NMI	PDHA1	RIPK1	NCK1	UPF2	CAB39	GTF2H1	LAMC2	RHOU		SP3
PLCD3	GABARAP	EXOSC10	CD28	RIPK3	NCK2	IL1A	GTF2H1	GTF2H4	CHAF1A	PTK2B		CKS1B
SOS2	GABRG2	EEF1A1	FAT1	RIPK2	ZNF264	IL1B	GTF2H4	SMARCC1	CHEK1	RAP2A		SMAD2
SOS1	ARNTL2	HMGB1	PLCD4	ZNF417	VLDLR	GNAQ	LHX3	LHX4	CHEK2	MYC		PUF60
CAB39	ZFP3	TPSAB1	PLCD3	ZNF416	MYL4	GNAZ	NCOA3	YBX1	GNB1	FGF2		KNTC1
NCOA3	MAP2K4	CYTH1	HIST1H1E	POU4F1	MYL2	ZNF146	NCOA1	NCOA2	MCM7	RHOF		COL4A5
NCOA1	CASP7	DCN	SOS2	ACTN3	MYL3	MAGOH	NCOA6	NCOA6	PCNA	CDH24		SIAH1
ZNF497	RHOBTB1	THRB	SOS1	ACTN2	MYLK	SOD1	SORT1	SORT1	PTK2	POU2F1		NACA
ERG	ACACB	CDH24	CAB39	ACTN1	HBEGF	RANGAP1	ERG	ERG	TFAP2A	ADAM15		ZNF813
ZNF493	CCT6A	CREB1	GTF2H4	ACTN4	MAP2K3	NUP153	HAND1	ZNF491	AGRN	PLCD3		HLA-B
ERH	PTN	AES	SMARCC1	EZR	MAP2K7	MAPK3	HNRNPA1	PELO	MET	CDH16		CDC27
FANCA	SEMA6A	PDHA1	YBX1	RAB6A	MAP2K6	MAPK1	HSPD1	UBA52	NOTCH1	PTK2		SNAI2
FANCM	ANAPC7	CD28	NCOA1	RAB6C	MAP2K4	MAPK8	CTSB	FANCM	NOTCH4	BCL2		IBSP
HOXA5	MAPK1	CD27	NCOA6	SPTA1	PSMF1	STAT5B	CTSS	FANCL	AKT1	RHOG		GNAI3
CTSB	AAAS	LSM2	SORT1	EAF1	BDNF	STAT5A	LYN	HNRNPA1	BRCA1	RCC2		TRAM2
PDPR	BCL2	PLCD4	ZNF497	SYNCRIP	CSNK2A1	SERPINA1	NFKBIB	CEP57	BSG	PPARA		CDC42
LYN	GAB1	PLCD3	ERG	WIF1	GYS1	ALMS1	NFKBIA	HSPD1	CLTC	RELN		NDE1
NFKBIA	CNTN1	SOS2	HAND1	HGS	ETV1	PRIM2	NFKBIE	TPI1	DNMT1	GTF2H4		XPO1
NR5A1	ERCC2	SOS1	ZNF491	PDX1	SP1	PPP1R9B	ACVRL1	CTSB	SNRNP70	ITGA3		SMARCB1
ACVRL1	MAPK7	CAB39	NID1	NOTCH4	SP3	RASGRP2	ACTB	CTSG	COL10A1	HGF		RHOV
ACTB	POLR2D	GTF2H2	FANCM	NOTCH1	ZFP82	HCK	VAV1	LYN	ITGAX	NGFR		STX1A
VAV1	PCSK5	GTF2H1	HNRNPA1	NOTCH2	CFLAR	ZNF426	VAV2	NFKBIB	MMP14	PRKCQ		GLI3
PYGO1	NFE2L1	GTF2H4	HSPD1	ZNF658	ZAP70	ZNF429	TP63	NFKBIA	NR3C1	RHOA		LIMK1
ZNF514	POLR2H	NCOA3	CTSB	RAPGEF1	HNRNPA0	NEDD8	PYGO1	NR5A1	SNRPB	PRKACA		TIMELESS
NTN1	SRF	NCOA1	CTSG	ZNF383	RAC2	PCDHB14	PYGO2	ACVRL1	SNRPF	BAX		E2F3
NTN4	CRADD	NCOA6	UBA1	SNRPD3	RAC3	RAB5C	FERMT2	ACTB	JAK2	DVL1		TBP
RPL23A	RHOT2	SORT1	ZIM2	GRK6	RAC1	BUB1	CRKL	VAV1	JUN	GHR		PPP2CA
NUDC	GNG12	ZNF497	LYN	DVL2	VCL	BUB3	SUPT5H	TP63	ZNF7	ACVR1		RHOU
YWHAZ	CREB1	ERG	NFKBIA	GRK5	VCP	PCDHGA8	ZNF517	PYGO1	TRAF2	RAD23B		GNA13
YWHAQ	ACVRL1	FANCM	ACVRL1	ACTR3B	PBX2	RPS27	VWF	PYGO2	U2AF1	RHOQ		ITGB4
YWHAE	GNB1	FANCL	ACTB	TUBA1A	DNAJA1	CHMP1B	NRP1	FERMT2	UBE2C	PIK3CA		CCNB1
ROCK1	WASL	HOXA5	VAV1	SSRP1	UTRN	ODF2	PROS1	CRKL	ZNF485	RHOJ		TFAP2A
ARL1	APLP1	B9D2	VAV3	GPC1	EIF1AX	VHL	EPOR	SUPT5H	ZNF544	GNAI1		ARRB1
ARL3	CD4	HSPD1	TP63	ANAPC7	SMAD4	UBE2G2	YWHAQ	ZNF519	PKMYT1	ITGB4		CENPO
DCTN2	DCN	CTSB	PYGO1	PSMD12	CHD4	DIAPH1	YWHAH	ZNF517	CBX3	EGF		IGF1R
DCTN3	MAPK10	LYN	PYGO2	EEF1A1	GRIN2B	DIAPH2	YWHAB	VWF	E2F3	AKT1		NCOR1
DCTN1	NRXN1	NFKBIB	FERMT2	HMGB1	IL6ST	ATP6V1E1	YWHAE	NTN4	FKBP1A	RPS27A		MEIS1
ITGB1	NCAM1	NR5A1	CRKL	RAB27A	BRF2	MYOG	ROCK1	RPL23A	RB1	GNAQ		ADAM33
ITGB3	CSNK1G2	ACVRL1	RPL7A	PFN2	IL2RA	PARD3	BAMBI	NUDC	APEX1	KIT		RAC3
ITGB2	MAPK3	ACTB	ZNF519	TRIM5	ERC1	PEBP1	PPIA	NRP1	CPSF3	SHC1		BSG
ITGB5	SNRPF	VAV1	ZNF510	CSF1R	HLA-DRB1	RFC5	EPHA4	ZNF705A	RCC2	AP2M1		PSMD2
ITGB4	POLR1C	VAV3	VWF	NFYB	FN1	RFC1	ARL1	PROS1	RECQL4	STAT6		TBL1XR1
ITGB7	NCOA1	VAV2	NTN1	CYTH1	HFE2	CBX3	MLXIPL	TCERG1	SH3KBP1	RHOH		FZD2
ITGB8	SPI1	TP63	NTN4	PAH	PTK2	HKR1	DCTN2	AGAP2	EFTUD2	SDC2		ZNF623
RAN	HTR7	PYGO1	NRP1	DCN	PRKAA2	ERCC1	DCTN3	YWHAZ	SIN3A	BCL2L1		ZNF829
ABCB1	NUP85	FERMT2	PROS1	DCK	DDX23	ERCC4	DCTN1	YWHAQ	EIF3B	CYCS		SRC
ZNF273	CCT5	SUPT5H	CRADD	THRB	DDX20	CD247	ITGB1	YWHAH	EIF3E	GRB2		COL4A6
ITGA10	CSTF1	VWF	YWHAZ	DCC	ZNF157	SSR1	ITGB3	YWHAB	PPARA	ERBB4		ZNF347
LRP6	PRPF4	NTN1	YWHAQ	THRA	ERBB2	DPM2	ITGB2	YWHAE	RHOB	PRKX		PLCG2
LRP5	MCM7	NTN4	YWHAH	TAF4B	GNAS	CDH16	ITGB5	ROCK1	RHOG	ACTG1		CALM1
HK2	ACTN1	RPL23A	YWHAB	FMR1	GNAL	CDH19	ITGB4	BAMBI	RHOT2	RXRB		COL5A2
MAPKAPK3	CNTN2	NUDC	GRIA1	RGS2	UBE2I	BCL2L1	ITGB7	FGF5	STAT5A	CSNK1E		ITGA1
MAPKAPK2	PIK3CG	PROS1	PPIA	RGS3	UBE2N	EWSR1	RAN	ARL1	CCT6A	CEBPA		ZNF844
CHRNA4	PPARG	CRADD	ARL1	CD28	CSNK1G3	TRADD	FGR	DCTN2	CD247	LYN		ZNF229
TRAPPC2	CRK	EPOR	ARL3	LSM2	RNF2	KRAS	SNCAIP	DCTN3	KIF2C	DVL2		DVL2
RELB	CHP2	AGAP2	IL2RB	PLCD4	APP	JAK2	HNRNPL	DCTN1	MYB	SEC62		ZNF582
RELA	SLC17A7	YWHAZ	DCTN2	PLCD3	ACTR3	JAK1	ITGA10	RPS4Y1	CD4	CTNNA1		CTNNA1
KLK2	AURKA	YWHAQ	DCTN3	SOS2	ACTR2	RARG	LRP2	ITGB1	SUPT16H	RASGRF1		ERBB3
KLK3	GRB2	YWHAH	DCTN1	SOS1	CDKN1A	RHOT2	LRP6	ITGB3	ATF1	SPI1		SMARCD1
COPS2	PDE6A	YWHAB	ITGB1	CAB39	EIF5	GRB2	LRP5	ITGB2	CDK2	FGFR2		MCM2
ZNF594	PLCD3	YWHAE	ITGB3	GTF2H3	GNG10	RB1	HLA-DQA1	ITGB5	HOXC11	TNFRSF1A		NOTCH3
ZNF599	GRIN2A	ROCK1	ITGB2	GTF2H2	GNG11	ACTC1	TUBG1	ITGB4	PAFAH1B1	CLTCL1		NCOA1
IGF1	EDN3	ARL1	ITGB5	SMARCC2	GNG12	STK11	MAPKAPK2	ITGB7	PRKACA	CPSF1		LAMB1
ZNF337	E2F3	ARL3	ITGB4	RYK	GNG13	PSMD8	PDHB	ITGB8	RPA1	NOTCH3		CENPI
ZNF334	TNFRSF1A	IL2RB	ITGB7	NCOA2	SEC24D	PSMD2	RELB	RAN	ETS1	LRP2		GRIN2D
ZNF333	TNFRSF13B	DCTN2	ITGB8	NCOA3	ZNF699	HDAC1	RELA	EXT1	HSPA5	MAP3K1		NUP155
ZNF33A	USF1	DCTN3	RAN	NCOA1	ZNF696	SMAD7	KLK2	IL9R	HSPD1	ABL1		KIF18A
MAD2L2	HSP90AB1	DCTN1	FGR	NCOA6	RUVBL2	SMAD1	KLK3	SNRNP200	NCL	UBE2I		CBX3
DYNLL1	DVL3	ITGB1	FGA	SORT1	GMNN	SMAD2	ZNF841	LRP2	ACAN	TJP1		GNAI1
ZFP90	PCDH10	ITGB3	SNRNP200	ERG	ZNF343	SMAD3	COPS2	LRP6	CENPA	PRKAG2		ARPC1B
EGR1	TUBAL3	ITGB2	GADD45G	HAND1	ZNF345	CDC5L	IGF2	LRP5	EZH2	CDH6		PPARG
PCDHA13	PSEN1	ITGB5	PLCB1	ERH	RPS3A	PRKACA	IGF1	LRP8	MAPK12	NR3C1		RAN
SFRP2	SCNN1B	ITGB4	ITGA10	FCER1A	BRCA1	GNA11	NOTCH2NL	HLA-DQA1	ADAM12	SOS1		CCNH
COL1A2	TGFB1	ITGB7	LRP2	HNRNPA1	SMURF2	RAP1A	ZNF33A	TUBG1	PSMB2	CREB1		CDK4
COL6A1	ARRB1	ITGB8	LRP6	HOXA5	PLK1	STAT6	MAD2L2	TBX2	PSMB3	CLTA		RHOT2
PCM1	TBP	RAN	LRP5	HSPD1	PLK3	TFAP2A	ZFP90	MAPKAPK3	PSMB7	ATF1		AKT1
NFKB1	SMAD2	FGR	HLA-DOB	TPI1	PLK4	NEK2	EGR1	MAPKAPK2	PSMD13	GNAZ		PLK4
NFKB2	KCNB1	FGG	TEAD1	PRTN3	SMC1A	AURKA	NFKB1	PDHB	SMAD1	NOTCH2		TAF1A
SIAH1	GSN	FGA	TUBG1	CTSK	PFDN1	SUFU	NFKB2	CHRNA4	TBP	ACTR1A		RHOB
SIAH2	GNA13	ABCB1	TBX2	CTSB	F2	GNG7	SIAH1	LAPTM5	BAMBI	NFIC		PRIM2
FZD10	CDKN2B	ITGA10	MAPKAPK3	CTSG	NACA	GNG4	SIAH2	FOXM1	GNAS	APP		EGFR
ZNF81	THRB	ITGA11	MAPKAPK2	LYN	CPSF7	GNG5	BCLAF1	UBTF	MDM2	PAK1		CASK
ZNF84	APC	LRP2	TUBG2	MYO15A	CPSF3	GNG2	FADD	RELB	PTBP1	TIAM1		ASAP1
CER1	MEF2C	LRP6	PDHB	NFKBIB	DBF4	GNG3	NFATC1	RELA	RXRG	CTBP1		MAPK13
FADD	CA2	LRP5	FOXM1	NFKBIA	MCC	GNG8	NFATC2	ZNF841	TCF3	ADORA1		ZNF146
NFATC1	CDH19	TBX2	UBTF	NFKBIE	MDM2	PPP2R1A	PCDH12	COPS2	ADRBK1	INSR		SLC3A2
NFATC2	SMPD1	MAPKAPK3	RELB	NR5A1	CRK	FOXO1	PCDH10	ZNF599	DHX9	RARG		FADD
PCDH17	TNFSF10	CHRNA4	RELA	ACVRL1	ARNTL2	ACTR1A	PCDH17	IGF2	DKC1	ZNF454		PTK2
VTI1B		CHRNA1	KLK1	ACTB	PKN1	CALML3	PCDH15	IGF1	PTPN6	PARK2		HDAC3
RBAK		LAPTM5	KLK3	VAV1	GLIS3	PDGFRB	PVR	ZNF337	BLM	HGS		SMARCC1
FOS		RELB	ZNF841	PYGO1	ZNF324B	PDGFRA	FOS	ZNF334	INHBA	MAPK12		CKAP5
GNAQ		RELA	COPS5	PYGO2	SRC	NAP1L2	UPF2	ZNF333	NOS3	HTT		RHOG
GNAZ		KLK3	IGF1	CRKL	SRF	MAPK14	GNAQ	ZNF331	TH1L	ITGB3		GRB2
ZNF141		ZNF846	ZNF334	SUPT5H	MTA2	MAPK11	GNAZ	NOTCH2NL	COL18A1	PPP5C		ZNF699
ZNF146		COPS2	ZNF333	FXR1	ZNF454	MAPK12	ZNF146	ZNF33B	ITGB2	CD44		NCOR2
SOD1		COPS6	NOTCH2NL	ZNF519	TGFBR2	SKP1	SOD1	DYNLL1	MMP2	CDH3		ZKSCAN5
MAPK3		COPS5	ZNF33B	VWF	TGFBR1	PIK3C2G	RANGAP1	EGR1	RAC3	TRAM2		ZNF470
MAPK1		ZNF594	ZNF33A	NTN1	TJP2	ETS1	NUP153	COL1A2	RAD51	MAP2K4		NUP62
MAPK8		IGF2	DYNLL1	NTN4	TJP3	JUN	MAPK3	COL6A1	RANBP2	GNB5		NRAS
MAPK9		IGF1	EGR1	RPL23A	GNAO1	CTNND1	MAPK1	PCM1	USF1	LRP6		ZNF845
STAT5B		ZNF337	SFRP2	NUDC	ATF2	NOS1	MAPK8	NFKB1	ZNF697	ACTN1		ZNF492
STAT5A		ZNF331	COL1A2	NRP1	TGFB1	CGN	MAPK9	SIAH1	ZNF707	GSK3B		RHOBTB2
RASGRP3		NOTCH2NL	NFKB1	PROS1	CTNNB1	GRK4	STAT5B	SIAH2	TPX2	ITGA6		BAZ1B
HCK		DYNLL1	NFKB2	TNKS2	CBLC	ARRB2	STAT5A	FZD10	TRAF6	SMARCB1		CDH1
ZNF426		ZFP90	FZD10	EPOR	ZNF44	ARRB1	PRIM1	CNGB1	TRRAP	RAB11A		LAMC2
ZNF420		EGR1	THBD	TCERG1	CDC42	FOXO4	RASGRP2	BCLAF1	ZNF184	MAPK8		GNB5
NEDD8		PCDHA12	BCLAF1	YWHAZ	DLD	CDC25A	RASGRP3	ZNF81	ZNF195	MED13		ACTN1
RAB5B		SFRP2	FADD	YWHAQ	HIF1A	DLG4	HCK	ZNF80	TUBB	MAPK10		LHX5
BUB1		COL6A1	NFATC1	YWHAH	PSMC3	INPP5D	ZNF429	ZNF84	ZNF41	ACTR1B		BIRC5
BUB3		TGFB1I1	NFATC2	YWHAB	CDKN2A	GNB5	NEDD8	CAPZA2	ZNF696	STAT1		SUPT16H
HCLS1		NBN	RPL37A	YWHAE	RPN1	GNB4	PCDHB14	CER1	PLAU	SDC4		MCM5
VHL		NFKB1	PCDH10	ROCK1	ZNF37A	GNB1	RAB5B	FADD	CPLX1	RAP1B		SNW1
APBB1		NFKB2	PVR	BAMBI	MATR3	GNB3	BUB3	NFATC1	NUP62	CDK7		RBBP7
RPL23		SIAH1	VTI1B	PLD2	MCM6	GNB2	ZFP14	NFATC2	PLK4	LAMC1		MAPK14
MRAS		FZD10	ZNF619	GRIA1	MCM4	HRAS	VHL	RPL37A	SF3B1	PTPRF		CBLB
RFC1		ZNF84	FOS	SCNN1G	BLK	BAMBI	APBB1	PCDH12	SFRS9	GFRA1		CENPA
CBX3		CER1	GNAQ	SCNN1B	ATXN1	RAB7A	APBB2	PCDH15	RELA	TCF7L1		CENPF
ERCC5		FADD	IL18	PPIA	MICALL1	XPO1	ATP6V1E1	PVR	APP	EPHB1		MYB
CD247		NFATC1	GNAZ	ARL1	INSR	CEBPA	MRAS	ZNF619	EGFR	EIF4A2		INHBA
DOCK11		NFATC2	ZNF141	SLC4A1	RRAS	RHOQ	RFC5	RBAK	EGF	USF1		ZNF484
CDH11		PCDH17	ZNF146	DCTN2	RNPS1	RHOV	RFC1	FOS	POLR2L	DVL3		YWHAH
CDH13		VTI1A	SOD1	DCTN3	MYBPC1	RHOU	ERCC2	UPF1	CCNA2	PRKAA2		NUP210
CKAP5		VTI1B	RANGAP1	DCTN1	SNRPA1	RHOJ	ERCC3	UPF2	CSNK2B	CASP3		CDCA8
BCL2L1		RBAK	NUP153	ITGB1	USF2	RHOH	CD247	GNAQ	CSTF1	SVEP1		ETS1
ABL1		FOS	MAPK3	ITGB3	USF1	RHOC	DPM2	GNAZ	RHOC	RELA		MDM2
HNRNPR		GNAQ	MAPK1	ITGB2	NDUFS2	RHOB	CDH12	ZNF141	RHOD	MAP3K11		ACTL6A
CD53		IL18	MAPK8	ITGB5	NOD1	RHOA	MBP	ZNF146	RHOV	LPL		KIF23
CTBP1		GNAZ	MAPK9	ITGB4	DYNC1H1	RHOG	BCL2L1	MAGOH	SKP1	MAPK11		RHOF
EWSR1		ZNF140	STAT5A	ITGB8	TCF7L2	RHOF	OS9	DDX3X	CCT2	PRKAR1B		CDH24
CHM		SOD1	RASGRP2	RAN	LAMC3	RHOD	ABL1	SOD1	CCT5	HDAC2		COL6A1
TRADD		RANGAP1	RASGRP3	FGR	LAMC1	RASGRF2	HNRNPU	RANGAP1	HLA-A	CTNND1		ADAM15
POLR3F		KCNN3	HCK	ITGA10	MDH2	TRAF2	HNRNPC	NUP153	KIF18A	LDB1		MSN
POLR3D		NUP153	NEDD8	LRP2	CASP4	TRAF6	CD53	MAPK3	MYC	MAPK9		PAK1
DNMT1		MAPK3	RAB5C	LRP1	CASP3	CTTN	CTBP1	MAPK1	STMN1	ITGB5		RHOC
HSPG2		MAPK1	BUB3	LRP6	CASP9	PRKX	CTBP2	MAPK8	ARNT	MAP3K4		SHC1
GABARAPL2		MAPK8	PCDHGA8	LRP5	AKT1	TP53	GTF3C4	MAPK9	CDC20	GLIS3		EIF5A2
OAZ1		MAPK9	VHL	TEAD1	DCTN6	ATF1	EWSR1	STAT5B	CDC25A	BMPR1A		POLR2H
KRAS		STAT5B	APBB1	HLA-DQA1	UNC13B	CDK5R1	CHM	STAT5A	HNRNPA2B1	ARHGDIB		MED30
EEF1G		STAT5A	APBB2	TBX2	KCNB1	RXRA	RPS6KB1	ALMS1	HNRNPK	FGF1		CENPN
ADAM8		PRIM1	PARD3	MAPKAPK3	IFNAR2	RXRB	TRADD	PRIM2	KIT	GNB4		SIN3A
RPL6		RASGRP2	PEBP1	MAPKAPK2	IFNAR1	MAP2K4	POLR3D	CTCF	LYAR	ARHGEF2		FOS
RPL4		RASGRP3	RFC1	PDHB	SMARCD1	CSNK2A1	POLR3E	RASGRP2	LYN	TJP2		ZNF561
ZNF623		HCK	CBX3	CHRNA4	TNKS	SP1	POLR3H	RASGRP3	MAD2L1	FOXA2		RHOD
APAF1		ZNF425	HKR1	CHRNA5	ACVR1C	SP3	DNMT1	HCK	CDK6	APC		ZWILCH
ACVR1		NEDD8	ERCC2	CHRNA1	ACVR1B	RAC2	HOXD4	ZNF426	HSPA8	COL8A1		ZNF354C
CAMK2B		HCLS1	CD247	SPATA5	KPNB1	RAC3	HSPG2	ZNF429	MAP3K11	GABRB2		PRKX
ZSCAN10		PCDHGA8	DPM2	TRAPPC3	HGF	RAC1	HMGCS2	NEDD8	TAF4	ZNF300		ZNF732
JAK2		PCDHGA9	CDH15	TRAPPC2	ZNF468	VCP	GABARAPL2	RAB5C	AURKB	MSN		AGRN
JAK3		VHL	CDH16	FOXM1	ZNF461	SMAD4	KRAS	BUB1	CELSR3	ITGA2		FLNA
JAK1		APBB1	CKAP5	RELN	ZNF467	BMP4	EEF1G	BUB3	CENPF	PLK1		HTT
ZNF547		APBB2	BCL2L1	RELB	TIRAP	ERBB2	EEF1D	PCDHGA8	CENPO	IRS1		ZNF433
ZNF543		WDR5	ABL1	RELA	TNNI2	GNAS	ADAM8	RPS26	CEP72	GNG12		ZNF568
RARA		DIAPH2	HNRNPU	KLK1	TNNI1	GNAL	RPL6	RPS27	F2R	HRAS		RXRB
RARB		RPL23	CD53	KLK2	LSM3	GNG10	ACO1	ZFP14	FADD	SMAD2		ZNF90
RARG		PEBP1	CTBP1	KLK3	FOXA2	GNG11	ZNF625	ODF2	PBK	FZD8		ZNF275
MCM8		MRAS	CTBP2	KLK7	ZNF668	GNG12	S100A6	VHL	PRPF6	PROS1		CASP8
F10		CBX3	EWSR1	COPS2	ZNF662	GNG13	ACVR1	UBE2G2	ADAM15	BACE1		MAP2K4
SKIV2L2		ERCC2	TRADD	COPS5	RPS5	PLK1	CAMK2D	APBB1	AXIN1	USP7		PRKCZ
EPRS		CD244	DNMT1	IGF2	SNRPG	NACA	CAMK2B	APBB2	PSMA4	PLXNB2		ROCK1
ZNF782		CD247	HSPG2	IGF1	PHKG1	CRK	JAK2	DIAPH1	PSMA7	LAMB3		MCM6
CCR5		MRPS12	HMGCS2	NOTCH2NL	TSG101	GLIS3	JAK3	DIAPH2	RUVBL2	ITGA1		HSP90AA1
RHOT2		SLC3A2	GABARAPL2	MAD2L2	EDNRA	SRC	JAK1	ATP6V1E1	SMAD9	PRKAR2B		ITGB5
GRB2		CDH15	KRAS	DYNLL1	JUND	RAB25	RIMS1	PEBP1	GNAI1	CDH1		GNA11
HSPA1A		CKAP5	EEF1D	EGR1	PPARG	ELK4	ZNF540	RFC1	GNG12	LMO3		ESR1
HSPA1L		BCL2L1	ADAM8	SFRP2	PPARD	SH3BP2	ZNF549	CBX3	NFIC	BCAR1		CRKL
CLTCL1		OS9	RPL9	COL1A2	PPARA	TPM4	ZNF548	ERCC1	IL2RG	MAP4K4		YY1
CXCR4		ABL1	RPL4	COL1A1	GADD45A	TPM1	RARA	ERCC3	PDGFB	MMP2		MRGBP
RB1		HNRNPU	ZNF628	COL6A1	DDB1	TGFBR2	RARB	ERCC4	TERT	GNA11		CSNK2A1
ARR3		HNRNPM	ZNF621	RNF128	PLCG2	TGFBR1	RARG	CD247	DLG4	SOS2		CCNE1
ACTC1		CD53	APAF1	NFKB1	KLRK1	YKT6	PTGES3	CDH11	TGFBR1	CHRNA4		CAV1
DARS		CTBP1	RPL5	NFKB2	IKBKB	TJP2	PTGES2	CDH17	BRCA2	SNTA1		MET
KLHL2		EWSR1	ACVR1	SIAH1	IKBKG	TJP3	F12	MBP	FANCD2	PHKB		FOXM1
SNTA1		CHM	CAMK2D	SIAH2	IKBKE	TJP1	F11	BCL2L1	IPO5	AXIN1		FN1
TNF		TRADD	CAMK2A	EMILIN1	EPAS1	TOR1A	ZNF788	ABL1	IRAK1	TJP3		ATF2
STK11		POLR3D	CAMK2B	P2RX2	ACTG1	CCT6A	CCR5	ABL2	NPM1	STX1A		ATF1
ARNTL		POLR3A	JAK2	FZD10	ACTG2	GNAO1	RHOT2	HNRNPR	SEH1L	LIMK1		CDK2
FLNA		DNMT1	JAK3	CNGB1	ZFYVE9	GAPDH	UBE3A	HNRNPU	SNRPA1	GTF2H1		DNMT1
FLNC		GABARAPL2	JAK1	BCLAF1	TRAF3	PRLR	GRB2	HNRNPM	ITGB1	RASGRF2		TRPC4
HDAC1		KRAS	RARA	FADD	TRAF4	SLC3A2	HSPA1A	SRA1	GTF2H3	LIFR		COL4A2
HDAC3		EEF1G	RARB	NFATC1	HTT	ZSCAN22	IKBKAP	CTBP1	NUF2	FN1		MYC
HDAC2		ADAM8	RARG	NFATC2	NGF	EIF4G1	CLTCL1	EWSR1	PIK3R1	TNFRSF10B		ADAM10
HDAC5		RPL6	PTGES3	VTI1A	DIABLO	HCST	RB1	RPS6KB1	USF2	CBX3		CENPE
HDAC4		ZNF621	CCAR1	VTI1B	NPM1	ASCC2	MAT2A	TRADD	ZNF766	PLCG1		ZNF614
HDAC6		ZNF623	F12	SH3GLB1	PPP3R1	RPL3L	ARR3	POLR3F	ZWINT	STAT5A		HSPG2
MAP3K11		ACVR1	EPRS	FOS	TP73	GNAT1	ACTC1	POLR3D	TNFRSF10B	NEDD8		ZNF697
CTNNA1		CAMK2A	SUPT16H	IL1A	TBP	GNAT3	DSN1	DNMT1	ZNF189	ACTN4		ACTA1
ID2		CAMK2B	ZNF788	GNAQ	EGFR	ZNF557	FTH1	HSPG2	ZNF239	CLIP1		RPS27A
EDN1		JAK2	CCR5	IL18	ARHGEF7	ZNF558	GFI1B	GABARAPL2	ZNF267	RAB25		EIF4E
UBE2L6		JAK3	RHOT2	GNAZ	CDH3	RPL38	SPOP	KRAS	TYROBP	VHL		ADAM8
NOG		JAK1	GRB2	ZNF146	CDH5	RPL34	TP53BP1	EEF1D	ZNF668	CDK4		BUB1B
SMAD9		ZNF546	HSPA1A	DDX3X	CDH6	RPL35	KLHL2	ADAM8	PLCG1	CDK9		COL6A3
LRPAP1		ZNF548	HSPA1L	SOD1	ZNF506	RPL30	UBQLN1	IL20RA	CASP8	ZFP37		RPN1
SMAD5		RARA	CLTCL1	RANGAP1	RPL41	PCDH7	UBQLN4	RPL9	DVL3	PDPK1		FZD6
SMAD7		RARB	CXCR4	KCNN3	POLA1	ATF4	SNTA1	RPL3	DYRK1B	NCOR1		CHAF1A
SMAD1		RARG	CEP250	KCNJ16	SMN1	ZNF286A	TNF	TROAP	H3F3A	RAB5A		ADRBK1
SMAD2		PTGES3	RB1	NUP153	MEGF9	BSG	STK11	ZNF629	NUP93	SNCA		RPL4
SMAD3		F10	MAT2A	MAPK3	LRPPRC	TSC22D1	ARNTL	ZNF624	NUPL1	NONO		GEMIN4
PNN		F11	ARR3	MAPK1	MAPRE1	CD2BP2	FLNA	ZNF625	SF3A3	PARD3		HMGB1
APC		EPRS	ADORA1	MAPK8	HIST3H3	PMF1	FLNC	ZNF621	SF3B4	PLCB3		ZNF429
ZNF3		NRL	ACTC1	MAPK9	2019-09-07	RAPSN	PSMD2	APAF1	CSE1L	ITPR1		ZNF790
ZNF8		DHX15	FHL2	STAT5B	2019-09-01	ZNF790	CGA	ACVR1	EIF2C2	GRIA1		ZNF71
CDC5L		CCR5	GATAD2A	STAT5A	2019-09-02	ZNF791	HDAC1	CAMK2B	KHDRBS1	GNA14		ZNF485
AP2A1		RHOT2	GFI1B	PRIM1	YES1	ZNF792	HDAC3	JAK2	POLR2B	PCDH1		ZNF28
CSF2RB		GRB2	DARS	RASGRP2	RAE1	PSMD9	HDAC2	PBK	POLR2D	RET		CSNK1E
DMD		HSPA1A	KLHL2	RASGRP3	KDELR2	UBE2M	HDAC5	ZNF540	POLR2H	PTPN11		PRKDC
GAB1		CLTCL1	UBQLN1	HCK	KDELR3	GNA14	HDAC4	ZNF548	POLR2K	F2R		ITGB3
SRRM1		RB1	DAPK1	ZNF426	KDELR1	GNA15	HDAC6	RARA	CCNK	AGRN		IKBKG
OR2H2		ARR3	TNF	NEDD8	PLEK	VAMP2	MAP3K11	RARB	CSNK2A1	SUMO2
PRKACG		ACY1	STK11	P2RY13	ZNF749	TAL1	PHKB	RARG	EIF3A	ZNF527
PRKACA		ACTC1	ARNTL	RAB5C	NR3C1	CTNNB1	CTNNA1	PTGES3	HIF1A	LAMA2
PRKACB		DSN1	FLNA	BUB3	ZNF19	RAF1	ID2	F10	LRPPRC	TLE1
ZNF132		PAWR	FLNC	HCLS1	ZNF10	CDC42	LCK	SKIV2L2	MYBL2	AP2A1
GNA12		GFI1B	PSMD8	SKI	ZNF12	HIF1A	MALT1	EPRS	PPARG	ZNF480
GNA13		DARS	PSMD7	GEM	SELPLG	PAX6	UBE2L3	NRL	RHOBTB1	CALM1
GNA11		GRK1	RABGGTB	PCDHGA3	EIF2S2	KCNJ6	PLAU	NUP214	RHOBTB2	ZNF90
GTF2F2		KLHL2	TUBB	PCDHGA7	TGFBR3	KCNJ9	PLAT	NUP210	RHOT1	PCDHGB4
CSNK1A1		UBQLN1	HDAC1	KIF3B	NUP37	NCOR1	ZNF709	RHOT2	RHOU	IKBKE
RAP1B		DAPK1	HDAC3	VHL	INHBB	RAP2B	GRIN1	GRB2	SKA1	BID
RAP1A		SNTA1	HDAC2	APBB1	CD4	RAP2A	DHX9	HSPA1A	STAT3	ROCK1
MYOD1		TNF	HDAC5	APBB2	CD9	WT1	NOG	IKBKAP	HLA-C	MAP2K7
STAT6		STK11	HDAC4	DIAPH1	ABCC8	CDKN2A	SMAD9	HSPA1L	KIF2A	PAPOLA
ZNF813		PLXNC1	HDAC6	ATP6V1E1	DNM2	NRAS	SMAD5	CLTCL1	ARPC1B	TBL1X
SPTBN1		FLNA	PHKB	PEBP1	ZNF287	FDX1	SMAD7	AHR	HNRNPH3	ITGB8
TFAP2A		FLNC	CTNNA1	TNFRSF25	ZNF283	INSR	SMAD1	CXCR4	HNRNPR	PPARGC1A
RPA1		PSMD8	CTNNA2	MRAS	CFL1	RNPS1	SMAD2	CEP250	SUPT5H	CHD4
BAIAP2		PSMD1	HDAC11	RFC1	COL4A6	TRPC6	SMAD3	RB1	ASH2L	SF3B1
RASA1		PSMD3	ID2	CBX3	ZNF780B	USF2	PNN	MAT2A	ATF2	STK25
NUP85		PSMD2	LCK	ERCC2	GJA1	USF1	RFX1	ARR3	CDCA8	KCNJ2
UBE2D1		CGA	EDN1	CD247	ZNF324	CASP3	APC	ACY1	CDH3	GRM4
APOE		HDAC1	EDN2	PFKM	SF3B3	CASP8	ZNF3	ACTC1	CDH5	C3
DFFB		HDAC3	UBE2L6	SSR4	PLAUR	AKT1	ZNF8	FHL2	KNTC1	ELK1
NGF		HDAC2	UBE2L3	DPM2	PUF60	AKT2	AP2A1	FTH1	KPNB1	SMARCA4
NEK6		HDAC5	EVPL	CDH17	NTRK1	AKT3	AP2A2	ZNF248	RNPS1	YWHAQ
AURKA		HDAC4	PLAU	CDH16	NTRK3	PPARA	SEH1L	GFI1B	SYNCRIP	ARRB1
CAV1		HDAC6	ZNF709	MBP	SAP18	PLCG2	GAB2	TP53BP1	ABL1	RAB1A
TBK1		HDAC8	ZNF708	HTR1F	MLH1	PLCG1	GAB1	DARS	NCBP1	IGF1R
MET		POLD3	DHX9	CKAP5	ERBB3	IKBKB	PDIA6	KLHL2	RPN2	NOTCH1
SUFU		MAP3K11	NUP98	BCL2L1	SHC1	IKBKG	ZSCAN2	UBQLN1	RPP38	PRKCD
GNG7		PHKB	NOG	BCL2L2	ERBB4	IKBKE	SRRM1	TNR	TAF10	PLXNB1
GNG4		CTNNA1	SMAD5	ITSN1	GNAI2	EPAS1	PRKACA	TNF	CENPH	ZNF319
GNG5		CTNNA2	SMAD6	CPA2	GNAI1	ACTG1	PRKACB	STK11	CENPN	PRKCB
GNG2		GP6	SMAD7	OS9	PTPRC	HTT	GNA12	GRB10	HTT	EVPL
GNG3		MAN2A2	SMAD1	ABL1	RHOBTB2	EGFR	GNA13	ARNTL	MAP3K3	CSNK1G1
GNG8		EDN1	SMAD2	HNRNPM	RHOBTB1	CDH1	GNA11	PLXNC1	MAPK11	GNB2
SMARCE1		UBE2L6	SMAD3	HNRNPC	VIM	CDH2	GTF2F1	FLNA	PARP1	BAIAP2
ACVR2A		UBE2L3	PNN	CD53	PIK3CA	2019-09-07	GTF2F2	PSMD9	PRPF4	RPS6KA3
ACVR2B		PLAU	APC	CTBP1	PIK3CD	KDELR2	RAP1B	PSMD8	ADAM17	RAP2B
ZNF470		ZNF701	ZNF57	CTBP2	SFRP1	KDELR3	RAP1A	PSMD5	DDX56	PDGFA
ZNF473		DHX9	ZNF7	EWSR1	MAX	RYR3	STAT6	PSMD4	GLI2	COL13A1
KPNA2		NUP98	ZNF2	CHM	PAK1	DNM1	TFAP2A	PSMD1	GLI3	PLCG2
KPNA1		NOG	CDC5L	RPS6KB1	FYN	COL4A3	RPA1	PSMD2	GLIS3	RPL12
FRS3		SMAD9	AP2A1	TRADD	CUL1	MLH1	RASA1	RABGGTB	NEK2	GRK5
TRRAP		SMAD5	CSF2RB	POLR3D	SIN3A	WEE1	DFFB	TUBB	NEK6	GNAT3
PPP2R1A		SMAD6	DMD	POLR3B	PRKCA	EIF2A	NGF	CGA	PSMD14	PAFAH1B1
HSPB8		SMAD7	SEH1L	POLR3A	RANBP2	CETN2	AURKA	HDAC1	PSMD7	GAB2
TAF9		SMAD1	GAB2	DNMT1	ARNT	DNAJC8	AURKB	HDAC3	PSMD8	RAB27A
PDCD1		SMAD2	ZSCAN2	HOXD4	ESR1	DNAJC3	CAV1	HDAC2	PSME3	RPS6KA6
IL12B		SMAD3	CSNK1G2	GABARAPL2	AR	GOSR2	MET	HDAC4	RUVBL1	DLG1
SEC22B		PNN	SRRM1	KRAS	EGF	MAP3K7	CLPP	HDAC6	SMAD3	PSEN1
SNRPB2		APC	PRKACG	EEF1G	DVL3	CDK5RAP2	NGFR	HDAC9	SMAD5	EZR
FOXO1		ZNF7	PRKACA	ADAM8	PSME3	SEC61G	GNG7	POLD3	GNG5	NUP188
ACTR1B		ZNF2	PRKACB	IL20RA	PSME1	SEC61B	GNG4	MAP3K10	GNGT2	APEX1
ACTR1A		ZNF3	GNA12	RPL3	FURIN	CDCA8	GNG5	MAP3K11	MCM6	LAMA1
ZWINT		CDC5L	GNA13	ZNF629	RHOT1	ATP5J	GNG2	PHKB	RXRA	MCM4
PRKG1		AP2A1	GNA11	ZNF624	CDS2	NCSTN	GNG3	CTNNA1	RXRB	WNT3
CALML3		BRD8	GTF2F1	APAF1	ZNF860	ARHGDIB	GNG8	CTNNA2	TCEB2	NFKB1
CALML6		CSF2RB	GTF2F2	S100A6	CASP10	UCP2	ACVR2A	LCK	BCL2L1	PCDHB2
PDGFRB		DMD	CSNK1A1	ACVR1	ZFP1	ZNF99	ACVR2B	UBE2L6	BGN	SKP1
PDGFRA		EREG	RAP1B	CAMK2D	ZFP3	ERBB3	ZNF473	UBE2L3	PTPN11	CBLB
AGRN		ZNF138	RAP1A	CAMK2B	CACNG2	SHC1	KPNA2	TGFA	TFDP1	SUMO1
TRIM28		PRKACG	HLA-DMB	JAK2	ZNF32	ERBB4	KPNA1	KCNA2	INPP5D	HDAC1
NAP1L1		PRKACA	RUNX1T1	JAK3	NFATC3	CDC16	TRRAP	PLAU	NONO	NID1
NAP1L2		PRKACB	TFAP2A	JAK1	GLI2	MED13L	PPP2R1A	ZNF709	NOTCH2	CDK2
NAP1L4		ZNF133	RPA1	PRKDC	GLI3	NDUFS5	TAF1	ZNF708	TGFBR2	F10
MAPK14		NUP160	RASA1	RIMS1	GLI1	NDUFS6	HMOX1	GRIN1	TGIF1	HIP1
MAPK10		GNA12	DFFB	KLF1	PIK3CB	NDUFS7	ZNF672	DHX9	THOC4	KDR
MAPK11		GNA13	AURKA	ZNF546	PCDH19	ZNF844	FOXO1	NUP98	IRF3	IL13RA1
MAPK12		GNA11	AURKB	ZNF549	NUP88	ZNF845	ACTR1B	NOG	SNRNP40	KL
MAPK13		MFGE8	CAV1	RARA	CEP135	CLTA	ACTR1A	SMAD9	BUB1B	IL6ST
FZD1		GTF2F1	DEK	RARB	CHEK1	CLTC	PRKG1	SMAD5	BUB1	ITGA7
FZD3		GTF2F2	ATP5B	RARG	C3	CLTB	CALML3	SMAD6	COL1A2	BMPR1B
FZD4		H3F3A	MET	PTGES3	PPP1CB	DNMT3A	PDGFRB	SMAD7	NRAS	CASP6
FZD5		CSNK1A1	NGFR	F12	PPP1CA	SNRPB	PDGFRA	SMAD1	RAE1	RB1
FZD6		RAP1B	SUFU	F10	BLNK	SNRPA	NAP1L1	SMAD2	COL3A1	CDH11
NOTCH3		RAP1A	NDUFA13	F11	SOCS2	SNRPF	NAP1L2	SMAD3	DSN1	COL6A1
NUP43		STAT6	GNG7	NODAL	PPP2CB	SNRPE	NAP1L4	PNN	GTF2H4	MEIS1
ZNF354C		KRT8	GNG4	SUPT16H	VPS72	PRKAG1	MAPK14	APC	TOP1	PIK3R1
PSMB10		TFAP2A	GNG5	NRL	PCDH11Y	PRKAG2	MAPK10	ZNF57	YBX1	CDKN2A
SKP1		RPA3	GNG2	NUP210	IGF1R	PTEN	MAPK11	ZNF7	TRAM1	SHC3
LPAR1		RPA2	GNG3	DHX15	RING1	ELAVL4	MAPK12	ZNF3	YWHAG	TCF7L2
LIMS2		BAIAP2	GNG8	ZNF786	GTF2E2	PTTG1	MAPK13	CDC5L	YWHAQ	ATM
LIMS1		POLDIP3	FUS	CCR5	COPE	E2F6	FZD6	BRD8	ZNF146	DLG2
TXNL4A		RASA1	ACVR2A	RHOT2	TPM2	E2F4	NOTCH3	CSF2RB	ZNF286A	MMP14
ZNF212		NUP85	ACVR2B	GRB2	SFPQ	E2F3	SKP1	GAB2	ZNF28	NCK1
HLA-C		EDIL3	RRAS2	GCH1	TARDBP	E2F1	LIMS1	GAB1	UBE2I	SDC3
HLA-B		UBE2D2	CYBB	CD82	ITGAE	EEF2	IDH3G	SRRM1	ZNF473	NCSTN
HLA-E		UBE2D1	HSF1	HSPA1A	TNPO1	U2AF1	ZNF212	PKD2	ZNF490	ACTG2
IPO4		EDNRB	ZNF473	HSPA1L	ZNF689	U2AF2	IPO5	ZNF138	ZNF606	PCF11
IPO5		APOE	KPNA2	CLTCL1	ZNF680	MTHFD1	TYK2	PRKACG	ZNF623	ARF6
TYK2		APOB	FRS3	KIRREL	ZNF681	RALGDS	GHR	PRKACA	SOS1	MAPK7
PIK3C2B		APBA1	TRRAP	CXCR4	ZNF684	AP1B1	PAFAH1B1	PRKACB	CASP2	SRP68
PIK3C2G		NGF	PPP2R1A	RB1	PCDHGC3	IL12RB2	ETS2	ZNF135	CBFB	FADD
PAFAH1B1		BMX	HSPB8	MAT2A	PCDHGC5	RBBP7	ETS1	NUP160	NUP37	ARHGAP1
SFN		AURKA	ZKSCAN5	ARR3	ZNF358	RBBP4	MMP2	GNA12	RBBP4	SUPT5H
MT1F		AURKB	HMOX1	DLL1	GABARAP	GSPT2	JUN	GNA13	RBL1	TCF4
ETS2		CAV1	KARS	ACY1	PTK2B	PPP2R5D	JUP	GNA11	RBMX	DCHS2
ETS1		STK11IP	IL12B	AQP3	CNTN2	GABRQ	REV1	GTF2F1	SFPQ	MAP3K5
MMP9		HTR2A	PRNP	ADORA1	CNGA1	SYNJ1	CTNND1	GTF2F2	SPC24	NOTCH4
MMP2		TBK1	ZNF676	ACTC1	MCM3	PCDHA9	ZNF530	CSNK1A1	SPC25	RNPS1
JUN		MET	ZNF672	FTH1	MCM2	ZNF560	GSK3A	RAP1B	AP3D1	VAMP2
JUP		KRT18	ACTR1B	GFI1B	TUBA4A	GNAI2	GSK3B	RAP1A	PML	UQCRC1
CTNND1		NGFR	ACTR1A	SPOP	POU2F2	GNAI1	RAD1	MYOD1	EGR1	LAMC2
ZNF530		GNG7	CALML3	TP53BP1	POU2F1	RPS13	ZNF737	ATP5A1	FOS	PABPC1
PIN1		GNG4	CALML6	DARS	CBL	RPS11	NOS3	STAT6	HGS	NCK2
GSK3A		GNG5	CALML5	GRK1	CYCS	RPS18	LCP1	ZNF813	POLR3D	FGFR1
GSK3B		GNG2	PDGFRB	KLHL2	ANAPC10	PTPRF	MED23	TFAP2A	POLR3H	JAK2
MED31		GNG3	PDGFRA	DDB2	MYC	PTPRC	PARP1	RPA1	SSB	KDELR3
NOS3		GNG8	MAPK14	UBQLN1	MYB	EIF4A3	CD86	RPA3	ARF1	FLT1
LCP1		SMARCE1	MAPK10	UBQLN4	SNUPN	TLE1	PORCN	RPA2	CCNB2	CDK6
ZNF69		ONECUT1	MAPK11	DAPK1	PARVA	TLE4	PTBP2	CHMP2A	CCNE1	NOD1
PARP1		ACVR2A	MAPK12	SNTA1	GATA6	CDC7	PIK3R5	PCDHGB7	FOXM1	MEGF9
EIF3G		ACVR2B	MAPK13	TNR	CCND1	FGF4	PIK3R3	PCDHGB5	LRP6	KLHL2
PORCN		ZNF471	FZD1	TNF	CCND2	MBD2	PIK3R2	PCDHGB4	RHOF	PDGFRB
PIK3R3		ZNF473	FZD3	STK11	RPS27A	RAB11A	PIK3R1	PHC1	RHOJ	EPHA4
PIK3R2		KPNA2	FZD4	STK16	CSK	IRF7	CGN	GP1BA	STAT4	MAD2L2
PIK3R1		FRS2	FZD5	GRB10	CREBBP	ZBTB16	PRKAR1A	RASA1	CCT3	CCND2
PDGFA		TRRAP	FZD6	ARNTL	PLCZ1	BID	RRAS2	BIRC2	FZR1	NUP153
PDGFB		PPP2R1A	NOTCH3	KCNMA1	STX1A	GUSB	GRK7	UBE2D2	PPFIA1	TRIP10
B2M		HSPB2	SKP1	PLXNC1	ACTA2	KIT	GRK4	UBE2D1	RIPK1	PSMB2
PRKAR1A		TAF1	LIMS2	FLNA	ACTA1	TNFRSF1A	ARRB2	APBA1	STK11	LAMA5
SAR1B		IL12B	LIMS1	FLNC	KCNQ1	RAB1A	ARRB1	DFFB	CD40	PIAS3
CHAF1A		ZNF675	CDH8	PSMD6	SPI1	CHRD	PSMA3	NGF	HNRNPC	ARNTL
CHAF1B		ZNF672	ZNF212	PSMD3	STUB1	WASL	CCNK	NEK6	ORC1L	DDB2
BIN1		FOXO3	HLA-E	RABGGTB	TYROBP	RAB1B	PIAS3	BMX	PPP2CA	MDM2
RRAS2		FOXO1	IPO5	CGA	STAT3	RHOBTB2	PIAS1	AURKB	SUMO1	LEF1
PTPN1		ACTR1B	TYK2	HDAC1	BMPR1B	RHOBTB1	DLG1	CAV1	CDC5L	PML
PTPN6		ACTR1A	AP1S2	HDAC3	NFIC	VIM	DLG4	IL13RA1	CDH11	KLK3
GRK7		PRPF6	PAFAH1B1	HDAC2	GNGT1	AP2M1	IFNG	DEK	CDH1	ZNF7
GRK4		ZFP62	GH1	HDAC5	ITGAD	AGT	HMGB2	ATP5B	CDH24	PRKCI
ARRB2		PIP4K2C	SFN	HDAC4	FCER1G	PIK3CA	GEMIN4	ATP5D	CDK1	ZNF22
ARRB1		CALML3	MT1X	HDAC7	PSMB9	PIK3CD	TGM1	MET	KRAS	HSP90B1
CCNK		CALML6	ETS2	HDAC6	PSMB8	PIK3CG	EIF3A	LALBA	NAP1L1	SP2
CDC25A		CALML5	ETS1	MAP3K11	SAP30	PIK3C3	EIF3E	NGFR	PRKAA2	MIS12
PIAS3		PDGFRB	MMP9	PHKB	BCL6	MAX	RALB	SUFU	RPA2	STAT3
PIAS1		PDGFRA	MMP2	CTNNA1	NOTCH2	MAF	PCDH18	GNG7	RPA3	HDAC3
ZNF316		AGRN	MMP1	CTNNA2	DVL2	CSDE1	RBM8A	GNG4	SYK	COL8A2
ZNF317		NAP1L1	JUN	MAN2A2	LYN	ARF3	ANXA1	GNG5	ABCE1	SFN
DLG1		NAP1L2	JUP	SYN2	VAV1	ARF6	NXF1	GNG2	CDK5	NPM1
DLG4		NAP1L4	REV1	LCK	IL2RB	CD47	CDC27	GNG3	CDK7	PRKG1
IFNG		MAPK14	CTNND1	GABRB2	DCTN1	TBL1X	PPP1R12A	GNG8	DAXX	IL1RAP
HMGB2		MAPK10	ZNF530	EDN1	ITGB2	PAK4	BCAP31	FUS	HSPH1	ZKSCAN5
EIF3I		MAPK11	MAN2B1	UBE2L6	MAPK8	PAK1	PXN	CLK1	MAGOH	FLNA
EIF3K		MAPK12	GSK3A	KCNA1	MAPK9	PAK3	UPF3B	ACVR2A	NCOA6	SPTAN1
EIF3A		MAPK13	GSK3B	EVPL	STAT5A	ZNF195	MMP15	ACVR2B	NCOR2	DMD
EIF3E		FZD1	MED31	RGS17	RASGRP3	SMARCA5	TSC2	MTOR	PAK2	NRAS
EIF3F		FZD3	FGF13	RGS13	ATP6V1E1	FYN	ETF1	HIP1	PAPOLA	ZNF486
RBM8A		FZD4	TFAM	PLAU	CDH16	CUL1	GNB5	CYBB	RPL8
CASK		FZD5	GEMIN7	DHX9	JAK3	CUL3	GNB4	HSF1	SLC3A2
MST1R		FZD6	NOS1	NUP98	JAK1	ARHGAP5	GNB1	PRPF4B	CENPE
VPS35		NOTCH3	NOS3	NUP93	CXCR4	ARHGAP1	GNB3	ZNF479	CENPI
PXN		PSMB10	LCP2	NOG	CTNNA2	HSP90AB1	GNB2	ZNF473	CENPL
MMP14		SKP1	PARP1	SMAD9	LCK	GRB7	CALD1	KPNA2	F2RL2
PLA2G1B		LPAR3	PORCN	SMAD5	CDC5L	HOXC8	RBX1	FRS3	MAPK8
ZNF160		LIMS2	PIK3R5	SMAD6	GNA13	POLR2D	HRAS	TRRAP	RPS19
GNB5		LIMS1	PIK3R1	SMAD7	CAV1	POLR2G	FLNB	PPP2R1A	TARDBP
GNB4		TIMP3	PRKAR1A	SMAD1	GNG4	POLR2F	RAB7A	HSPB8	ACTB
GNB1		ZNF212	PTPN6	SMAD2	GNG5	POLR2A	EPS15	KARS	ACTL6A
GNB3		HLA-C	GRK7	SMAD3	GNG8	POLR2B	CREB1	ZNF676	AZI1
GNB2		HLA-E	ARRB2	PLRG1	ACVR2A	POLR2L	PSEN1	ZNF672	B2M
GTF2A1		IPO4	ARRB1	TCEA1	FZD1	POLR2J	IRX3	ZNF671	LCK
CALD1		IPO5	UBR5	PNN	HLA-E	VBP1	APOA1	SNRPB2	LCP1
CSTF3		MARK3	DLG4	RFX4	PIK3C2G	SIN3A	XPO1	FOXO1	PSMC4
RBX1		TYK2	HMGB2	APC	ETS2	SUMO2	MED1	ACTR1B	PSMD12
HRAS		GHR	GEMIN4	ZNF7	GNB5	ZNF630	TCF4	ACTR1A	PSMD5
FLNB		PAFAH1B1	GEMIN5	CDC5L	GNB4	TEK	TCF7	PRPF3	SMARCA4
BAMBI		SFN	EIF3I	CSF2RB	HRAS	CDK3	TCF3	PRPF6	SMARCB1
RAB7A		ETS2	EIF3A	DMD	CEBPB	CDK4	PRDX1	PCF11	SMARCD1
HNRNPH3		ETS1	EIF3E	SEH1L	CEBPA	CDK5	AP3S2	PIP4K2A	ADAM33
TXN		MMP9	EIF3F	GAB2	MAP3K1	CDK6	AXIN1	ZWINT	GNAI2
SMO		MMP2	INPP5D	GAB1	FGF2	CDK8	PLCE1	PRKG2	GNAQ
CREB1		JUN	CASK	PDIA6	HAP1	PRKCI	CSNK2B	CALML6	GNG10
JAM3		JUP	TTF1	SRRM1	P4HB	PRKCH	CEBPB	CALML5	MCM2
PSEN2		REV1	MST1R	IL4R	RXRA	PRKCA	CEBPA	PDGFRA	MCM3
PSEN1		CTNND1	NXF1	ABCG8	ZNF260	PRKCB	CEBPD	SMNDC1	MCM8
SCAND1		ZNF530	CDC26	PRKACG	RPH3A	PRKCE	RBPJ	AGRN	MED1
OTX2		GSK3A	PXN	PRKACA	RGS4	PRKCD	TSC1	TRIM28	NFKBIB
IRX3		GSK3B	MMP14	PRKACB	MPP3	PRKCG	RHOQ	TRIM29	NGF
APOA1		MED31	MMP15	GNA12	GRPR	PRKCZ	RHOV	TRIM24	PTMA
XPO1		ZNF730	BANF1	GNA13	CSNK2A2	PRKCQ	RHOU	F2R	TCF7L2
TCF7		ZNF737	ZNF160	GNA11	ETV4	ZNF570	RHOJ	DNAJC27	BCL2
TCF3		NOS1	DDX56	DAZ4	DPYSL5	ZNF573	RHOH	NAP1L1	CHUK
PPP5C		NOS3	GNB5	GTF2F1	CPLX1	ZNF577	RHOC	NAP1L2	DHX15
ZFR		LCP2	GNB4	GTF2F2	CLCN3	ZNF578	RHOB	NAP1L4	DIABLO
CD36		PATZ1	GNB1	H3F3A	CAP1	KCNAB2	RHOA	GTF3A	PFDN2
CD3G		ITPKB	GNB3	CSNK1A1	TTC1	RPL15	RHOG	MAPK14	AKT2
PLCE1		NONO	GNB2	RAP1B	IL2RG	RPL13	RHOF	MAPK10	FAT1
CSNK2B		EPN1	HRAS	RAP1A	ITGB3BP	RPL19	RHOD	MAPK11	FBL
CEBPB		PARP1	FLNB	MYOD1	ZNF154	MORF4L1	CTNNA3	MAPK12	RAB7A
CEBPA		EIF3G	BAMBI	ATP5A1	RNF4	TBL1XR1	RASGRF2	MAPK13	SNRPB2
RHOQ		PORCN	RAB7A	LMNA	ZNF697	CENPA	TRAF1	FZD1	TJP2
RHOV		LIMK1	HNRNPH2	STAT6	STX8	TLR8	TRAF2	FZD3	CAD
RHOU		PPL	TXN	KRT1	STX5	NUP205	TRAF5	FZD6	COL11A1
RHOJ		PIK3R5	EPS15	RUNX1T1	KIF2A	ZNF776	TRAF6	NOTCH3	ITGAV
RHOH		PIK3R3	RPL35A	TFAP2A	KIF2B	ZNF773	NPR2	NUP43	RACGAP1
RHOC		PIK3R2	PSEN1	RPA1	PLK2	ZNF771	NUAK1	EXOSC8	RAF1
RHOB		PIK3R1	APOA1	PCDHGB5	MDK	RPH3AL	NR1H4	INCENP	RANGAP1
RHOA		NCAM1	APOA2	PHC1	NDUFV1	LEF1	CCNH	PSMB10	SNRPD3
RHOG		CGN	XPO1	H2AFZ	IVL	PGR	HOXB2	SKP1	CARM1
RHOF		FES	MED1	BAIAP2	DDOST	CBFB	HOXB1	LIMS1	COL4A2
RHOD		MAPK8IP2	MED4	RECQL5	MX1	SF3A3	EIF2S1	SEC11A	COL5A1
CTNNA3		PDGFA	TCF7	RASA1	CPSF2	ZNF24	FLT4	SRP68	NUP133
RASGRF1		PDGFB	TCF3	BIRC2	SRP68	ZNF26	FLT1	POU3F3	NUP160
RASGRF2		B2M	AXIN1	EIF5A2	MTA3	ZNF20	PRKY	SP100	PIK3CA
ZNF480		ZNF292	CD3G	UBE2D2	CUBN	ZNF22	PRKX	ZNF212	ZNF721
ZNF485		NUP133	CSNK2B	UBE2D1	TJP1	ZNF28	MAP3K8	HLA-C	ZNF74
TRAF1		PRKAR1A	CEBPB	EDNRB	UBE2M	SNCA	MAP3K3	HLA-E	ZNF774
TRAF2		PRKAR1B	CEBPA	APOE	GNA14	RANBP2	MAP3K7	IPO4	ZNF792
TRAF6		SAR1B	CEBPD	APOB	GNA15	ARNT	MAP3K4	IPO5	VCAN
NUAK1		CHAF1A	MAFK	DFFB	PLXNB1	SSNA1	MAP3K5	MARK3	ZNF92
POLR1D		BIN1	RBPJ	NGF	FABP1	PLCB3	TP53	CEP70	ZWILCH
EBI3		RALA	RBP2	NEK6	RAF1	PLCB4	IL23R	GHR	WNT2
CTTN		MAVS	RHOQ	BMX	PML	ESR2	PITRM1	PAFAH1B1	TRAF3
EIF2S1		RRAS2	RHOV	AURKA	NCOR1	ESR1	ZNF561	PAFAH1B3	TRIM28
EIF2S3		PTPN1	RHOU	AURKB	PSMC1	LIG4	FGF2	GH1	ZNF138
FLT4		PTPN6	RHOJ	CAV1	PSMC4	BDP1	FGF1	SFN	ZNF251
FLT1		GRK7	RHOH	DES	MCM8	FAS	SDC1	ETS2	TUBG1
PRKY		GRK4	RHOC	DEK	CASP7	FAU	SDC2	ETS1	ZNF30
PRKX		ARRB2	RHOB	TBPL2	GABBR1	HNRNPA2B1	SDC3	MMP9	U2AF2
MAP3K3		ARRB1	RHOA	ATP5B	PKP4	CFTR	PCDH1	MMP2	UBE2D1
MAP3K1		PSMA2	RHOG	ATP5D	GP1BB	PCBP2	ZNF169	JUN	ZNF530
MAP3K4		PSMA3	RHOF	TBK1	ZNF664	PCBP1	ATF1	JUP	ZNF643
MAP3K5		PSMA1	RHOD	MET	RPS2	SEMA3F	VEGFA	CTNND1	ZNF655
TP53		PSMA6	RASGRF1	CLPS	RPL22	ZNF254	HAP1	ZNF530	ZNF689
LCK		FOXO4	TRAF1	CPE	UQCRFS1	ZNF256	PMCH	GSK3A
ZNF569		CCNK	TRAF2	KRT18	PRMT5	AR	EZH2	GSK3B
FGF2		ZNF823	TRAF5	NGFR	CX3CL1	ZNF85	NDUFB9	MED31
FGF1		PIAS2	TRAF6	GRIA2	ADM	PAK2	RYR1	FGF18
SDC1		PIAS3	NPR2	SUFU	HIST1H2AC	NDUFAB1	ZNF34	GEMIN7
SDC2		PIAS1	DUS1L	2019-12-01	DYRK1B	STK24	SH3GL3	PUM2
SDC3		PIAS4	CCNH	NDUFA13	KITLG	DVL3	OSMR	RAD1
SDC4		ZNF319	CTTN	GNG7	ZNF205	RHOT1	RXRG	NOS3
SNRNP70		DLG1	EIF2S3	GNG4	ZNF208	GLI2	RXRA	ZNF69
ATF1		DLG3	TPO	GNG5	RAB9A	GLI3	RXRB	POM121
VEGFA		DLG4	FLT4	GNG2	RAB9B	SOCS2	NCK1	NONO
HAP1		IFNG	FLT1	GNG3	CEP63	IGF1R	NCK2	EPN1
EXOC8		HMGB2	PRKY	GNG8	TRIP4	GABARAP	ZNF266	PARP1
ZNF768		GEMIN4	PRKX	FUS	CDH1	HNF1A	RAD51	EIF3D
ZNF763		KIF18A	MAP3K1	SMARCE1	RACGAP1	POU2F1	RGS4	EIF3G
EZH2		TGM2	MAP3K4	CLK1	VTN	CYCS	MYL4	CD86
NDUFB5		EIF3A	TP53	ONECUT1	GRM2	MYC	MAP2K3	PPL
RYR1		CASK	WAS	ACVR2A	MED27	HSPA9	MAP2K2	PTBP2
CDK5R1		CDC27	PCDHGA10	ACVR2B	MED26	HSPA8	MAP2K1	PIK3R1
EPHB2		SHBG	PCDHGA11	HIP1	2019-09-04	CREBBP	MAP2K7	CGN
ZNF35		PXN	PCDHGA12	CYBA	PDE6B	PLCZ1	MAP2K6	ARL6IP5
SH3GL2		MMP14	PITRM1	HSF1	PDE6C	STX1A	MAP2K4	MAPK8IP2
DCHS1		MMP15	ZNF567	SFI1	IL11RA	ACTA2	PSMF1	RCC2
DCHS2		TSC2	ZNF564	KPNA2	NFE2L2	ACTA1	CSNK2A2	B2M
RXRG		DDX56	ZNF563	KPNA1	CEP152	SPI1	CSNK2A1	PRKAR1A
RXRA		GNB5	ZNF562	FRS3	AGTR1	SEC62	GYS1	PRKAR1B
RXRB		GNB4	ZNF561	TRRAP	CD2	TYROBP	ETV1	SAR1B
NCK1		GNB1	CSF1	PPP2R1A	RCOR1	STAT4	ETV3	RALA
ZNF264		GNB3	FGF2	HSPB8	CFL2	STAT1	ETV4	HLA-DMB
ZNF267		GNB2	FGF1	LIG3	COL4A3	PLG	SP1	CELSR2
FTSJ1		GTF2A2	SDC1	ZKSCAN2	COL4A1	BMPR1B	SP2	UQCRQ
TNFSF9		RBX1	SDC2	TAF7	UQCRC1	NFIC	SP3	ATP6V0D1
RAD51		HRAS	SDC3	HMOX1	EIF2AK2	GNGT2	SPHK2	RRAS2
MPP5		FLNB	SDC4	TAF9	HNF4A	GNGT1	ZFP82	PTPN1
MAP2K3		BAMBI	SNRNP70	PDCD1	TNFRSF1A	ITGA1	CFLAR	PTPN6
MAP2K1		RAB7A	ATF1	IL12B	HPRT1	ITGAX	ZAP70	GRK7
MAP2K7		WNT5A	VEGFA	IL12A	SUMO1	ITGAV	RAC2	GRK4
MAP2K6		HNRNPH3	EXOC1	SEC22B	TEK	PSMB8	RAC3	ARRB2
MAP2K4		TXN	HAP1	SNRPB2	SYK	PCNA	RAC1	ARRB1
BDNF		TCF12	EXOC8	FOXO3	LEF1	LAMB1	VCL	PSMA3
BORA		ZNF649	CENPN	FOXO1	POLD2	CYFIP2	VCP	PSMA6
CSNK2A1		PSEN1	ZNF768	EIF4E2	POLD4	HLA-B	CPLX1	PSMA7
ETV4		NRG1	EZH1	ACTR1B	SERBP1	HLA-A	PCDHGA1	PSMA4
SP1		SCAND1	EZH2	ACTR1A	PPP1CC	RIPK1	DNAJA1	PSMA8
SP3		EEF1B2	NR4A1	PRPF3	ZYX	HGS	UTRN	FOXO4
ZAP70		NEDD4L	NDUFB1	PIP4K2A	SOCS3	NOTCH4	BCR	CCNC
RAC2		APOA1	RYR1	PIP4K2C	DDX17	HMGB1	SMAD4	ZNF823
RAC3		MED1	CDK5R1	PIP4K2B	MSH6	THRB	BMP4	ZNF829
RAC1		MED8	EPHB2	ZWINT	COPA	FAT1	BMP1	PIAS3
VCL		TCF4	EPHB1	PRKG1	HIST2H2AC	NRP2	CAP1	PIAS1
VCP		TCF7	MDFI	PRKG2	DAD1	YWHAH	IL6ST	ZNF311
UTRN		TCF3	ZNF35	CALML3	PDPK1	ROCK1	IL2RB	ZNF316
BCR		AXIN1	P4HB	CALML6	ZNF350	ARL3	IL2RG	SDHA
SMAD4		ZFR	DCHS1	CALML5	SMC3	DCTN2	HLA-DRB1	DLG1
BMP4		CD36	RXRG	PDGFRB	GYG1	DCTN1	FN1	DLG2
BMP2		CD3D	RXRA	PDGFRA	TUBA4B	ITGB1	HFE2	DLG4
IL6ST		KCNK13	RXRB	TRIM24	NDN	ITGB3	PTK2	GABRG3
IL2RB		PLCE1	NCK1	F2R	ANAPC11	ITGB5	PRKAA2	HMGB2
IL2RG		CSNK2B	NCK2	IHH	METAP2	ITGB7	PRKAA1	GEMIN4
FN1		SMARCB1	RPH3A	DNAJC27	GATA4	ABCB1	ZNF157	EIF3H
PTK2		CEBPB	RAD51	NAP1L1	MAPK7	GADD45B	ERBB2	EIF3I
PRKAA2		CEBPA	RGS4	NAP1L2	HSP90AA1	LRP8	DAXX	EIF3A
PRKAA1		CEBPD	MYL2	NAP1L4	HSPA9	HLA-DOA	GNAS	EIF3E
DDX20		MAFK	MPP3	GTF3A	HSPA8	HLA-DQA1	GNAL	EIF3F
ZNF157		MAFG	MPP5	MAPK14	PRPF40A	TBX2	UBE2I	BARD1
ZNF154		RHOQ	MAP2K3	MAPK10	CAPN1	TRAPPC3	RNF4	RALB
ERBB2		RHOV	MAP2K1	MAPK11	STAT4	UBTF	APP	RBM8A
DAXX		RHOU	MAP2K7	MAPK12	GNGT2	COPS6	ACTR2	CASK
GNAS		RHOJ	MAP2K6	MAPK13	CALM1	COPS5	CDKN1B	TTF1
GNAL		RHOH	MAP2K4	FZD1	CDK7	SSB	EIF5	MIS12
UBE2N		RHOC	BDNF	FZD3	LAMB4	ZNF337	GNG10	NXF1
CSNK1G3		RHOB	CSNK2A1	FZD4	BCL2	MAD2L2	GNG11	PXN
RNF4		RHOA	GYS1	FZD5	HLA-G	COL6A3	GNG12	UPF3B
RNF2		RHOG	ETV1	FZD6	GRK5	ZNF155	GNG13	ZFYVE16
APP		RHOF	SPN	USO1	RFC2	ZNF80	SEC24D	MMP14
ACTR2		RHOD	SP1	NOTCH3	SOS2	GRIN3A	RUVBL1	MMP15
HIPK2		CTNNA3	SP3	NUP43	CAB39	PVR	KIF2B	TSC2
CDKN1B		RASGRF1	DPYSL5	ZNF652	LHX1	VTI1B	BRCA1	BANF1
CDKN1A		RASGRF2	CFLAR	ARPC3	AGAP2	RBAK	SMURF2	PLA2G1B
EIF5		TRAF1	RAC2	TBCD	SIAH1	KCNN2	PLK1	ZNF160
GNG10		TRAF2	RAC3	EXOSC8	NFATC2	KCNJ16	PLK3	DDX56
GNG11		TRAF6	RAC1	INCENP	GNAZ	MAPK9	PLK4	ETF1
GNG12		NUAK1	VCL	PSMB10	SOD1	ZNF420	ATP8B1	GNB5
GNG13		CCNH	VCP	SKP1	STAT5B	RAB5B	NDUFV1	GNB4
ZNF699		CTTN	CPLX1	LPAR1	HCLS1	COX6C	F2	GNB1
ZNF696		EIF2S1	PCDHGA1	LIMS2	HNRNPM	PCDHGA9	NACA	GNB3
RUVBL2		EIF2S3	DNAJA1	LIMS1	DDB2	RPS26	CPSF3	GNB2
SHB		FLT4	BCR	PRRX2	PHKB	RPS25	DBF4	GTF2A1
RPS3A		PRKY	ELN	SMG5	NEK6	SNAPC2	ZNF354B	CALD1
KIF2A		PRKX	SMAD4	IDH3G	HSF1	KIF3B	MDM2	RBX1
KIF2C		MAP3K3	BMP4	POU3F3	ROR2	APBB1	CRK	HRAS
KIF2B		MAP3K1	TERF2	SP100	MAPK14	APBB2	PKN1	FLNB
BRCA1		MAP3K7	CHD4	TIMP2	MAPK11	IL1RL1	CSNK1D	RAB7A
PLK1		MAP3K4	AVP	HLA-C	MAPK12	ERCC5	SREBF1	HNRNPH1
PLK3		MAP3K5	POLRMT	HLA-E	TYK2	MRPS12	SRC	HNRNPUL1
PLK2		TP53	IL6ST	IPO4	SFN	SSR2	SRF	TXN
ATP8B1		IL23A	IL2RG	IPO5	CGN	CDH17	MTA2	TCF12
NEB		LCK	FN1	TYK2	GEMIN4	CKAP5	RAB25	SMO
F2		FGF2	PTK2	PIK3C2B	INPP5D	ABL1	ELK1	CDC23
NACA		SDC2	PRKAA2	LST1	LPL	CAMK2A	SH3BP2	CDC20
CPSF4		SDC3	PRKAA1	AP1S2	CLASP2	JAK3	TPM3	ZNF648
ZNF354A		SDC4	ERBB2	ASIP	POLR1D	F11	TPM1	ZNF649
ZNF354B		ATF1	PARD6B	GHR	EIF2S1	DLL1	TGFBR2	CREB1
MDM2		VEGFA	GNAS	PAFAH1B1	WAS	CYP2C18	TGFBR1	NUDT21
CRK		HAP1	GNAL	PAFAH1B3	FGF1	GRK1	ETFB	PSEN2
CSNK1D		CENPN	FST	SFN	ZNF268	TNF	YKT6	COPB1
GLIS3		EZH2	UBE2I	MT1F	TSNAX	MT2A	TJP2	SCAND1
SREBF1		NR4A3	UBE2N	ETS2	RAD50	HDAC3	TJP3	EEF1B2
SRC		NDUFB5	C1R	ETS1	CHRNB3	HDAC2	TJP1	NEDD4L
SRF		RYR1	CSNK1G3	MMP9	PCDHGA1	PLAT	GNAO1	APOA1
ZNF320		CDK5R1	RNF4	MMP2	BCR	SMAD5	GNAT1	APOA2
MTA1		EPHB2	RNF2	MMP3	BMP2	ZNF3	GNAT3	XPO1
CUBN		ZNF34	APP	MMP1	SPC24	CSNK1G2	PCDH9	MED1
RPS6KA3		ZNF35	ACTR2	JUN	NAPA	PRKACB	ATF2	MED4
TPM3		P4HB	GNRHR	JUP	S100A7	GNA13	BSG	MED8
TPM1		DCHS1	CDKN1A	REV1	KIF2C	PCDHGB6	PMF1	TCF4
TGFBR2		RXRG	GNG10	CTNND1	PFDN5	PCDHGB4	ZNF799	TCF7
TGFBR1		RXRA	GNG11	PIN1	PFDN4	RASA1	IARS	TCF3
TJP2		RXRB	GNG12	MAN2B1	ZNF354B	AURKB	FGFR4	PPP5C
TJP3		NCK1	GNG13	NUF2	CD63	MET	FGFR2	AXIN2
TJP1		ZNF264	RPS3A	GSK3B	PKN2	RRAS2	FGFR3	ACADS
CCT6A		ZNF267	KIF2C	UBD	SREBF2	KPNA2	FGFR1	PLCE1
GNAO1		ZNF263	BRCA1	MED31	GAPDH	LIG3	UBE2M	CSNK2B
GNAT3		TSNAX	PLK1	FGF19	TNFAIP6	ACTR1B	UBE2N	CEBPB
GNAT2		FTSJ1	PLK3	FGF13	REL	PRKG1	UBE2C	CEBPA
ZNF559		TNFSF9	F2	TFAM	THBS1	MAPK10	EIF6	CEBPD
RPL38		RAD50	MDM2	PUM2	APEX1	MAPK13	SDCBP	CCR10
PCDH7		RGS4	CRK	TNFRSF10D	NCOR2	FZD1	CSE1L	RHOQ
ATF4		MYL2	CSNK1D	NOS1	WT1	NOTCH3	GNA14	RHOV
ATF2		MYL3	GLIS3	NOS2	MCM7	IPO5	GNA15	RHOU
CTNNAL1		MPP3	SRC	NOS3	NF1	GHR	REL	RHOJ
GUCY2D		MAP2K3	SRF	LCP2	CNOT1	ETS2	RBMX	RHOH
INS		MAP2K1	RAB2A	LCP1	MYBPC2	MMP2	TGFB1	RHOC
BSG		MAP2K7	ELK1	ITPKA	SFRP4	EIF3G	VAMP2	RHOB
IRS1		MAP2K4	SH3BP2	ITPKB	CASP1	PIK3R1	PSENEN	RHOA
ZNF793		BDNF	TPM4	COL5A1	SRP14	PTPN6	THBS1	RHOG
IARS		CSNK2A1	TPM1	NONO	C4B	PSMA3	SNAP25	RHOF
FGFR3		ETV1	TGFBR2	EPN1	RPTOR	CCNK	CTNNB1	RHOD
FGFR1		ETV4	TGFBR1	PARP1	WNT3A	EIF3B	ATN1	CTNNA3
UBE2M		IKZF1	TJP2	TFDP1	ZNF669	PXN	NR2C1	RASGRF1
BIRC5		IKZF3	TJP3	CD86	RPS6	MMP14	LBR	TRAF1
MYD88		SP1	TJP1	PORCN	CD40LG	MMP15	PHKG2	TRAF2
CSE1L		SP3	GNAO1	RFC4	HOMER1	TXN	DLAT	TRAF5
GNA14		ZFP82	GNAT3	PTBP2	PRMT1	POLB	FANCD2	TRAF6
GNA15		DPYSL5	PCDH9	CACNA2D2	KREMEN2	CEBPB	TLX1	NPR1
MAP4K1		ZAP70	ATF4	PIK3R5	CD14	MAP3K1	HLA-DPB1	NUAK1
RET		RAC2	ATF2	PIK3R3	DEDD	MAP3K4	EIF5A	POLR1A
REL		RAC3	BSG	PIK3R2	IDH2	POLE3	RAF1	CCNH
RBMX		RAC1	ZNF792	PIK3R1	CDH4	FGF2	EFNA1	HOXB1
ZNF239		VCL	IARS	NCAM1	ESRRG	HAP1	APEX1	CTTN
TGFB3		VCP	UBE2M	CGN	KEAP1	RYR1	RAB3A	EIF2S1
VAMP2		CLCN3	TNFAIP6	FES	GCLC	P4HB	PML	EIF2S3
PECAM1		BCR	CSE1L	MAPK8IP1	ALB	NCK1	MSN	TPR
SNTB2		SMAD4	GNA14	MAPK8IP2	RRN3	RAD51	DRAP1	FLT1
WASF2		BMP4	GNA15	PDGFA	CD93	STK39	CBLC	PRKY
FLI1		BMP2	MAP4K1	PDGFB	TIMM23	MAP2K1	AP3D1	PRKX
YWHAG		BMP1	REL	HIF3A	LDHB	BMP1	CDC42	MAP3K2
PLXNB2		AVP	RBMX	B2M	COL4A5	IL6ST	ATM	MAP3K3
SIRT1		POLRMT	TGFB1	GRAP2	COX4I1	FN1	ITGBL1	MAP3K1
SNAP25		IL6ST	VAMP2	PRKAR1A	KHDRBS1	UBE2I	MEF2C	MAP3K7
CCT8		IL2RA	FLI1	PRKAR1B	MAP3K7	APP	MEF2A	MAP3K4
CTNNB1		IL2RG	PLXNB3	SAR1B	BAX	RUVBL2	HIF1A	MAP3K5
NR2C2		ERC1	PSENEN	CHAF1A	KIT	STX4	PRKAB2	TP53
ATP1B1		FN1	THBS1	CHAF1B	AGT	BRCA1	PRKAB1	WAS
SNX1		IL6R	SNAP25	BIN1	CD40	F2	PAX6	IL23A
SNX6		PTK2	SNAP23	RALA	PAK6	EFTUD2	KCNJ9	POLE3
PHKG2		PRKAA2	TNFSF10	IL10RA	CUL2	SPP1	PEX19	ZNF564
MED12		PRKAA1	CCT2	RRAS2	CDK5	NQO1	NCOR2	ZNF563
HLA-DPB1		ZNF157	SSTR3	PTPN1	PRKCZ	FBXW7	NCOR1	FGF9
RAF1		ERBB2	CTNNB1	PTPN7	DNMBP	MBTPS1	RAP2B	FGF2
EFNA1		PARD6B	WNK1	PTPN6	CCR1	EIF4G2	RAP2A	SGCD
APEX1		DAXX	ATN1	GRK7	CCR2	ZNF550	PSMC1	SGCA
RAB3A		GNAS	NR2C2	GRK4	ZFP2	PCDH9	PSMC2	SNRNP70
PML		GNAL	SNX1	ARRB2	POLD1	RPL26L1	PSMC3	PCDH1
ACTL6A		UBE2I	PHKG2	ARRB1	SOCS7	RPL36	PSMC4	NUMA1
NCBP1		UBE2B	DLAT	PSMA1	SOCS1	ATF2	PSMC6	RPL31
CBLC		CSNK1G3	FANCD2	PSMA5	PPP2CA	BUB1B	WT1	ZNF169
CBLB		RNF4	EIF5A	PSMA8	ARPC2	GUCY2D	CDKN2A	ATF1
ZNF41		APP	TUBB6	MSH2	NRIP1	EPS8	CCL5	NPY
AP3D1		ACTR2	TUBB3	FOXO4	ZNF121	IRS1	NME2	VEGFA
CDC42		HIPK2	RAF1	UBR5	TRIP10	OGT	ZNF37A	HAP1
ATM		CDKN1A	EFNA1	CCNK	COX8A	BIRC5	MATR3	EXOC7
ITGBL1		GNG10	APEX1	CDC25A	NCAPD2	MAP4K1	TIAM1	ANK1
MEF2C		GNG11	ZNF717	ACAN	LTB	REL	GSTM1	CENPL
TTN		GNG12	MLST8	PIAS3	TAF11	TGFB1	EPC1	CENPP
HIF1A		GNG13	ACTL6A	PIAS1	NDUFV2	PSENEN	OPRD1	DHX38
PRKAB2		SEC24D	NCBP2	PIAS4	TAF1B	THBS1	NRAS	ZNF765
PAX6		SEC24A	CBLC	ZNF319	CYR61	APEX1	NF1	EZH2
PAX3		SEC24C	AP3D1	DLG1	AP1G1	PML	BLK	ABCC1
ZNF107		SEC24B	CDC42	DLG2	RASGRP4	NCOR2	ATXN1	NDUFB9
ZNF100		ZNF699	GUCA1A	DLG4	CHUK	ATG12	INSR	NDUFB7
KCNJ6		RUVBL1	ATM	IFNG	RAB5A	CNOT1	CNOT1	NDUFB4
KCNJ5		SHB	ITGBL1	HMGB2	SEC62	TCF7L1	RNPS1	RYR1
RFXANK		SHH	DLD	TGM1	PLG	LAMC3	SNRPA1	CDK5R1
NCOR2		KIF2A	MEF2C	EIF3A	ITGA5	CASP7	TRPC3	EPHB2
NCOR1		KIF2C	MEF2A	EIF3E	ITGAV	CASP2	TRPC6	MELK
RAP2B		KIF2B	RPLP2	EIF3F	ITGAL	KCNB1	USF2	MDFI
RAP2A		BRCA1	HIF1A	BARD1	CAMKK1	KPNB1	USF1	ZNF34
CTGF		SMURF1	PRKAB2	RALB	THRB	SUV39H1	CCNB1	SH3GL3
PLXNB1		PLK1	PAX6	GRIK2	PCDH17	PPARD	SFRP4	P4HB
AP1M1		PLK3	KCNJ3	GRIK5	CD247	ITGA11	SFRP5	PRDM9
LMO4		PLK2	KCNJ6	INPP5D	GABARAPL2	ACTG2	TCF7L1	STT3B
PSMC2		NEB	KCNJ5	CASK	RPL4	TRAF3	TCF7L2	RXRG
PSMC3		F2	PEX19	POU5F1	HDAC1	NR3C1	LAMC3	RXRA
WT1		NACA	RFXANK	NXF1	HDAC3	ATP6V1H	LAMC1	RXRB
CDKN2A		EFTUD2	GHRL	CDC27	CTNNA1	ZNF287	MDH2	NCK1
ZNF808		CCNE1	NCOR2	HOXD10	EDN1	CCKAR	CASP7	ZNF264
ZNF805		MDM2	NCOR1	BCAP31	PLAU	HNF4A	CASP3	ZNF268
NME2		CRK	TEC	PXN	PRKACB	ZNF517	CASP8	TSNAX
ZNF37A		PKN1	RAP2A	ZFYVE16	GNA12	AKAP9	CASP9	RPH3A
OPRD1		PKN2	CTGF	MMP14	GNA11	ATP6V1B1	AKT1	VLDLR
VDR		CSNK1D	ZNF91	MMP15	PCDHGB4	P2RY4	AKT2	RAD51
NRAS		GLIS3	LMO4	PLA2G1B	MTOR	NCL	AKT3	RGS4
FDX1		DCP1A	PSMC1	DDX56	FOXO1	ATP5O	DCTN6	MYL2
MICALL1		SERPINF2	PSMC3	ETF1	NOTCH3	ZNF92	UNC13B	MPP3
INSR		SRC	PSMC5	GNB5	PAFAH1B1	PKNOX1	TNKS	STK39
RRAS		SRF	PSMC6	GNB4	LCP2	NDUFS1	ACVR1C	HBEGF
RNPS1		MTA1	WT1	GNB1	NCAM1	NDUFS3	ACVR1B	MAP2K3
TRPC6		MTA2	CCL2	GNB3	MMP14	PTPRN	MITF	MAP2K6
USF2		CUBN	CCL5	GNB2	BAMBI	PRKAG3	KPNB1	MAP2K4
USF1		ZNF454	ZNF805	GTF2A1	XPO1	ZNF175	RAB1A	PSMF1
SFRP4		RPS6KA1	NME1	RBX1	PRKX	ELAVL1	FOXA2	BDNF
SFRP5		RPS6KA3	NME2	HRAS	FGF9	ZNF436	SUV39H1	CSNK2A2
TCF7L1		RPS6KA5	MATR3	FLNB	ABCC1	ZNF430	ZNF668	CSNK2A1
TCF7L2		RAB25	ATG12	RAB7A	RXRG	ZNF439	ZNF664	GYS2
LAMC2		NQO1	MCM6	HNRNPH3	MYL9	FEZ1	RPS6	ETV1
LAMC3		TPM4	MCM5	TXK	T	RAB4A	RPS5	SPN
LAMC1		TPM1	MCM4	SMO	ASGR1	RAB41	GFRA1	SP1
ERN1		TGFBR2	MCM8	POLE	AVP	NDUFB11	SNRPG	SP2
MDH2		TGFBR1	OPRD1	POLB	ADH4	OASL	TSG101	SP3
CASP7		TJP2	PDZD3	POLI	BRF1	RPS14	SNW1	HMG20B
CASP3		TJP3	NRAS	CDC20	HIST2H2BE	SVEP1	BTK	ZFP82
CASP8		TJP1	FDX1	EPS15	MAGED1	PTPRB	EDNRA	DPYSL5
CASP9		CCT6A	BLK	CREB1	TRDN	ZFP28	PRMT1	HNRNPA0
AKT1		GNAO1	ATXN1	NUDT21	GLIS1	LTBP1	CYP2E1	RAC2
AKT2		GAPDH	MICALL1	LPL	RAB2A	APC2	JUNB	RAC3
AKT3		ZNF614	INSR	LPA	RAB25	RAB11B	JUND	RAC1
DCTN6		HCST	RNPS1	PSEN2	PCDH9	NDUFA10	HIST1H2AC	VCL
UNC13B		GNAT1	MYBPC3	PSEN1	ATF4	MAZ	PPARG	VCP
KCNB1		GNAT3	TRPC6	SCAND1	TNFRSF4	ARF4	PPARD	CPLX1
IFNAR2		GNAT2	USF2	OTX2	YWHAG	CLIP1	PPARA	CLCN3
IFNAR1		ZNF557	USF1	EEF1B2	RAP2A	SUB1	DDB1	DNAJA1
TNKS		ZNF554	SFRP4	NEDD4L	PSMC2	FYB	PLCG2	UTRN
ACVR1C		ZNF552	SFRP5	CLASP2	NME2	CKM	PLCG1	BCR
ACVR1B		ATF4	TCF7L1	IRX3	ATG12	POLR2H	IKBKB	SMAD4
MITF		ATF6	TCF7L2	APOA1	PKMYT1	SUMO1	IKBKG	BMP4
KPNB1		ZNF286A	LAMC2	XPO1	EP400	CYP3A4	IKBKE	BMP2
HGF		ATF2	LAMC3	SLIT2	CCNB1	BTRC	EPAS1	BMP1
BACE2		STK4	LAMC1	MED1	AKT2	SUPT3H	ITGA11	CAP1
ELMO1		GUCY2D	ERN1	MED4	AKT3	KCNAB3	ACTG1	POLRMT
FOXA1		INS	MDH2	TCF4	NCF4	PHKA2	ACTG2	BRF2
SUV39H1		BSG	CASP7	TCF7	ZNF460	ILK	ZNF205	IL2RG
ZNF669		TSC22D1	CASP3	TCF3	GAL	IL7	FRZB	ERC1
ZNF664		ZNF791	CASP8	PPP5C	PDIA3	NSF	ROBO1	HLA-DRB1
RPS6		PSMD9	CASP9	PITX1	PLCG1	TLR1	TRAF3	FN1
SNRPG		FGFR4	AKT1	AXIN1	IMPA2	ARID4B	HTT	HFE2
PHKG1		FGFR2	AKT2	ZFR	FRZB	ZNF778	DIABLO	PTK2
TSG101		FGFR3	AKT3	CD36	RALB	L1CAM	PPP3R1	PRKAA2
HOMER1		FGFR1	NCF4	CD3D	IMPDH2	MIF	TBP	PRKAA1
RPL22		UBE2M	KCNB1	ACADS	CARD11	ZNF25	EGFR	ITGB3BP
BTK		UBE2C	IFNAR2	KCNK13	GRM8	ZNF23	ARHGEF7	DDX23
PRMT1		BIRC3	IFNAR1	PLCE1	HTR7	MNAT1	CDH1	ZNF157
PPARG		MYD88	SMARCD2	CSNK2B	YTHDC1	ZNF257	CDH3	ERBB2
PPARD		HIST1H2BC	ACVR1C	CEBPB	PDE6D	EGF	CDH2	PARD6B
PPARA		CSE1L	ACVR1B	CEBPA	RBM17	POLD1	CDH5	DAXX
DDB1		GNA14	TNNT2	CEBPD	CRTC2	GLI1	CDH6	GNAS
PLCG2		GNA15	MITF	MAFK	MYBL2	CNTFR	ZNF506	GNAL
PLCG1		RET	KPNB1	MAFF	ZNF583	PPP2CA	RACGAP1	UBE2I
KLRK1		REL	BACE1	MAFG	ZNF589	RING1	MEGF9	TPX2
IKBKB		RBMX	ZNF468	RBPJ	IL12RB1	CNTN1	LRPPRC	CSNK1G3
IKBKG		ZNF189	WNT3A	CCR10	RPS19	KDR	GRM8	RNF2
IKBKE		TGFB1	FZD9	RHOQ	SETDB1	CBL	2019-09-07	APP
KITLG		TGFB2	FOXA1	RHOV	PCBP1	MYB	2019-09-01	ACTR3
EPAS1		TGFB3	FOXA2	RHOU	CCR7	TAF10	2019-09-02	ACTR2
ITGA11		PECAM1	PCDHB2	RHOJ	RECQL4	LAMA1	YARS	HIPK2
ACTG1		TAL1	ZNF668	RHOH	NLK	MAPK7	YES1	S100A7
ACTG2		FLI1	ZNF660	RHOC	PTN	LIFR	RAE1	EIF5
FRZB		YWHAG	RPS5	RHOB	ZNF682	BLM	KDELR2	GNG10
CEP63		PLXNB2	RPS2	RHOA	POP4	POLR2K	KDELR3	GNG11
TRAF3		PLXNB3	SNRPG	RHOG	LTA	APH1B	KDELR1	GNG12
HTT		PSENEN	PHKG1	RHOF	LTA4H	DUSP1	PLEK	GNG13
DIABLO		THBS1	TSG101	RHOD	UBE2E3	TNNC1	ZNF749	SEC24D
NPM1		SNAP23	CD40LG	CTNNA3	LSM10	LDB1	NR3C1	ZNF699
TP73		CTNNB1	BTK	RASGRF1	TAF13	PRKAR2A	ATP6V1H	RUVBL2
TBP		ATN1	PRMT5	RASGRF2	LAMA4	PTCH1	ALB	SHH
EGFR		NR2C2	JUNB	TRAF1	ATR	FCER1G	ZNF17	ZNF343
ARHGEF7		SNX2	JUND	TRAF2	PIP5K1B	SAP30	NFE2L2	ZNF345
CDH9		SNX1	HIST1H2AC	TRAF6	EFNB2	ADAM12	BCAR1	STX5
CDH1		TIMELESS	PPARG	NPR1	BMPR1A	CDC34	NUP37	STX4
CDH3		PHKG2	PPARA	NPR2	ITGAM	CCNA2	AGTR1	RPS3A
CDH5		FANCD2	CD14	NPR3	HLA-DPA1	MEIS1	CD4	KIF2A
MEGF9		GRIA1	PLCG2	NUAK1	ACTN2	ACTN2	CD2	KIF2C
LRPPRC		MED13	PLCG1	POLR1B	TUBA1B	RAB6A	CD9	KIF2B
MAPRE1		MED15	IKBKB	POLR1D	EEF1A1	PLCD3	DNM1	BRCA1
2019-09-02		EIF5A	IKBKG	CCNH	NUP62	NFKBIB	ZNF283	SMURF1
YES1		RAF1	IKBKE	HOXB9	PLCD4	YWHAZ	TIMM23	PLK1
RAE1		APEX1	KITLG	HOXB3	ERG	YWHAE	COL4A3	PLK3
KDELR2		ZNF716	EPAS1	HOXB1	TPI1	PTHLH	COX4I1	SMC1A
KDELR3		ZNF717	ITGA11	NR2F1	PLCB1	ITGB2	KHDRBS1	NDUFV1
NR3C1		RAB3A	ACTG1	CTTN	PDHB	HK1	MYBL2	F2
PDE6D		PML	ACTG2	EIF2S1	PCDHA11	MAPKAPK2	ZNF329	NACA
ZNF19		MLST8	ZNF208	EIF2S3	SIAH2	TRAPPC2	PUF60	CPSF7
ZNF14		MSN	FRZB	TPO	HCK	ZNF596	NTRK1	CPSF3
ZNF16		ACTL6A	RAB9A	TPR	ABL2	ZNF334	NTRK2	DBF4
ZNF17		NCBP2	ROBO1	EN1	KRAS	SFRP2	NTRK3	TRDN
EIF2S2		CBLC	TRAF3	FLT4	NRL	NFKB2	HNF4A	KLKB1
BCAR1		CBLB	TRAF4	FLT1	CLTCL1	DSP	MLH1	ZNF354A
NUP37		ZNF43	HTT	TSHR	DARS	THBD	CDK5RAP2	ZNF354B
AGTR1		AP3D1	NGF	PRKY	APC	DHH	BAX	MDM2
CD4		CDC42	DIABLO	PRKX	IGFBP3	SH3GLB1	SEC61G	CRX
RYR3		ATM	NPM1	MAP3K8	GAB1	IL15	SEC61B	CRK
RYR2		ITGBL1	RALB	MAP3K2	ACVR2B	RASGRP3	NCL	ARNTL2
RAD23B		DLD	TBP	MAP3K3	HSPB8	RPS24	ERBB3	PKN1
TIMM23		MEF2C	EGFR	MAP3K1	ZNF676	SNAPC4	SHC1	PKN3
GGCX		MEF2A	CDH1	MAP3K7	PRKG2	TLR10	CLTA	CSNK1D
KHDRBS1		KTN1	CDH3	MAP3K4	PDGFRA	COX6A1	CLTC	GLIS3
MYBL2		TTN	SMN1	TP53	IFI16	CD244	CLTB	ZNF324B
ZNF582		HIF1A	MEGF9	WAS	GHR	PGK1	SNRPB	SERPINF2
EIF2AK2		PRKAB2	MAPRE1	IL23A	MMP2	CDH12	PRKAG1	SREBF2
PUF60		PAX4	HIST3H3	PCDHGA12	PIK3R5	RPS6KB1	PRKAG3	SRC
NTRK1		PAX6	2019-09-04	PITRM1	GRIK5	CAMK2B	PTEN	SRF
NTRK3		PAX1	YES1	ZNF562	RAB7A	PTGES3	E2F1	ZNF320
MLH3		ZNF107	KDELR2	FGF9	MAP4K4	F12	U2AF1	MTA2
MLH1		KCNJ3	KDELR3	FGF2	RBPJ	CLTCL1	U2AF2	CUBN
AKAP9		KCNJ6	KDELR1	FGF1	CDK5R1	CEP250	RBBP7	ZNF454
MAP3K7		KCNJ5	NR3C1	SDC1	IBTK	ARR3	RBBP4	RPS6KA1
BAX		KCNJ9	ATP6V1H	SDC3	ITIH3	CTNNA2	SYNJ2	RPS6KA5
NCSTN		RNF41	ALB	SGCA	GORASP1	UBE2L3	PCDHA8	RAB2A
ANGPT1		NCOR2	ZNF14	ATF1	MAP2K1	APC	OASL	RAB25
ADAM33		NCOR1	ZNF12	AKR1B1	PRPS2	RAP1B	PEX3	SH3BP2
ZNF90		RAP2B	EIF2S2	NPY	SP2	RUNX1T1	PEX5	TPM4
ZNF93		RAP2A	NFE2L2	VEGFA	TPX2	RPA1	GNAI2	TGFBR2
ERBB3		CTGF	BCAR1	EXOC2	S100A1	PCDHGB7	GNAI1	TGFBR1
SHC1		PLXNB1	INHBA	HAP1	SEC24A	PCDHGB5	PTPRC	TJP2
ERBB4		AP1M1	CD4	EXOC8	ZNF347	ATP5B	ZFP28	TJP1
SHC3		LMO4	CD9	RAMP2	ATP8B3	NAP1L1	EIF4A3	CCT6A
ZNF844		PSMC1	RYR3	DHX35	CHL1	GTF3A	TLE1	RPL7A
ZNF845		PSMC2	RYR2	ZNF765	ZNF354A	ZNF212	CDC6	GNAO1
CLTA		PSMC3	RAD23B	EZH2	CTNNAL1	PIK3C2A	TUBA3C	GAPDH
CLTC		PSMC4	TARS	NR4A3	CORO1A	PAFAH1B1	RAB11A	PRLR
CLTB		PSMC5	EIF2AK2	NDUFB4	FANCD2	JUP	IRF3	SLC3A2
DNMT3A		PSMC6	PLAUR	RYR1	HLA-DPB1	GSK3B	ZBTB17	VARS
SNRPB		CDKN2A	PUF60	CDK5R1	CBLB	NOS3	ITK	MBTPS1
SNRPF		ZNF805	NTRK2	EPHB1	ATM	PARP1	KIT	HCST
PTEN		NME1	HNF4A	ANG	PAX6	SAR1B	TNFRSF1A	GNAT1
E2F4		NME2	WEE1	MDFI	PSMC5	GRIK2	HPRT1	GNAT3
E2F1		MATR3	AKAP9	SH3GL3	OPRD1	HNRNPH3	CHRD	GNAT2
U2AF2		TIAM1	EIF2A	SH3GL2	NF2	EPS15	WASL	ZNF552
ZNF436		MCM7	CETN2	P4HB	NCF2	PSEN1	RHOBTB2	ZNF558
RALGDS		EPC1	DNAJC3	CAB39L	NCF1	SCAND1	RHOBTB1	RPL26L1
IL12RB1		OPRD1	MAP3K7	OSMR	PPFIA3	MED1	VIM	RPL38
IL12RB2		PKMYT1	CDCA8	ADCYAP1	PDYN	AXIN1	AP2M1	RPL36
RBBP7		VDR	NCSTN	RXRG	SUV39H2	TRAF1	AGT	RPL34
SYNJ2		NRAS	ZNF93	RXRA	AP4S1	HOXB1	PIK3CA	RPL30
PEX5		MICALL1	ERBB3	RXRB	PPARGC1A	FLT4	PIK3CD	PCDH7
ZNF560		INSR	SHC1	ABCA2	THAP11	FLT1	PIK3CG	ATF4
GNAI2		RRAS	ERBB4	NCK1	SEMA6A	MAP3K3	SFRP1	ZNF286A
GNAI1		RNPS1	NDUFS7	NCK2	ADAMTS1	PCDHGA10	MAX	ATF2
PTPRF		USF2	CLTA	TSNAX	CDH2	EZH2	ARF3	DRP2
PTPRC		USF1	CLTC	VLDLR	TNFRSF13B	RXRG	ARF6	TNFRSF4
TLE1		NDUFS2	CLTB	RAD51	ATP6V1H	BCR	CLIP1	BSG
CDC6		DYNC1H1	PTPRN	RAD50	BCAR1	PTK2	CD44	TSC22D1
FGF4		CCNB2	SNRPF	RGS4	CRYAA	PRKAA2	CD40	CD2BP2
PCDHB13		CCNB1	SNRPE	MPP3	KHDRBS3	SHH	PAK1	KATNA1
IRF3		SFRP4	PRKAG1	GORASP1	MYCBP	KIF2A	SMARCA5	PMF1
KIT		SFRP5	PRKAG3	STK36	SRI	MDM2	FYN	ZNF790
TNFRSF14		TCF7L2	PRKAG2	STK39	PCDHB10	CSNK1D	CKM	ZNF791
TNFRSF1A		LAMC2	PTEN	HBEGF	IL6	ZNF320	CUL1	ZNF792
WASL		LAMC3	E2F6	PLXNA1	PGR	RAB2A	ARHGAP5	IARS
RHOBTB2		LAMC1	E2F4	MAP2K3	ESR2	VARS	CD79A	FGFR3
RHOBTB1		MDH2	E2F3	MAP2K2	GMPS	CD151	AMHR2	FGFR1
VIM		TERT	E2F1	MAP2K1	CCR4	RPL39	HSP90AB1	AP2S1
AP2M1		CASP2	U2AF1	MAP2K7	C5	ATF3	HOXC8	UBE2M
PIK3CA		CASP3	U2AF2	MAP2K4	IL7R	PTGER1	HTRA2	UBE2N
PIK3CD		CASP8	MTHFD1	GRPR	HCFC1	UBE2C	POLR2G	NDUFA6
PIK3CG		CASP9	RALGDS	PSMF1	CNGA4	YWHAG	POLR2F	NDUFA4
SFRP1		AKT1	RAB4A	BDNF	BMPR2	EIF5A	POLR2A	NDUFA5
MAX		AKT2	IL12RB2	CSNK2A2	KDR	NCBP1	POLR2L	NDUFA1
ARF3		AKT3	RBBP7	CSNK2A1	SPC25	CXCL12	POLR2H	BIRC5
ARF6		DCTN6	RBBP4	GYS2	TAF10	ATM	POLR2J	MYD88
ARF5		UNC13B	NDUFB11	ETV1	SLC25A5	PRKAB2	SIN3B	SDCBP
ARF4		KCNB1	SYNJ1	ETV4	APOBEC3G	KCNJ3	SIN3A	CSE1L
CLIP1		IFNAR2	PCDHA5	IKZF3	BAZ1B	KCNJ5	SUMO1	GNA14
CD44		SMARCD2	PCDHA8	SP1	EIF4E	NME1	SUMO2	GNA15
CD47		SMARCD1	NKX2-2	SP2	STAT1	NME2	ZNF630	GFI1
CD40		TNKS	NKX2-1	SP3	PRKAR2A	PKMYT1	SNCA	SGK1
TBL1X		ACVR1C	ZNF560	HMG20B	HLA-DQB1	TCF7L2	BTRC	MAP4K1
ZNF195		ACVR1B	GNAI2	DPYSL5	SMARCC1	ACVR1B	CDK3	REL
SMARCA2		SOX10	GNAI1	CFLAR	ACVRL1	HGF	CDK4	CAD
FYN		C4A	RPS18	ASGR1	FERMT2	EDNRA	CDK5	RBMX
CUL1		MITF	PTPRC	ZAP70	CRKL	PPARG	CDK6	ZNF239
CUL2		KPNB1	TLE1	RAC2	RPL23A	ZFYVE9	CDK8	ZNF235
AMHR2		RTN1	FGF4	RAC3	ZNF83	NGF	PRKCI	ZNF233
HTRA2		HGF	PCDHB10	RAC1	GNAQ	NPM1	PRKCH	TGFB1
POLR2G		BACE1	PCDHB16	VCL	PPP1R9B	TBP	PRKCA	VAMP2
POLR2A		BACE2	APC2	VCP	PCDHB14	RACGAP1	PRKCB	PECAM1
POLR2H		ELMO1	MBD3	CPLX1	ERCC5	KDELR1	PRKCE	SEC13
SIN3B		WNT3A	RAB11A	GALR2	SSR2	ALB	PRKCD	TAL1
SIN3A		RAB1A	RAB11B	UTRN	POLR3B	AGTR1	PRKCG	FLI1
SUMO1		FZD9	ITK	BCR	ACVR1	RAD23A	PRKCZ	YWHAG
SUMO2		FOXA1	TNFRSF1A	ELN	GRIA2	MYBL2	PRKCQ	PLXNB2
CXCL10		FOXA2	HPRT1	SMAD4	SUFU	USH1C	ZNF578	PLXNB3
CXCL12		SUV39H1	RAB1A	BMP7	RRAS2	TBX21	KCNAB1	PLXNB1
ZNF630		SUV39H2	CHRD	BMP4	CALML3	FPR1	RPL19	PSENEN
CDK3		ZNF665	WASL	BMP2	MMP9	NDUFS4	SYK	CCT8
CDK4		RPS6	RHOBTB2	BMP1	DLG4	DDX43	PHKA1	CCT3
CDK5		GFRA1	RHOBTB1	RASSF5	EIF3B	ELAVL3	PHKA2	CIITA
CDK6		SNRPG	VIM	CAP1	EIF3E	SYNJ2	MORF4L2	SSTR1
PRKCI		PHKG1	CCNG1	TTC1	PSEN1	PCDHA4	IL2	CTNNB1
PRKCH		TSG101	AP2M1	CHDH	IRX3	RPS17	NSF	WNK1
PRKCA		CD40LG	AGT	AVP	TNFSF9	EIF4A1	TLR4	NR2C2
PRKCB		SNW1	PIK3CA	POLRMT	RAD51	FGF7	BCL10	ATP1B1
PRKCE		BTK	PIK3CD	GRIN2A	MPP5	PCDHB15	ZNF778	SNX2
PRKCD		EDNRA	PIK3CG	IL6ST	TCEAL4	TNFRSF14	ZNF776	RPL27A
PRKCG		PPARGC1A	SFRP1	IL2RA	BCAT1	BICD2	ZNF774	TIMELESS
PRKCZ		CYP2E1	MAX	IL2RB	DAXX	ARF5	FBXW11	PHKG2
PRKCQ		JUNB	MAG	IL2RG	HBB	CD40	LEF1	MED15
ZNF571		JUND	NPHP1	ERC1	RPGR	SMARCA4	PGR	MED17
ZNF578		RPL18	ARF3	FN1	CCNE2	ING3	ZNF22	HMGA1
KCNAB1		PPARG	ARF6	RHO	GNAT3	SETDB1	RANBP6	TLX1
KCNAB3		PPARD	ARF5	OXT	GUCY2D	RPL12	RANBP2	EIF5B
KCNAB2		PPARA	CLIP1	PTK2	GABRA2	RB1CC1	ARNT	EIF5A
SYK		DDB1	CD47	PRKAA2	TIAM1	IL27RA	SSNA1	TUBB6
PHKA2		PLCG2	CD40	PRKAA1	GSTM4	ZNF772	PLCB1	RAF1
TBL1XR1		PLCG1	PAK4	ITGB3BP	MCM5	PGD	PLCB3	RPL13A
IL2		KLRK1	PAK1	ERBB2	SMARCD3	COG5	PLCB4	EFNA1
RB1CC1		IKBKB	ZNF195	PARD6B	TNNT2	STK25	ESR2	APEX1
DMC1		IKBKG	SMARCA2	DAXX	BACE1	ZYX	ESR1	ZNF718
TLR4		FCGR1A	FYN	GNAS	BACE2	COPA	LIG4	MLST8
BCL10		IKBKE	CUL1	GNAL	PKP1	PTK2B	FAS	MSN
ZNF778		KITLG	CUL3	FST	PCDHB5	MCM2	COG5	ACTL6A
ZNF776		MADD	AMHR2	UBE2I	ZNF665	CCND2	PCBP1	NCBP1
CYP11A1		EPAS1	HSP90AB1	UBE2B	MADD	RPS27A	MNAT1	NCBP2
GZMB		ACTG1	HTRA2	C1R	ROBO1	CSK	AR	CXCL12
LEF1		ACTG2	POLR2D	TPX2	MED28	RASGRP4	CNOT7	DRAP1
PGR		ZNF208	POLR2G	CSNK1G3	ST13	PRPF40A	RASAL2	CBLC
ZNF20		FRZB	POLR2F	RNF4	HLF	PAPOLA	EGF	ZNF48
ZNF22		DNER	POLR2A	RNF2	PTOV1	CHUK	STK24	AP3D1
SNCA		ZFYVE9	POLR2H	APP	ZNF98	RAB5A	DNMBP	CDC40
ARNT		ROBO1	POLR2J	ACTR3	CLTA	ATR	PDCD7	CDC42
SSNA1		TRAF3	MSX1	ACTR2	ZFP28	KCNQ1	DVL3	ATM
CCNT1		HTT	SIN3A	GNRHR	RAB1A	CAPN1	PSME3	DLD
PLCB1		DIABLO	TAB2	HIPK3	WASL	USP7	PSME1	MEF2C
PLCB3		RALB	SUMO1	COL15A1	PRKCD	APH1A	FURIN	MEF2A
PLCB4		PPP3R1	SUMO2	CDKN1A	PHKA2	STAT3	NUPL2	TTN
ESR2		TP73	CYP3A4	S100A7	IL2	BMPR1A	GMPS	HIF1A
ESR1		TBP	ZNF630	EIF5	PLCB3	SELL	CCR1	PRKAB2
LIG4		EGFR	CDK3	GNG10	BAK1	VCAN	RHOT1	PRKAB1
FAS		CDH1	CDK4	GNG11	PCK1	ITGAM	CCR8	PAX6
PCBP1		CDH3	CDK5	GNG12	PACSIN3	SH3KBP1	CDS2	ZNF107
ZNF251		CDH2	CDK6	GNG13	ITGA4	PPP3CA	S100P	KCNJ3
AR		RACGAP1	PRKCI	SEC24D	ITGAX	CSNK1G1	CASP10	KCNJ6
PAK2		KEAP1	PRKCA	SEC24A	CDK2	HLA-F	ZFP1	KCNJ5
EGF		MEGF9	PRKCB	SEC24C	XRCC4	ACTN1	ZNF32	GIT2
DVL3		LRPPRC	PRKCE	SEC24B	BCL9	PDX1	POLD2	RFXANK
PSME1		2019-09-04	PRKCD	ZNF696	RIPK1	SNRPD3	GLI2	GHRL
FURIN		2019-09-07	PRKCG	RUVBL2	ACTN1	DVL2	GLI3	CRMP1
CCR1		2019-09-02	PRKCZ	SHH	YWHAH	TUBA1B	GLI1	NCOR2
CCR3		YARS	ZNF578	STX8	PLD2	PSMD11	BAK1	NCOR1
RHOT1		YES1	SETDB1	STX4	FOXM1	EEF1A1	PIK3CB	RAP2B
CDS1		KDELR2	KCNAB1	KIF2A	NFATC1	NCOA1	CHEK2	RAP2A
ZFP1		KDELR3	KCNAB3	KIF2C	FOS	TPI1	C3	CTGF
GLI2		KDELR1	RPL10	BRCA1	CD53	PYGO1	PPP1CB	LMO4
GLI3		ZNF749	RPL11	PLK1	ZNF620	RPL23A	PPP1CC	PSMC2
GLI1		NR3C1	SYK	PLK3	RARB	YWHAB	ZYX	PSMC3
PIK3CB		ALB	PHKA1	PLK2	STK11	PHAX	SOCS5	PSMC6
CHEK1		ZNF14	PHKA2	PLK4	PSMD6	RBM25	SOCS4	WT1
PPP1CA		ZNF17	IL6	MAGED1	TUBB	EPHA4	SOCS1	CDKN2A
PPP2CA		ZNF10	IL2	ATP8B1	RFX1	ZNF273	PPP2CA	CCL2
IGF1R		EIF2S2	RB1CC1	NEB	ATP5A1	PDIA4	IL1R1	ZNF808
GTF2E2		BCAR1	CENPA	NR5A2	PIP4K2C	EGR2	PCDH11X	ZNF805
COPA		INHBA	ARID4B	F2	EXOSC5	PCDHA13	IGF1R	NME4
TPM2		CD4	BCL10	NACA	PIK3R3	NFATC2	ZNF121	NME1
SFPQ		CD6	ZNF778	CCNE1	CDC20	CCL18	ARFIP2	MATR3
ITGAE		CD9	ZNF771	KLKB1	SLIT2	DAB1	PACSIN3	MCM7
PAK1		ABCC8	FBXW11	MDM2	CCNH	PCDHGA3	COPA	MCM6
TNPO1		RYR3	L1CAM	CRK	FLT1	RPS23	COPE	MCM8
PDPK1		RYR2	RPH3AL	ARNTL2	SDC3	RPS20	HIST2H2AC	EPC2
PCDHGC3		GOLGA2	MYH10	PKN1	MZF1	DRD4	TPM2	EPC1
GABARAP		ZNF287	LEF1	PKN2	MPP1	RNMT	SFPQ	PKMYT1
HNF1A		RAD23B	PGD	CSNK1D	CHRNB1	CHM	ITGAE	PDZD3
PTK2B		RAD23A	PGR	GLIS3	HMG20B	POLR3H	FASLG	NRAS
TUBA4A		RCOR1	NDUFC2	GLIS1	ELN	DNMT1	PMP22	NF2
POU2F2		TIMM23	MIP	SERPINF2	BMP4	HOXD4	PCDHGC4	IL5RA
POU2F1		COL4A3	SF3A2	SREBF1	C1R	TROAP	GABARAP	CNOT1
BMPR2		FLT3	ZNF26	SRC	SERPINF2	ZNF629	SMC3	RRAS
KDR		GJA1	ZNF23	SRF	GMFG	ACVR1	HNF1A	RNPS1
CYCS		MYBL1	ZNF22	MTA1	TAL1	ZNF540	PTK2B	SNRPA1
MYC		MYBL2	SNCA	MTA3	MEF2C	RARA	TXNRD1	TRPC3
MYB		ZNF329	RANBP6	CUBN	CCL5	F10	MCM3	USF2
GATA3		SF3B3	ARNT	KCNIP2	IL5RA	EPRS	POU2F2	USF1
CCND1		EIF2AK2	CCNT2	RPS6KA3	SPRY1	PHKB	POU2F1	NDUFS2
CCND2		PUF60	PLCB3	RPS6KA5	CCNB2	CTNNA1	BMPR2	NOD1
RPS27A		NTRK1	PLCB4	LOR	CASP5	LCK	STRN4	DYNC1H1
LAMA1		NTRK2	ESR2	RAB2A	PCDHB6	IGFBP5	KDR	CCNB2
LAMA2		HNF4A	ESR1	RAB25	SEC23A	AP2A1	CBL	CCNB1
LAMA3		MLH1	HNRNPA2B1	NQO1	GLUD1	GNA12	CYCS	TCF7L1
LAMA4		AKAP9	CFTR	ELK1	UGT1A9	ATP5A1	MYC	TCF7L2
CYR61		DNAJC8	PCBP2	SH3BP2	TNFRSF6B	NUP85	MYB	LAMC2
CSK		CDK5RAP2	PCBP1	TPM4	IL22RA1	APOE	PARVA	LAMC1
CD72		BAX	MNAT1	TGFBR2	CD1C	APBA1	CCND1	ERN1
CLOCK		NCSTN	AR	TGFBR1	ITGA11	NEK6	CCND2	MDH2
MAPK7		ANGPT1	ZNF85	TJP2	ZNF584	FRS2	RPS27A	TERT
CARM1		ADAM33	PAK2	TJP3	SEC61G	TRRAP	TAF10	CASP6
ZNF442		ZNF98	CNOT7	TJP1	CLTC	PSMB10	LAMA1	CASP2
ZNF443		ERBB3	EGF	CCT6A	CLTB	HLA-E	LAMA2	CASP3
HSP90AA1		SHC1	STK24	KAT5	TLE2	TYK2	LAMA3	CASP1
GDNF		ERBB4	DVL3	GNAO1	TNFRSF14	CIAO1	LAMA4	CASP9
HSPA5		PKNOX1	PSME3	GAPDH	ARF6	LIMK1	F9	AKT1
HSPA9		CLTA	PSME1	PRLR	GSN	PIK3R3	CSK	AKT2
HSPA8		CLTC	FURIN	ZNF610	ARHGAP10	B2M	MAPK7	AKT3
BDKRB2		CLTB	RHOT1	SLC3A2	FASLG	GRK7	AP1G1	DCTN6
SAG		SNRPB	CCR8	SLC3A1	HNF1A	DLG1	GRAP	SRP14
ZNF606		SNRPF	CDS1	FGB	INSIG1	GRIK5	HSP90AA1	NCF1
PROC		SNRPE	CDS2	GMFG	IFNGR1	CASK	GDNF	UNC13B
NUTF2		PRKAG2	S100P	HCST	POLR2E	BCAP31	HSPA5	KCNB1
RASGRP4		PTEN	ZNF860	KIF20A	HLA-DRA	CREB3	HSPA8	IFNAR2
PRPF40A		ELAVL4	CASP10	RPL3L	YIPF5	CTNNA3	SAG	IFNAR1
VASP		ELAVL1	POLD2	GNAT1	MAP1B	RASGRF1	PROC	IRAK2
PAPOLA		E2F6	GLI2	GNAT2	SNRPD1	TRAF5	NUTF2	TNKS
IFNGR1		E2F4	GLI3	PCDH9	FGFR1OP	NR2F1	RASGRP4	ACVR1C
BLM		E2F3	GLI1	RPL39	PDHA1	PRKY	PRPF40A	ACVR1B
RPS3		E2F2	NR0B2	RPL32	B9D2	FGF9	VASP	SERPINE1
RPS9		E2F1	PIK3CB	ATF4	VWF	FGF1	PAPOLA	SOX10
RPS8		U2AF2	PCDH19	ATF2	ITGB4	MELK	SLC25A5	MITF
RPL21		MTHFD1	ZNF679	STK4	RAN	SH3GL2	IFNGR1	PPFIA3
MZF1		ZNF436	C3	DRP2	FGR	MAP2K6	IFNGR2	KPNB1
ZNF585A		ZNF431	PPP1CC	TNFRSF8	CHRNA4	SP4	BLM	HGF
NEDD1		ZNF430	PPP1CA	INS	PCDHA12	VCL	RPS7	BACE1
CHUK		ZNF433	PPP2CA	BSG	NEDD8	PBX1	RPSA	PKP4
ASH2L		ZNF432	PPP2CB	TSC22D1	CCR5	DR1	RPL24	TIRAP
POLR2K		RALGDS	ITPR3	NRP2	PSMD3	SMURF1	MZF1	RAB1A
FZD2		RAB4A	PCDH11X	IRS1	UBE2L6	PLK2	ZNF585A	TNNI2
FZD7		IL12RB1	PCDH11Y	RAPSN	NOG	RPL32	GTF2B	TNNI1
CREBBP		IL12RB2	IGF1R	ZNF790	DNAJB13	ATF6	CHUK	FZD9
SF3B1		RBBP7	IL7R	ZNF791	IL4R	STK4	POLR2E	FOXA1
SPRR2A		RBBP4	ZNF121	ZNF792	RPA1	ZNF793	POLR2D	FOXA2
STX1A		PPP2R5D	TRIP10	PPP1R8	AURKA	IARS	POLR2C	PCDHB9
RAB5A		SYNJ2	COPA	IARS	NAP1L2	AP2S1	ASH2L	SUV39H1
PHF5A		PCDHA3	HIST2H2AC	FGFR4	LIMS1	SNAP25	POLR2K	ZNF668
APH1B		PCDHA7	SFPQ	FGFR3	FES	NR2C2	CYP2C9	ZNF664
DUSP1		PCDHA4	TARDBP	FGFR1	DLG1	SNX2	SLC2A4	ZNF665
ACTA2		PEX5	ITGAE	AP2S1	GRIK2	FANCD2	FZD2	RPS6
ACTA1		GNAI2	ZNF684	UBE2M	VPS35	GABRA2	FZD7	RPS5
SPI1		GNAI1	PCDHGC3	UBE2N	DDX56	MEF2A	CREBBP	RPS2
PIP5K1C		PTPRC	NCAPD2	UBE2C	NEDD4L	PSMC2	PLCZ1	EHD1
PIP5K1A		TLE1	GABARAP	NDUFA4	EYA3	PSMC3	STX1A	TSG101
CAPN1		FGF4	PTK2B	EIF6	NR2F1	PDZD3	STX1B	SNW1
TYROBP		PCDHB13	CNTN2	HIST1H2BC	MAP3K3	LAMC1	RAB5A	RPL22
PARVB		PCDHB16	UBE2E1	TNFAIP3	MAP3K4	MDH2	ATR	GABRA5
PARVA		TFPI	MCM3	SDCBP	EXOC1	SMARCD2	APH1B	PPP1R9B
EIF4E		RAB11A	TUBA4A	CSE1L	EXOC7	SMARCD1	DUSP6	BTK
USP7		RAB11B	POU2F1	GNA14	FTSJ1	ACVR1C	RBL2	EDNRA
APH1A		IRF3	BMPR2	GNA15	MYL5	MITF	ACTA2	PRMT5
STAT4		IRF1	GPHN	REL	TTC3	PPFIA2	ACTA1	CX3CL1
STAT3		IRF7	KDR	CAD	RNF8	PCDHB9	ZNF222	NUP50
STAT1		ZBTB17	CYCS	RBMX	ATP8B2	RPS2	ZNF226	ARPC1B
PLG		ZBTB16	MYC	ZNF180	CCNE1	KITLG	SPI1	THAP11
BMPR1A		BID	MYB	TGFB1	PNRC2	ZNF205	HLA-DRA	JUNB
BMPR1B		KIT	METAP2	TGFB2	STK4	CDH5	RAD17	PPARG
TIA1		TNFRSF18	PARVA	TGFB3	HMGA1	TGFBR3	LDB1	PPARD
SELL		TNFRSF1A	GATA3	VAMP2	CXCL12	BCAR1	PIP5K1A	PPARA
NFIC		CHRD	CCND1	VAMP7	GSTM1	CFL1	RPL10A	CD14
GNGT2		WASL	CCND2	PECAM1	CPT1A	COL4A6	ZNF721	DDB1
GNGT1		RHOBTB2	RPS27A	TAL1	UNC13D	UQCRC1	APH1A	PLCG2
PRKAR2B		RHOBTB1	TAF10	MID1	SERPINE1	ZNF582	STAT4	PLCG1
HLA-DQB1		AP2M1	NDUFV2	WASF1	RTN4	ZNF98	STAT3	DEDD
CAMKK1		PIK3CA	LAMA1	WASF2	GFRA1	GMEB1	STAT1	KLRK1
TAGLN		PIK3CD	LAMA2	FLI1	ZNF14	MICAL1	PLG	IKBKB
ZNF835		SFRP1	LAMA3	YWHAG	ZNF16	SNRPN	BMPR1A	IKBKG
RPL18		MAX	LAMA4	PLXNB2	EDA	DDX46	BMPR1B	IKBKE
SAP30		ARF3	TAF1C	PLXNB3	ARHGDIB	ZNF433	TIA1	KITLG
NDEL1		ARF6	CYR61	PLXNB1	IRF7	ZNF432	SELL	MADD
ZW10		ARF5	C1QA	SIRT1	PIK3CG	MLLT1	NFIC	EPAS1
ABI1		ARF4	CSK	PSENEN	TBL1X	RPS16	GNGT2	ASF1A
XRCC5		CLIP1	CD74	THBS1	GJD2	RPS19	GNGT1	ACTG1
XRCC4		CD44	CD72	SNAP25	CDS1	MAP1LC3B	ITGA2	ACTG2
PCDHAC1		CD47	CLOCK	SNAP23	ID1	TFPI	ITGA3	ZNF205
BCL9		CD40	SRP72	SNAP29	C2	IRF5	ITGA5	ZNF208
EZR		TBL1X	MAPK7	CCT2	GTF2E1	FAR1	ITGAX	FRZB
RAB6B		PAK4	CARM1	CCT7	MSH4	ARID2	ITGAM	RAB9B
RAB8A		SMARCA2	SERPING1	CCT5	TAF12	FCGR2B	ITGA2B	CEP63
SNRPD3		SMARCA4	GRAP	CIITA	KIF5A	POLR2I	HLA-DQB1	ZFYVE9
GPC1		SMARCA5	HSP90AA1	SSTR2	IFNGR2	MSX2	DAG1	ROBO1
ANAPC5		FYB	PDCD6IP	CTNNB1	TNNC1	TAB2	PSMB1	TRAF3
THRA		FYN	HSPA2	WNK1	VCAN	HCN1	ZNF835	RNH1
CDH23		CUL1	HSPA6	ATN1	CHMP6	STXBP1	ZNF837	TRAF4
CDH26		CUL2	HSPA5	NR2C2	DAG1	RPL14	SMPD1	HTT
FAT2		ARHGAP5	HSPA9	NR2C1	XRCC1	TFE3	RPL18A	DIABLO
GTF2H4		ARHGAP1	HSPA8	ATP1B1	DLX5	CCNT1	SAFB	NPM1
SMARCC1		AMHR2	TTN	SNX2	YWHAQ	TIMM10	ADAM17	PPP3R1
LHX5		HSP90AB1	SAG	SNX1	ITGB1	SPARCL1	ADAM19	TP73
SDCCAG8		HTRA2	NDC80	PHKG2	ZNF425	CNOT8	ADCY3	TBP
NCOA6		POLR2D	RASGRP4	DLAT	PCDHGA7	POLD2	XRCC4	EGFR
HNRNPA1		POLR2G	PRPF40A	FANCD2	CTBP1	NR0B2	TNFRSF10A	CDH9
TPI1		POLR2F	PAPOLA	P2RY6	HSPG2	PCDH19	HIRA	CDH1
NFKBIB		POLR2A	IFNGR1	HMGA1	TBK1	CHEK2	RIPK1	CDH3
PYGO2		POLR2B	IFNGR2	HLA-DPB1	NGFR	PPP1CC	RAB6A	CDH6
CRKL		POLR2L	BLM	EIF5A	ZNF677	ITPR1	SPTA1	ZNF502
VWF		POLR2I	RPS7	RAF1	PDGFRB	SFPQ	SSRP1	RPL41
AGAP2		POLR2H	RPS3	EFNA1	COL5A3	TARDBP	GPC1	POLA1
YWHAH		F11R	RPS8	APEX1	PSMA1	BMPR2	ANAPC4	MEGF9
YWHAB		POLR2J	RPL29	ZNF718	PIAS1	NDN	THRB	LRPPRC
PPIH		SIN3B	GTF2B	RAB3A	IFNG	MAGI1	ARCN1	MAPRE1
EXT2		SIN3A	CHUK	PML	HNRNPH2	HSP90AA1	PDHA1	HIST3H3
LRP2		SUMO1	POLR2E	CHGA	EPS15	SLC25A5	GTF2H2	2019-09-04
CHRNA1		SUMO2	POLR2C	MSN	AXIN1	POLR2E	SMARCC2	2019-09-07
SPATA5		CXCL11	ASH2L	NCBP1	CTNNA3	HLA-DRA	SMARCC1	2019-09-02
FOXM1		CXCL10	RGMA	NCBP2	RASGRF1	EIF4E	YBX1	YES1
COPS5		CXCL12	POLR2K	CXCL12	RAD52	APLP1	NCOA2	KDELR2
IGF2		ING1	FZD2	CBLC	SP4	ITGA9	PELO	KDELR3
NOTCH2NL		SNCA	FZD7	CBLB	TERF1	ITGA3	FCER1A	KDELR1
ZNF33B		STXBP1	CREBBP	AP3D1	HMGN4	PPP3CB	FXR1	PLEK
PCDHA11		CDK3	SF3B1	SULT1A1	SREBF1	ADAM19	KLC1	NR3C1
PCDHA12		CDK4	SF3B2	CDC42	HCST	XRCC1	ZNF519	ATP6V1H
TGFB1I1		CDK5	STX1A	ATM	FLI1	XRCC4	ZNF514	ALB
NBN		CDK6	RAB5A	MEF2C	FABP6	CYFIP1	NTN1	ZNF19
ZNF155		CDK7	DPP4	CACNA1I	EFNA1	TUBA1A	NTN4	ZNF14
CNGB1		CDK8	PHF5A	CACNA1G	KCNJ6	RFC2	RPL23A	ZNF12
BCLAF1		PRKCI	ATR	TTN	PSMC6	DCN	NUDC	SELPLG
RPL37A		PRKCA	APH1B	HIF1A	CPT1B	NFKBIA	AGAP2	EIF2S2
DHH		PRKCB	DUSP6	PRKAB2	EPC2	TP63	YWHAZ	NFE2L2
UPF2		PRKCE	DUSP1	PRKAB1	NRAS	SCUBE1	GRIA1	BCAR1
RANGAP1		PRKCD	RBL2	PAX4	MITF	RRM1	DCP2	CEP152
ZNF425		PRKCG	RDX	PAX6	PPFIA1	RPS4Y1	TH	CD4
PCDHGA5		PRKCZ	FBL	PAX1	CHI3L1	EXT1	CYP4A11	CD9
RPS24		PRKCQ	ACTA2	PAX8	NUP54	LRP1	ITGB8	RHEB
RPS23		ZNF572	ZNF197	DSG3	ARPC1B	LRP6	FGG	RYR3
RPS20		ZNF573	ACTA1	KCNJ3	RXFP1	MAP2	EXT1	RYR2
APBB2		SETDB1	KCNQ1	KCNJ2	RNH1	C8G	LY96	DNM1
DIAPH1		KCNAB1	SPI1	KCNJ6	PPP3R2	MAPT	GADD45G	DNM2
PEBP1		KCNAB3	CAPN1	KCNJ5	ZNF502	ZFP92	HK1	TRAP1
SLC3A2		KCNAB2	TYROBP	KCNJ9	MYLPF	RNF128	TUBG2	ZNF287
CDH12		SYK	PARVB	PEX19	SPOCK2	P2RX7	TRAPPC2	ZNF283
CDH15		PHKA1	EIF4E	RFXANK	NR1H3	PFN1	FOXM1	RAD23B
CDH17		PHKA2	SND1	GHRL	ELF3	CAPZA2	ZNF846	RAD23A
HNRNPC		TBL1XR1	RPL10A	CRMP1	ZNF99	DDX3X	COPS5	RCOR1
HOXD4		IL2	USP7	NCOR2	RALGDS	MAPK6	ZNF594	TIMM23
RPL7		RB1CC1	ZNF721	NCOR1	PCDHA4	C1S	ZNF595	ELF1
ZNF628		DMC1	APH1A	TEC	TLE1	RPS28	ZNF599	CFL2
ZNF624		TLR4	STAT4	RAP2B	TLE4	SNAPC1	ZNF334	CFL1
ZNF625		ARID4B	STAT3	RAP2A	CD47	CEP192	ZNF331	COL4A6
CAMK2A		ZNF776	STAT1	CTGF	HSP90AB1	MRAS	FZD10	COL4A3
ZNF546		CYP11A1	BMPR1A	AP1M1	CDK3	CDH10	DSP	COX4I1
ZNF540		PPP2R1B	BMPR1B	OSBPL8	PRKCH	APAF1	ZNF619	ZNF780A
ZNF548		LEF1	TIA1	LMO3	LIG4	DAPK1	RBAK	MCM10
PTGES3		PGR	VCAN	LMO4	FAS	RABGGTB	ALMS1	UQCRC1
CCAR1		ZNF26	NFIC	GJB2	PDCD7	HDAC5	PRIM2	KHDRBS1
SUPT16H		ZNF20	GNGT2	PSMC1	S100P	DMD	ZNF420	GJA1
IKBKAP		ZNF23	GNGT1	PSMC2	TAS1R3	GTF2F1	HCLS1	MYBL2
ACY1		ZNF28	TAGLN	PSMC3	PACSIN1	GTF2F2	RPS27	TARS
FHL2		RANBP6	SAFB	PSMC4	GPSM1	UBE2D2	RPS23	MYCBP
SPOP		RANBP2	LMX1B	PSMC5	KL	TBK1	DIAPH1	ZNF583
TP53BP1		ARNT	ADAM10	PSMC6	SRPK1	KRT18	TNFRSF25	SRI
TNR		CCNT1	XRCC1	WT1	RPS8	NGFR	ERCC1	ZNF329
PSMD8		PLCB1	HES1	CDKN2A	POLR2K	ACVR2A	ERCC5	EIF2AK2
PSMD7		PLCB3	HLA-A	EPHA2	AVPR1B	ZKSCAN5	SSR3	PUF60
TUBB		PLCB4	HIRA	CCL2	RAB6A	TAF6	CKAP5	NTRK2
GP6		ESR2	ZNF419	NME1	PLCD3	CALML6	HNRNPM	NTRK3
PLAU		ESR1	SPTA1	NME2	SORT1	NAP1L4	OAZ3	SAP18
ZNF709		FAS	COX5B	MATR3	HNRNPA1	FZD4	OAZ1	HNF4A
GRIN1		HNRNPA2B1	RBPJL	ATG12	UBA1	INCENP	RPL4	WEE1
ZNF2		CFTR	PDX1	GSTM1	NFKBIB	LIMS2	RPL3	AKAP9
GAB2		PCBP1	ADAP1	MCM5	NTN1	IPO4	ZNF628	CETN2
ZSCAN2		MNAT1	SNRPD1	MCM4	COPS2	MED31	ZNF626	DNAJC8
ZNF138		ZNF256	TUBA1B	PKMYT1	EGR1	TNFRSF10B	ZNF620	CDK5RAP2
GTF2F1		AR	PSMD14	VDR	PEBP1	NOS2	APAF1	BAX
H3F3A		ZNF85	PSMD10	PDZD3	BCL2L1	LCP2	F10	SEC61B
RPA3		PAK2	TAF4B	NRAS	ZNF248	ITPKB	EPRS	P2RY4
PCDHGB6		CNOT7	PDHA2	FDX1	UBQLN1	PTPN1	SUPT16H	NCL
PYCARD		EGF	TCAP	NF2	HDAC4	PIAS3	NRL	CDCA8
BIRC2		STK24	RGS2	BLK	IGFBP5	ZNF319	NUP214	NCSTN
UBE2D2		DVL3	LSM2	ATXN1	CSF2RB	EIF3K	NUP210	ARHGDIB
APBA1		PSME3	SMARCC2	INSR	PRKACA	RBM8A	DHX15	UCP2
NEK2		PSME1	LHX1	CNOT1	PCDHGB1	DDX56	ZNF782	ZNF90
DEK		NUPL2	ZNF493	RRAS	UBE2D2	ZNF649	KIRREL	ZNF98
NGFR		CCR1	FBN1	RNPS1	ZNF471	NRG1	ACY1	ERBB3
FUS		RHOT1	FANCL	MYBPC2	HMOX1	IRX3	FHL2	SHC1
HSF1		CDS1	NFKBIB	TRPC3	PIK3R2	APOA1	DARS	ERBB4
ZKSCAN5		CDS2	RPL23A	TRPC6	IL10RA	TCF4	PSMD4	CDC16
HMOX1		S100P	YWHAE	TRPC4	POU5F1	ZNF480	PSMD6	PKNOX1
PSMA3		NFATC3	HNRNPL	USF2	PXN	PCDH1	HDAC9	NDUFS3
ZNF677		POLD2	ZNF273	USF1	ZNF404	EXOC7	HDAC8	NDUFS5
ZNF676		GLI2	LRP1	NOD1	CD3E	CENPI	MAN2A2	ZNF844
ZNF672		GLI3	LAPTM5	CCNB2	ZNF485	ZNF768	EDN1	CLTA
ZNF670		GLI1	TRAPPC2	CCNB1	YME1L1	DCHS1	UBE2L6	CLTC
ZFP62		BAK1	COPS2	SFRP4	GYS2	PRDM7	ZNF701	CLTB
PIP4K2C		ZNF679	ZNF596	SFRP5	IKZF4	EFNB2	NUP98	PTPRN
BAG3		C3	IGF2	TCF7L1	PRPS1	CSNK2A2	ZNF57	SNRPB
EXOSC8		NFKBIA	MAD2L2	TCF7L2	CLCN5	ETV1	IGFBP3	SNRPF
INCENP		PPP1CC	ZNF81	LAMC2	HIPK2	ETV4	CDC5L	SNRPE
CARD8		PPP1CA	CAPZA2	LAMC3	STX2	RUVBL1	RUNX1T1	PRKAG1
TIMP3		ZYX	MAGOH	LAMC1	KCNIP2	ATP8B1	RPA2	PRKAG3
PIK3C2A		SOCS4	PPP1R9B	ERN2	BSG	MAD1L1	PHC1	PRKAG2
PAFAH1B3		SOCS1	ZNF426	TERT	FGFR2	KATNA1	RECQL5	ZNF175
FGF17		SOCS3	ZNF429	CASP7	NDUFA4	FGFR4	APOB	PTEN
ZNF735		PPP2CA	DAB1	CASP2	BIRC3	FGFR2	NEK6	ELAVL1
LIMK1		IL1R1	RAB5B	CASP3	VAMP2	FGFR3	DEK	E2F6
PTBP2		ITPR3	HCLS1	CASP1	NCBP1	FGFR1	ATP5B	E2F4
PIK3R5		IGF1R	RPS26	CASP8	NCBP2	RBMX	ATP5D	E2F3
CGN		IL7R	RPS27	CASP9	APLN	ZNF233	KRT18	E2F1
NUP133		RING1	RPS24	AKT1	CNTNAP1	FLI1	SUFU	EEF2
PRKAR1B		GTF2E1	RPS20	AKT2	PPFIA2	PLXNB1	NDUFA13	U2AF1
RALA		MSH6	CHMP1B	AKT3	RAB13	NCBP2	SMARCE1	U2AF2
PSMA4		COPA	ATP6V1E1	DCTN6	LSM7	ZNF44	MTOR	ZNF436
ACAN		HIST2H2AC	ERCC1	KCNB1	SUV39H1	DLD	HSF1	ZNF431
ZNF311		TPM2	ERCC5	IFNAR2	ADAMTS4	PRKAB1	FRS2	RALGDS
GEMIN4		SFPQ	SSR1	IFNAR1	FGF20	AP1M2	HSPB8	FEZ1
INPP5D		TARDBP	ABL2	SMARCD2	PIGH	MCM5	ZKSCAN5	RAB4A
NXF1		ITGAE	HNRNPR	TNKS	SNRPB	TNNI1	TAF6	IL12RB1
CDC26		PMP22	HNRNPM	ACVR1C	SNRPE	PCDHB3	KARS	RBBP7
CDC23		PAK1	HNRNPC	ACVR1B	E2F1	ZNF668	ZNF674	RBBP4
MMP15		PDPK1	CHM	C4A	SMARCA4	ZNF667	CALML6	GSPT2
DDX56		PCDHGC5	RPS6KB1	MCCC1	CDK6	RPS5	FZD1	PPP2R5D
ETF1		ZNF350	POLR3D	MITF	GZMB	ARPC1A	LIMS2	NDUFB11
HNRNPH2		ZNF358	POLR3E	RPTOR	SF3A2	ROBO1	SMG5	SYNJ2
TCF12		GABARAP	EEF1G	PPFIA2	CCR9	LRPPRC	PIK3C2A	PCDHA8
CDH22		HNF1A	RPL6	KPNB1	TRIP12	ZNF19	SFN	NKX2-1
LPA		PTK2B	RPL7	HGF	PICALM	ZNF12	MT1H	NKX2-5
ZFP30		MCM3	RPL3	BACE1	NDUFV3	NUP37	MMP9	GNAI2
CLASP2		POU2F1	ZNF625	BACE2	SELL	CD9	SNRNP40	GNAI1
CLASP1		BMPR2	S100A6	WNT3A	PRKAR2B	MYBL1	MED31	POMC
APOA2		KDR	PRKDC	RAB1A	SMPD1	ZNF583	TFAM	RPS13
MED8		CBL	PBK	FZD9	SMARCB1	NTRK1	TNFRSF10D	RPS10
MAFK		CYCS	ZNF544	FOXA1	CDH23	NTRK2	ZNF735	RPS19
NPR2		MYC	SKA1	FOXA2	LRP1	NTRK3	ZNF69	RPS18
CCNH		MYB	MC4R	PCDHB7	CHRNA1	P2RY2	NONO	SVEP1
EN1		PARVA	ACY1	SUV39H1	ZNF337	PTTG2	RALA	RRAGA
IL23A		LSM10	ZNF248	RPS5	ZNF540	PPP2R5A	HLA-DMB	PTPRF
IL23R		CCND1	TP53BP1	RPS2	CEP250	PEX5	FOXO4	PTPRC
PCDHGA11		CCND3	SNTA1	EHD1	RAP1B	PTPRS	PIAS2	PTPRM
ZNF561		CCND2	TNR	PHKG1	DFFB	TINF2	PIAS4	ZFP28
PCDH1		RPS27A	PSMD6	TSG101	CARD8	PCDHB12	DLG3	BRCC3
AKR1B1		TAF12	PSMD2	HOMER1	CDH8	TRIM63	EIF3F	EIF4A1
ANG		LAMA1	DKK3	CHI3L1	CEP78	FNTA	ERCC6L	TLE1
ZNF34		LAMA2	HDAC9	RPL22	LCP1	WWTR1	CASK	CDC6
P4HB		LAMA3	CEBPE	BTK	HNRNPH3	MAG	POU5F1	CDC7
ZNF492		LAMA4	EDN3	EDNRA	CD3D	CUL5	MST1R	MBD3
ZNF263		CSK	STT3A	PRMT1	PLCE1	CBLN3	RPL35A	STAM
MYL3		CD74	GRIN1	PPARGC1A	RASGRF2	MAPKAP1	CPOX	RAB11A
CSNK2A2		MAPK7	SMAD9	CX3CL1	MAP3K5	PTP4A2	DDX56	RAB11B
GYS1		ZNF446	TCEA1	CYP2E1	MYL7	HTRA2	GTF2A1	IRF3
SPN		AP1G1	ZNF3	NUP54	BMP7	TAB1	CSTF1	IRF7
CFLAR		HSP90AA1	ZNF8	ARPC1B	CHDH	SNIP1	CSTF2	ZBTB17
CLCN3		HSPA2	STAT6	HP	NR5A2	STXBP2	HNRNPH3	ZBTB16
RASSF5		HSPA6	KRT5	JUNB	CSNK1D	RPL11	TXN	ITK
CAP1		HSPA5	RPA2	JUND	RPL38	SYK	TCF12	BID
TTC1		HSPA9	APBA1	CD1C	REN	PHKA1	LPL	KIT
IL2RA		HSPA8	NEK6	PPARG	GIT2	MORF4L2	MED8	TNFRSF14
HLA-DRB1		SAG	SMARCE1	PPARD	TEC	CENPM	PPP5C	TNFRSF1A
PARD6B		ZNF600	ONECUT1	PPARA	CCL4	MYH14	CSTB	CHRD
CRYGC		PROC	MTOR	CD14	PTAFR	CDS1	ZFR	RHOBTB2
UBE2I		RASGRP4	ZNF479	DDB1	TRPC4	PPP2CB	EYA3	RHOBTB1
C1R		PRPF40A	HSPB1	PLCG2	TCF7L1	PCDHGC3	RASGRF1	VIM
ACTR3		PAPOLA	PSMA3	PLCG1	SCMH1	CARM1	ZNF480	AP2M1
SEC24D		SLC25A3	ZNF675	DEDD	IMPA1	AP1G1	ZNF485	AGT
SEC24C		IFNGR1	ZNF671	KLRK1	INPPL1	DOK1	HOXB9	PIK3CA
SEC24B		BLM	ZNF678	IKBKB	BNIP2	NUTF2	HOXB7	PIK3CD
RUVBL1		VDAC1	PRPF3	IKBKG	ALDH4A1	KIF5C	EIF2S3	PIK3CG
ZNF347		ZNF585B	ZWINT	IKBKE	ATP6V1A	BAZ1B	TPR	MAX
BRCA2		GTF2B	PRKG2	KITLG	SOX9	SF3B1	TSHR	MAG
NR5A2		GTF2I	TRIM28	MADD	TRAP1	PTRF	MAP3K1	ARF3
PKN3		CHUK	NAP1L1	EPAS1	FLT3	CHMP6	POLE3	ARF6
ZNF324B		POLR2E	NAP1L4	ITGA11	TARS	HOXA10	ZNF569	ARF5
SERPINF2		POLR2C	INCENP	LMAN1	ZNF580	ATP5C1	ZNF568	ARF4
ZNF454		ASH2L	IPO4	ACTG1	NCSTN	ADAM17	ZNF563	CD40
RPS6KA1		RGMA	ATP5J2	ACTG2	USH1C	HLA-G	SDC4	TBL1X
RAB25		POLR2K	NUF2	ZNF208	NDUFS1	EZR	SNRNP70	PAK4
ETFB		FZD2	ZNF735	FRZB	SYNJ2	ANAPC7	EXOC2	PAK1
YKT6		FZD7	LCP1	RXFP1	ARF3	PSMD14	EXOC1	SUB1
ZNF614		CREBBP	ITPKA	MKNK1	TLR4	DCC	EXOC7	ZNF195
HCST		PLCZ1	ZNF69	ROBO1	SNCA	PLCD4	ZNF768	SMARCA5
ZNF556		SF3B4	NONO	TRAF3	LZTS1	CAB39	ZNF765	FYN
ZNF554		SF3B1	EIF3G	TRAF4	SOCS5	YBX1	EPHB2	CKM
PCDH9		STX1A	NCAM1	HTT	GPHN	HNRNPA1	ZNF30	CUL1
ZNF286A		RAB5A	CGN	DIABLO	CD74	NTN4	MC2R	CUL2
TSC22D1		PAN3	ARL6IP5	NPM1	BLM	KIFC1	P4HB	ARHGAP1
ZNF791		NDUFB10	B2M	PPP3R1	ZNF229	YWHAQ	PRDM9	HSP90AB1
FGFR2		ATR	GRK4	BNIP2	PIP5K1A	SLC4A4	ZNF263	HTRA2
TGFB1		APH1B	FOXO4	TP73	APLP1	SLC4A3	TSNAX	POLR2G
TAL1		DUSP1	CDC25A	TBP	ITGA1	HLA-DOB	RPH3A	POLR2F
CORO1A		RBL2	PIAS1	EGFR	TAP1	C8A	ITIH3	POLR2A
PLXNB3		RDX	DLG3	CDH1	ADAM15	HK2	MPP3	POLR2B
PSENEN		ACTA2	DLG2	CDH3	PFN2	CHRNA1	GORASP1	POLR2L
THBS1		ACTA1	TGM1	CDH2	ITGB3	SPATA5	STK36	POLR2H
CCT5		ZNF222	EIF3B	ESRRG	LRP6	KLK3	HBEGF	MSX1
CIITA		KCNQ3	GRIK5	RPL41	LAPTM5	ZNF594	GYS2	SIN3B
SNX2		KCNQ1	ANXA1	RACGAP1	NBN	PCDHA12	DPYSL5	SIN3A
FANCD2		SPI1	BCAP31	POLA1	P2RX7	CTCF	ASGR1	TAB2
HMGA1		LDB1	UPF3B	SMN1	RARG	TNFRSF25	HNRNPA0	SUMO1
ZNF716		TYROBP	BRAF	CARD11	TNF	CDH13	CLCN3	SUMO2
MLST8		PARVB	CPOX	LRPPRC	RGS19	BCL2L2	OXT	SNIP1
NCBP2		SPTAN1	RBX1	MED22	PDIA6	CTBP1	DDX20	SNCA
ZNF45		EIF4E	HNRNPH3	2019-09-04	BAIAP2	ZNF544	ZNF154	TEK
DLD		PI4KB	CDC20	2019-09-07	ATP5B	RARB	PARD6B	STXBP1
KCNJ3		PI4KA	LPL	2019-09-01	IL12B	FHL2	CSNK1G3	CDK3
TEC		USP7	NEDD4L	2019-09-02	PRKG1	DARS	CDKN1A	CDK4
PSMC1		APH1A	CLASP1	ALDH4A1	NAP1L1	KLHL2	S100A7	CDK5
PSMC6		STAT4	SLIT2	FGF23	IPO5	DDB2	ZNF699	CDK6
EPHA2		STAT3	MED8	YES1	GSK3B	PSMD7	ZNF697	CDK8
CCL5		STAT1	CCR10	KDELR2	HMGB2	PSMD6	RUVBL2	PRKCI
MATR3		PLG	RASGRF2	KDELR3	RBX1	SMAD6	GMNN	PRKCH
MCM7		BMPR1A	ZNF480	KDELR1	DHX38	CSF2RB	ZNF343	PRKCA
MCM6		BMPR1B	ZNF486	PLEK	ZNF266	DEK	STX4	PRKCB
NF2		TIA1	HOXB2	ZNF749	STK39	SMARCE1	RPS3A	PRKCD
ATXN1		VCAN	MAP3K3	GRHL3	NRXN2	ACVR2B	KIF2A	PRKCG
MYBPC3		NFIC	POLE3	NR3C1	CHD3	KPNA1	KIF2C	PRKCQ
NDUFS2		GNGT2	FGF9	MYO7A	SHH	ZKSCAN2	PLK2	ZNF570
NOD1		GNGT1	PCDH1	IL11RA	DLL4	KARS	DDOST	ZNF578
CCNB1		ATRX	NUMA1	ALK	PDZK1	IL12A	CRP	SETDB1
TERT		IGF2R	ZNF169	ZNF17	SMC1B	ZNF671	CRX	RPL14
SRP19		PRKAR2B	AKR1B1	SELPLG	CIC	TRIM24	GLIS3	RPL10
IRAK4		HLA-DQB1	CENPJ	EIF2S2	GNAT1	TIMP3	KLRD1	SYK
SMARCD2		ZNF835	CENPQ	NFE2L2	ZNF552	HLA-C	ZNF454	PHKA1
TIRAP		PPP3CB	CENPP	BCAR1	RPL37	MMP9	RPL7A	ILK
RAB1A		PPP3CC	ZNF761	INHBA	CXCL9	CD86	ATF4	MORF4L2
FZD9		ADAM17	ZNF763	INHBB	WNK4	RFC4	TSC22D1	IL6
SEC23A		CDC34	NDUFB7	CRTC2	PDZD3	PRKAR1A	RAPSN	RB1CC1
ZNF668		ADCY2	SH3GL2	AGTR1	VPS11	RALA	ZNF791	NSF
ZNF660		CYFIP1	ZNF263	CD4	C4A	PSMA1	ZNF792	TLR4
GFRA1		RIPK2	ZNF268	CD2	SEC23B	PIAS1	BIRC3	NUP205
SNW1		GDI1	VLDLR	CD9	ASF1B	GEMIN4	TAL1	ZNF778
EDNRA		RBPJL	RAD50	RYR3	NSMAF	EIF3I	YWHAG	ZNF776
NUP54		WIF1	MYL4	RYR2	DFFA	CDC27	CCT8	ZNF774
GCDH		RAB8A	GORASP2	DNM1	ROBO2	CSTF2	CCT2	FBXW11
ARPC1B		ZNF658	GORASP1	DNM2	JAG1	SMO	CCT3	GZMA
IL22RA1		SLC25A36	STK36	ZNF287	ZNF501	CDC20	CCT7	LEF1
JUND		TUBA1C	HBEGF	RAD23B	RHEB	CENPH	CCT4	PGR
DYRK1B		PSMD12	PSMF1	RAD23A	RBBP4	EPHB2	CCT5	NDUFC1
ZNF208		RAB27A	ZAP70	RCOR1	ZBTB16	ZNF267	CIITA	MIP
PPP3R1		CYTH2	NMU	TIMM23	SMARCA2	RPH3A	WNK1	SF3A1
ZNF501		ENO2	BMP1	CRYAA	ARHGAP5	MAP2K3	SNX2	ZNF26
SMN1		THRA	CHD3	ELF3	PRKCB	ZAP70	SNX1	ZNF20
2019-09-04		CDH20	TTC1	CFL2	PRKCQ	ELN	FABP1	ZNF22
2019-09-07		CDH23	CHDH	CFL1	ZNF577	ZNF154	RPL13A	RANBP6
2019-09-01		ARCN1	SPC24	CAMK4	PHKA1	CSNK1G3	ZNF714	ARNT
KDELR1		RGS2	GRIN2A	COL4A6	TOPBP1	ACTR2	MLST8	SSNA1
ZNF12		SMARCC1	DDX20	COL4A3	EPHB3	KIF2C	ACTL6A	CCNT1
CD2		YBX1	ZNF154	COL4A1	WNT9A	DLX4	NCBP2	CCNT2
CD9		ZNF490	DAXX	SIX1	GATA3	MCC	CBLB	PLCB1
ABCC8		NID1	HIPK2	KHDRBS1	PDCD6IP	ZNF354A	ZNF44	PLCB3
ZNF283		HNRNPA1	NAPA	FLT3	TTN	GLIS1	ZNF48	ESR2
RAD23A		CEP57	RPGR	GJA1	ZNF600	KAT5	DLD	ESR1
COL4A3		TPI1	KIF2A	MYBL1	ADRB2	ZNF614	RPLP0	LIG4
COL4A1		CTSG	NACA	MYBL2	SF3B1	KCND1	ZNF101	FAS
UQCRC1		NFKBIE	SRP68	CDX1	ZNF525	ZNF555	ZNF100	FAU
GJA1		PYGO2	RAB25	MYCBP	PSMB1	ZNF552	KCNJ3	HNRNPA2B1
MYCBP		CRKL	GAPDH	SRI	PCNA	RPL37	TEC	COG1
ZNF583		ZNF510	HCST	EIF2AK2	ACTN4	STK3	CTGF	CFTR
SRI		NRP1	GNAT1	PLAUR	EZR	GUCY2F	CCL4	PCBP2
PLAUR		EXT2	INS	PUF60	EIF4EBP1	TRAM2	ATG12	PCBP1
SEC61B		EXT1	PMF1	NTRK1	ZNF493	CCT2	MCM4	ZNF250
CDCA8		SNRNP200	ZNF790	NTRK2	NID1	CCT4	EPC2	AR
ZNF92		GADD45A	ZNF791	NTRK3	FCER1A	MED15	PKMYT1	ZNF85
PTPRN		MAML1	PSMD9	SAP18	NRP1	CBLC	VDR	PAK2
PRKAG1		MAPKAPK2	PPP1R8	PTOV1	RPP30	ZNF48	NF2	NDUFAB1
PRKAG3		PDHB	FGFR2	HNF4A	LRP2	MEF2C	MICALL1	CNOT7
ELAVL1		FOXM1	FGFR1	MLH1	COPS5	RPLP0	NOD1	EGF
E2F6		KLK2	UBE2C	AKAP9	IL18	AP1M1	LAMC2	STK25
E2F2		ZNF841	NDUFA4	DNAJC3	RAB5B	MATR3	CASP6	STK24
U2AF1		ZNF599	CAD	GOSR2	PCDHGA3	MCM6	CASP2	PDCD7
ZNF439		ZNF334	TAL1	CDK5RAP2	RPL6	ATXN1	KCNB1	NPFF
AP1B1		ZNF33A	YWHAG	BAX	MAP3K11	UNC13B	SMARCD2	DVL3
RBBP4		ZFP92	PLXNB2	BAD	ARHGAP26	RPTOR	HGF	PSME3
PPP2R5D		COL1A2	PLXNB1	SEC61G	ZNF470	PCDHB4	FZD9	PSME1
PCDHA2		PCM1	CCT8	SEC61B	GTF3A	SNW1	FOXA1	FURIN
RPS12		SIAH2	CCT3	NCL	ZNF354C	DDB1	ZNF665	NUPL2
FGF6		BCLAF1	CCT7	CDCA8	GEMIN7	2019-09-04	CHI3L1	RHOT1
TUBA3C		ZNF81	CCT5	NCSTN	CD81	EIF2S2	GCDH	CCR6
IRF7		AP2B1	SNX2	ANGPT1	BRAF	CD4	CD1C	CCR7
ZBTB16		DHH	RPL27A	ADAM33	ZNF649	RYR2	KITLG	CDS1
HPRT1		ZNF141	OPRL1	UCP2	AP3S1	CFL2	MADD	CDS2
CHRD		ZNF420	MED17	ERBB3	CD3G	MCM10	ASF1A	S100P
SMARCA4		DAB1	RPL13A	SHC1	PCDH1	KHDRBS1	NPM1	CASP10
CUL3		BUB1	PML	ERBB4	PMCH	EIF2AK2	BNIP2	ZFP1
ARHGAP5		BUB3	MSN	SHC3	STT3B	PRLHR	TP73	ZFP2
HSP90AB1		PCDHGA2	CXCL12	PKNOX1	MYO1E	GOSR1	ADAMTS1	ZNF32
POLR2L		PCDHGA7	DRAP1	CLTA	TERF2	BAX	KEAP1	NFATC3
F11R		PCDHGA5	CDC40	CLTC	MSI1	BAD	SMN1	POLD2
SNIP1		ODF2	CACNA1I	CLTB	RNF5	ADAM33	CARD11	ID3
TEK		DIAPH1	ZNF101	CPNE1	LMLN	ARHGDIA	TNFRSF13B	GLI2
S1PR1		ATP6V1E1	KCNJ2	DNMT3A	CDKN1C	RPL36A	IL11RA	GLI3
RPL14		PARD3	GIT2	SNRPB	PKN3	VPS4A	ZNF12	GLI1
RPL15		CEP192	RAP2B	SNRPA	PARP14	CPNE1	SELPLG	BAK1
ARID4B		ERCC4	LMO3	SNRPF	TLK1	RGS9BP	ZC3H11A	NLK
MIP		CDH16	PSMC4	PRKAG1	ZNF558	PEX7	TGFBR3	CEP135
ZNF28		CDH18	CDKN2A	PRKAG3	IRS1	RPS10	CRTC2	CHEK2
RANBP6		MBP	GSTM1	PRKAG2	ZNF189	RRAGA	ABCC8	C3
RANBP2		HTR1F	MCM7	ZNF175	PLXNB3	FGF6	RYR2	PPP1CB
FAU		HNRNPC	VDR	PTEN	PSENEN	MSX1	ZNF287	PPP1CC
HNRNPA2B1		HIST1H4A	CNOT1	ELAVL1	MED15	SIN3B	RCOR1	PPP1CA
PCBP2		GTF3C3	RRAS	E2F6	MSN	TLR4	CRYAA	SOCS5
PSME3		POLR3H	TRPC3	E2F4	RAP2B	TLR5	ZNF780B	SOCS1
CDS2		HOXD4	CCNB1	E2F3	TRPC3	ZNF774	FLT3	PPP2CA
S100P		EEF1D	CASP1	E2F2	ERN1	SF3A1	MYCBP	IL1R1
C3		IL20RA	UNC13B	E2F1	OSBP	RFWD2	ZNF582	ARPC2
PCDH11Y		RPL9	SMARCD1	U2AF1	ASF1A	SOCS4	ZNF584	IGF1R
IL7R		ZNF626	TNKS	U2AF2	MED29	ITPR3	ZNF324	RING1
TRIP10		APAF1	HGF	MTHFD1	STAM2	ZNF689	SRI	ZNF124
GTF2E1		S100A6	TIRAP	RALGDS	GRHL3	CCND1	EIF2AK2	ZNF121
MSH6		PRKDC	PCDHB1	IL12RB1	UQCRC2	TAF12	PLAUR	TRIP12
TARDBP		RIMS1	SUV39H2	IL12RB2	PIGC	UNC119	CDCA8	GTF2E2
HCFC1		NODAL	ZNF662	RBBP7	PIGK	RAB34	NCSTN	COPA
ZNF350		ZNF786	ZNF664	RBBP4	PIGP	PROC	ADAM33	HIST2H2AC
ZNF358		ZNF789	GLUD1	PPP2R5D	E2F4	VASP	ERBB4	TPM2
SMC3		UBE3A	IL22RA1	SYNJ2	PTPRM	RPSA	SNRPE	SFPQ
LTA4H		CNKSR2	PPARD	NKX2-2	BID	RPL29	E2F6	TARDBP
MCM3		HSPA1L	DDB1	NKX2-1	PIK3C3	RPL27	E2F4	DAD1
TAF12		CXCR4	DEDD	PEX5	CLIP1	RPL26	PPP2R5D	ITGAE
TAF10		FHL2	KLRK1	GNAI2	AMHR2	NEDD1	NKX2-5	FASLG
ZNF446		TP53BP1	DYRK1B	GNAI1	PRKCI	FZD7	RPS13	PMP22
ZNF441		UBQLN4	MADD	POMC	RPL10	DUSP6	RPS12	HCFC1
AP1G1		TNR	RXFP1	RPS13	RPL11	ATP5G1	RPS17	PDPK1
HSPA2		ARNTL	TP73	PTPRF	GZMA	PIP5K1B	PTPRM	ZNF684
HSPA6		PSMD5	CDH5	PTPRC	PLCB4	GPX1	BRCC3	ZNF350
SRPK1		PSMD6	KEAP1	PTPRM	ITPR1	ARID1A	APC2	ZNF358
RPN1		TOMM40	LRPPRC	DMPK	IL1RN	MYO5A	MBD3	GABARAP
ZNF607		EVPL	MED22	TLE3	CD3EAP	ZNF70	RAB11B	LTB
NDC80		PLRG1	2019-09-07	TLE2	F8	PRKAR2B	ZBTB16	LTF
CYLC2		IGFBP5	2019-09-02	TLE1	HSPA2	NUP107	BICD2	GYG1
SLC25A5		SEH1L	FGF22	TLE4	PSMB7	SEC61A1	ARF4	HNF1A
POLR2E		SRRM1	HTR7	FGF7	ADAM19	PSMB3	CD48	PTK2B
POLR2C		ARHGAP26	PDE6D	FGF4	CDC34	PSMB2	CD47	TXNRD1
CEACAM1		PLSCR1	ZNF19	PCDHB12	NCOA1	CNR1	TBL1X	MCM3
MLX		DAZ4	SELPLG	APC2	NFKBIA	NDEL1	PAK3	TUBA4A
STX1B		CCL21	RAD23A	TUBA3C	PYGO2	CCNA1	SMARCA2	POU2F2
RBL2		KRT1	COL4A3	STAR	FADD	DMC1	SMARCA4	POU2F1
RDX		RPA1	MYBL2	RAB11A	PVR	MEIS2	CUL5	BMPR2
ZNF222		CHMP2A	NTRK3	RAB11B	VTI1A	HLA-DPA1	CUL3	GPHN
HLA-DRA		PCDHGB4	MLH1	IRF7	RANGAP1	BCL6	POLR2B	STRN4
LDB1		PYCARD	DNAJC8	IRF9	MRAS	ACTN4	POLR2I	KDR
SEC62		DES	BAX	IRF8	ADAM8	SYNCRIP	TAB2	CBL
MYH8		DEK	NCL	ZBTB17	EPRS	ZNF658	CXCL11	CYCS
STUB1		ATP5B	ANGPT1	ZBTB16	ARR3	ZNF382	ING1	ANAPC10
AVPR1B		PSAP	UCP2	ITK	GRK1	SNRPD1	ZNF570	MYC
PI4KA		SUFU	ZNF99	KIT	UBQLN4	TUBA1C	RPL15	MYB
VCAN		NDUFA12	MED13L	EDAR	HDAC5	RAB27A	TBL1XR1	KL
IGF2R		NDUFA13	ZNF845	TNFRSF1A	GAB2	NUP62	NUP205	LSM10
PPP3CC		HSF1	DNMT3A	HPRT1	ZNF813	GTF2H1	PPP2R1B	GATA4
ABCE1		KPNA1	SNRPB	NDUFA10	NUP85	SMARCC1	CBFB	CCND1
CCNA2		FRS3	SNRPA	CHRD	CAV2	NCOA2	ZNF26	CCND2
POU3F2		HSPB8	ZNF436	WASL	PSMB10	NCOA6	ZNF20	RPS27A
ABI2		ZKSCAN5	FEZ1	RAB1B	CTNND1	HOXA5	CCNT1	TAF10
PCDHAC2		TAF9	GSPT2	RHOBTB2	PTBP2	UBA1	RUNX2	NDUFV3
ZNF416		PDCD6	MLLT1	RHOBTB1	CHAF1A	ZIM2	FAU	LAMA1
NAT1		PDCD1	SYNJ2	FNTA	GRK7	CRKL	CFTR	CYR61
SNRPD2		IL12A	PEX5	VIM	GRK4	PLD2	CNOT8	ARAF
PFN2		PRNP	RPS16	VIP	FOXO4	LY96	INSRR	CSK
NUP62		ZNF677	RPS19	AP2M1	ACAN	C1QBP	STK25	CD74
TAF4B		ZNF671	SVEP1	BICD2	EIF3I	HNRNPL	ZNF860	MAPK7
RGS9		SNRPB2	PTPRM	PIK3CA	BCAP31	CHRNA4	ZFP2	CARM1
GTF2H1		PRKG1	ZFP28	PIK3CD	DBT	PEX26	POLD4	SERPING1
SMARCC2		CREM	TLE3	PIK3CG	MED8	NRIP2	ID3	ZNF443
LHX3		IL1RAP	TLE4	SFRP1	EIF2S3	IL18	NUP88	AP1G1
YBX1		GTF3A	FGF6	PIK3C3	SPHK1	LYL1	ZNF679	HSP90AA1
HAND1		NUP43	TUBA3C	MAX	UBE2NL	CCL11	PPP1CA	DOK1
ZNF490		EXOSC8	ZBTB16	MAG	MPO	NEDD9	SOCS7	HSPA2
HSPD1		INCENP	BID	ARF3	GRIN2A	CDYL	ZNF124	HSPA5
ZIM3		SMG5	KIT	ARF6	CRX	HCLS1	GTF2E1	HSPA4
NFKBIE		PIK3C2B	RAB1B	ARF5	CR1	PCDHGA7	MSH6	HSPA9
VAV3		CEP70	PIK3C3	ARF4	RPL30	ZFP14	TARDBP	HSPA8
VAV2		MAN2B1	CSDE1	RAB11FIP2	RBMX	CBX4	PDPK1	LIFR
FERMT2		PUM2	ARF4	CLIP1	ZNF233	ERCC3	ZNF680	TOP1
SUPT5H		XIAP	TBL1X	CD44	PECAM1	RABGEF1	ZNF358	SRPK1
ZNF510		TNFRSF10D	GAS6	CD47	NR2C2	KCNF1	LTB	RPN1
CRADD		LCP1	SMARCA4	CD40	ZNF717	POLR3D	LTA	SAG
PPIA		TFDP1	SMARCA5	TBL1X	RPLP0	POLR3B	GYG2	ZNF600
EXT1		RFC4	FYB	PAK4	KCNJ9	ADAM8	UBE2E1	NDC80
LRP1		PTBP2	CKM	PAK1	NME4	RPL6	CNGA1	GCK
TUBG2		SPTLC1	CUL2	ARID2	ATP8A2	RPL4	CNGA4	PROC
LAPTM5		KCNH2	ARHGAP1	SMARCA5	G3BP1	ZNF621	MS4A2	PRPF40A
ZNF595		TKT	F11R	FYB	PCDHB9	CAMK2D	GPHN	RPS4X
ZNF83		PSMA7	SIN3B	FYN	GFRA2	ZNF788	NDN	DLST
ALMS1		CDC25A	ING1	CKM	UGT1A6	CCR5	NDUFV3	VASP
PRIM1		ACAN	SNIP1	CUL5	PATZ1	ADORA1	ARAF	PAPOLA
RAB5C		TGM1	BTRC	CUL1	RAD23B	FTH1	CLOCK	KIF5A
PCDHGA8		EIF3H	CDK8	CUL2	ZNF582	HDAC4	UNC119	KIF5C
PCDHGA2		EIF3I	PRKCQ	ARHGAP5	PIGT	GABRB3	ZNF446	IFNGR1
ICAM3		EIF3F	ZNF571	ARHGAP1	GSPT2	DHX9	HSPA4	BLM
PCDHGA4		BARD1	ZNF573	CD79B	CHRD	KRT8	HSPA9	RPS7
DIAPH2		PCDH18	KCNAB2	CD79A	ING1	RPA3	LIFR	RPS3
ATP6V1E1		INPP5D	RPL12	CBLN3	ZNF630	PHC1	TOP1	VDAC1
CEP192		POU5F1	TBL1XR1	AMHR2	RPL14	PYCARD	SRPK1	RPS9
ERCC2		M6PR	TLR9	HSP90AB1	RPL19	CAV2	ZNF606	RPS8
ERCC3		NXF1	NUP205	HOXC8	DTX2	CAV1	RPS4X	RPSA
MBP		CDC26	TFE3	HTRA2	CENPM	ELL	RPS9	RPL29
BCL2L2		VPS35	ZNF776	POLR2G	ZNF772	ZNF470	RPL26	RPL24
OS9		CSTF3	PPP2R1B	POLR2F	PTH	HSPB8	RGMB	MZF1
HIST1H4A		ZNF404	ZNF25	POLR2B	PCCA	ZNF677	RGMA	ZNF585A
IL20RA		ZNF391	ZNF24	POLR2L	F5	ZNF676	BAZ1B	NEDD1
DSN1		LPA	ZNF20	POLR2I	GRAP	PRKG2	CEACAM1	GTF2B
UBQLN1		PSEN2	ZNF28	POLR2H	GDNF	IHH	SF3B1	CHUK
DAPK1		STAG2	CCNT1	MSX1	STX18	ARPC3	STX18	POLR2E
GRB10		IRX3	LIG4	SIN3B	RBL2	LIMS1	NDUFB10	POLR2D
PSMD4		XPO1	FAU	SIN3A	PARVB	ATP5J2	RBL1	POLR2C
CGA		OPHN1	ZNF250	TAB2	SPTAN1	CD81	FBL	ASH2L
HDAC9		DBT	ZNF254	SUMO1	MAP3K14	ARL6IP5	ZNF224	POLR2K
GABRB2		AP3S1	ZNF256	SUMO2	ZNF304	CDC25C	KCNQ1	CYP2C9
UBE2L3		AXIN2	NDUFAB1	HSF2	RPL18A	EIF3A	TRPC5	NUP35
DHX9		RBPJ	NPFF	CXCL11	RIPK2	EIF3E	SEC62	BAZ1B
NUP98		TSC1	NUPL2	CXCL10	ZNF417	EIF3F	MYH9	FZD2
SMAD6		ZNF480	CCR7	CYP3A4	CTSS	PLA2G1B	CAPN1	FZD7
AP2A2		POLR1A	ZFP2	SNIP1	YWHAZ	GTF2A2	PARVB	CREBBP
SLA2		POLR1B	ZFP3	SNCA	HLA-DQA1	FLNB	PI4KA	PLCZ1
KRT8		HOXB9	POLD1	BTRC	HK2	TCF12	PRKAR2A	SF3B5
PCDHGB2		TPR	CHEK2	STXBP1	PCDH12	PPP5C	RAD9A	SF3B1
APOB		FLT1	CHEK1	S1PR3	IL15	NPR2	TDG	STX1A
JMJD6		TSHR	ZYX	S1PR1	KCNJ16	CCNH	PDK2	RAB5A
DES		MAP3K8	BLNK	CDK3	RASGRP2	EIF2S1	ATP5C1	NDUFB10
TBPL2		WAS	SOCS3	CDK4	RAB5C	SNRNP70	PSMB4	ATR
ATP5B		IL23R	NRIP1	CDK5	CDH13	VEGFA	TDGF1	APH1B
NDUFA13		PCDHGA10	ARHGAP10	CDK6	CHM	CENPF	CHMP4B	RBL1
CLK1		POLE3	ZNF124	CDK8	NUP160	CENPE	SYT1	RBL2
PRPF4B		ZNF564	GTF2E1	PRKCI	PYCARD	DHX38	MCL1	FBL
KARS		ZNF561	GTF2E2	PRKCH	BMX	ZNF766	SORBS1	ACTA2
TRIM24		SDC1	MSH6	PRKCA	DES	NDUFB4	PCNT	ZNF197
DNAJC27		NUMA1	PACSIN3	PRKCB	PDCD1	NDUFB2	ABI1	ACTA1
GTF3A		NPY	COPE	PRKCE	EXOSC7	MYL3	XRCC6	ZNF224
SMG5		EXOC1	DAD1	PRKCD	ITPKB	MPP3	MEIS3	KCNQ1
SP100		EXOC7	GDF9	PRKCG	PARP1	MAP2K7	COX5B	SPI1
GHR		EXOC8	FASLG	PRKCZ	CD8A	BMP7	RBPJL	HLA-DRA
RAD1		ZNF768	HCFC1	PRKCQ	PRKAR1A	SPC24	PDX1	LDB1
XIAP		ZNF765	PDPK1	ZNF572	DLG3	PRKAA1	SNRPD2	ATP5G1
LCP2		ZNF763	PCDHGC5	SETDB1	GRIK3	RNF2	TUBA1C	PIP5K1A
ATP6V0C		PMCH	ZNF350	KCNAB1	RPL35A	ACTR3	ANAPC1	STUB1
COL5A1		ANG	SMC3	KCNAB3	MED1	RPS3A	ANAPC2	CAPN1
NONO		DCHS2	GYG1	KCNAB2	CSNK2B	KLKB1	ANAPC5	TYROBP
EIF3D		IL18R1	HNF1A	SYK	NDUFB4	SRF	ENO2	EIF4E
NCAM1		NMUR1	TXNRD1	PHKA1	IKZF3	LOR	DCK	USP7
KCNH2		ZNF266	MCM2	PHKA2	RHO	GNAT2	TAF4B	APH1A
PSMA7		RPH3A	POU2F2	TBL1XR1	STX4	NDUFA9	CDH23	STAT3
PIAS4		RAD51	STRN4	IL6	VPS26A	CORO1A	AES	STAT1
GEMIN6		MPP5	GATA4	IL2	ZNF551	WASF1	FMR1	PLG
BARD1		STK36	UNC119	CENPA	CCT5	PLXNB2	RGS2	BMPR1A
POU5F1		PLXNA1	ZNF440	TLR4	WNK1	LBR	AKR7A2	BMPR1B
CDC27		MAP2K2	ZNF443	ARID4B	RAB3A	ZNF717	GTF2H3	APLP1
UPF3B		MAP2K6	AP1G1	BCL10	COL8A1	CBLB	ZNF491	FZR1
ZNF404		CSNK2A2	SRPK1	ZNF772	CASP8	ZNF43	NID1	SELL
HNRNPH1		GYS1	ZNF607	RPH3AL	PCDHB1	ZNF91	PDPR	VCAN
POLB		CFLAR	PROC	GZMB	COL4A2	LMO4	TNKS2	NFIC
ZNF648		LGALS1	NUTF2	MYH10	ZNF329	PSMC5	PPIB	GNGT2
COPB1		BMP7	RPS4X	PPP2R1B	PIGF	CPT1A	SLC4A3	GNGT1
STAG2		TTC3	SLC25A5	LEF1	SHC3	MCM7	GADD45B	PTRF
EEF1B2		MPO	RPL27	PGR	SNRPA	BACE1	ZNF273	SELP
MED1		HLA-DRB1	RPL23	MIP	RPS11	BACE2	TEAD1	ITGA9
AXIN1		OXT	BAZ1B	CBFB	CDC6	LSM3	TBX2	ITGA3
CD33		HFE2	STX16	ZNF20	IRF6	FZD9	LAPTM5	ITGA5
CD3D		DDX20	NDUFB10	RANBP6	POLR2D	ZNF664	DYNLL1	ITGA6
CEBPD		ZNF154	ZNF222	RANBP2	POLR2F	ARPC1B	COL6A1	ITGA7
POLR1B		UBE2N	ZNF227	ARNT	SIN3B	JUNB	NBN	ITGA2B
HOXB2		MSI1	HLA-DRA	SSNA1	PRKCE	DYRK1B	ZNF84	TAGLN
MAP3K8		C1R	LDB1	CCNT1	MNAT1	ARHGEF7	VTI1B	FCER1G
ZNF568		ACTR3	SPTAN1	CCNT2	STK24	RPL41	KCNN3	PSMB9
ZNF567		HIPK3	PI4KB	APOBEC1	STON1	KEAP1	DAB1	PSMB4
NUMA1		CDKN1B	PI4KA	SLC9A1	SPA17	RCOR1	RAB5C	PSMB2
EXOC1		EIF5	PLG	PLCB1	ZNF70	COX4I1	RPS25	ZNF302
CENPJ		ZNF696	ATRX	PLCB3		SAP18	RPS21	SORBS1
NR4A3		STX5	ZNF117	PLCB4		MTNR1A	RPS28	CDC34
NDUFB4		STX4	LYAR	ESR2		PEX6	PEBP1	PGLS
ZNF30		PFDN2	SEC61A1	ESR1		POMC	CBX3	CCNA2
SH3GL3		NR5A2	XRCC5	LIG4		TLE3	HKR1	ATP7A
GORASP1		ZNF354A	EZR	FAS		CDC6	SSR4	MEIS3
STK36		ZNF354B	RAB6B	COG5		COX6B1	PGK1	TNFRSF10A
STK39		ZNF705G	GDI2	CFTR		HPRT1	HNRNPR	HLA-G
ETV1		ZNF320	SNRPD3	PCBP1		GAPDHS	SRA1	RIPK3
SP2		TPM3	SNRPD2	RFWD2		NPHP1	SIGIRR	GDI2
DPYSL5		PNRC2	SLC25A36	ZNF253		AMHR2	AHCTF1	COX5A
CPLX1		ZNF610	ANAPC4	AR		ULBP1	POLR3A	PDX1
CLCN5		VARS	PSMD13	PAK2		EXOC6	OAZ2	NOTCH2
PCDHGA1		ZSCAN22	EXOSC10	TIMM13		RAMP1	TROAP	PKP3
DNAJA1		PCDH9	PFN2	SPARCL1		GZMA	ZNF544	PC
EIF1AX		RPL26L1	ARCN1	CNOT8		NDUFC1	CCAR1	MARK4
BMP1		RPL38	AES	CNOT7		CCNT2	CYP1A1	MARK2
GRIN2B		PCDH7	AKR7A2	EGF		ZNF253	AHR	SNAPC3
STX3		ATF3	GTF2H2	STK24		FURIN	C5AR1	ANAPC2
SMURF1		CTNNAL1	LHX4	PDCD7		ZFP3	CEP250	PSMD11
COPG2		DRP2	HOXA5	DVL3		PIK3CB	DLL1	SKIL
CCNE1		PMF1	MTX1	PSME3		GTF2E2	AQP3	DCN
KLKB1		RAPSN	TPI1	PSME1		PDPK1	KCNMA1	DCK
PKN1		ZNF792	CTSK	FURIN		ZNF684	DKK1	THRA
LOR		BIRC5	SUPT5H	GMPS		ANAPC10	RABGGTB	FMR1
SPP1		DTX3L	NUDC	CCR1		LAMA3	TUBB	CD27
TPM4		SDCBP	GSTA2	CCR3		CYC1	HDAC7	NCOA3
GAPDH		MAP4K1	AGAP2	RHOT1		HSPA5	CSTA	FBN1
ZNF552		CAT	PLD2	CCR6		TTN	PLRG1	TRAIP
STK3		CAD	RPP38	CCR7		RPS8	DMD	FANCG
ZNF790		ZNF180	PPIH	CCR8		RPL23	IL4R	FANCA
FGFR4		VAMP2	EPHA4	CDS1		ADD1	PLSCR1	PRTN3
UBE2C		SNTB2	EPHA2	CDS2		RBL2	PRKACG	UBA1
SDCBP		SIRT2	KNTC1	S100P		ZNF229	H3F3A	VAV2
ZNF189		VAMP8	MKNK2	S100B		RPS15A	CSNK1A1	CRNKL1
TGFB2		TNFSF10	HLA-DOA	CASP10		PI4KB	ATP5A1	PRPH2
VAMP1		CCT2	ANTXR1	NFATC3			RPA3	GRIN2D
TNFSF10		CCT7	COPS6	POLD2			UBE2D1	TAP2
ATN1		CCT4	CRY2	POLD4			APOE	ZNF510
MED15		CCT5	ZFP90	GLI2			NEK2	NTN1
MED17		SNX6	SIAH2	GLI3			APPL2	KIFC1
CNN1		FABP4	CNGB1	GLI1			FUS	TNKS2
RPL13A		P2RY6	ZNF80	BAK1			ONECUT1	PLD2
DRAP1		RPL13A	PCDH15	PIK3CB			HSPB2	LY96
MEF2A		NCBP1	SH3GLB1	NLK			TAF7	MKNK2
PAX4		DRAP1	STAT5B	BCKDHA			PRPF3	C8G
ZNF91		ZNF45	ALMS1	CHEK2			F2R	HK1
PSMC4		ZNF41	PRIM1	C3			FZD3	TUBG2
NME1		CACNA1I	ZNF425	PPP1CB			FZD4	CHRNA1
ATG12		PAX3	PCDHGA9	PPP1CC			FZD5	SPATA5
PKMYT1		ZNF100	ODF2	PPP1CA			EXOSC8	TRAPPC3
EP400		PEX19	MYOG	ZYX			INCENP	KLK3
MYBPC2		GHRL	CEP192	BLNK			IPO4	PCDHA11
TRPC5		CCL5	OS9	SOCS5			MARK3	SFRP2
DYNC1H1		ZNF808	ARG1	SOCS4			PIK3C2B	ODC1
SRP14		NME4	F2RL1	SOCS7			NOS1	AP2B1
SMARCD1		ATG12	POLR3H	SOCS1			LCP2	DHH
SOX10		MCM6	OAZ1	SOCS3			EIF3G	IL18
RTN1		MCM5	TROAP	SOCS2			MAPK8IP2	ZNF140
BACE1		FDX1	ZNF546	PPP2CA			NUP133	PCDHB14
WNT3A		BLK	F11	PTN			SAR1B	COX6C
PPARGC1A		TRPC6	NRL	PTH			PTPN1	GEM
ADM		TRPC4	ZNF786	ARPC2			PTPN6	PCDHGA2
JUNB		TRPC5	GCH1	ITPR3			EIF3H	IL1RL1
CD1C		CASP6	MEN1	ITPR1			EIF3I	MRAS
BNIP1		CASP7	AHR	IGF1R			EIF3K	RFC5
CDH2		CASP1	FTH1	IL7R			BARD1	HKR1
CARD11		SRP19	DDB2	RING1			GRIK1	ERCC2
PATZ1		PPFIA1	PSMD3	DDX17			INPP5D	SSR1
HIST3H3		TIRAP	NSL1	TRIP10			TTF1	SSR2
FGF23		PCDHB2	RFX1	TAS1R3			VPS35	PGK1
FGF20		PCDHB6	IGFBP3	GTF2E1			ZFYVE16	DPM2
PLEK		SEC23A	ARHGAP26	MSH4			ZNF160	CDH13
NFE2L2		ZNF668	RECQL5	MSH6			GTF2A2	ARG1
BAZ1B		ZNF664	APOE	PACSIN1			ZNF408	KCNF1
COX4I1		RPS5	NEK2	PACSIN3			CDC23	EEA1
FLT3		HOMER1	ATP5D	COPA			CDC20	CHM
ZNF589		GABRA2	CPE	HIST2H2AC			SCAND1	HOXD4
NTRK2		PRMT5	ELL	TPM2			NOLC1	ZNF627
HNF4A		THAP11	PRPF4B	SFPQ			MED4	ZNF620
CETN2		CD14	FRS2	TARDBP			MAFK	ZNF623
BAD		RXFP1	NAP1L2	FASLG			CCR10	RPL5
UCP2		TRAF4	TIMP3	PMP22			POLR1D	CAMK2D
RPL36A		NPM1	HLA-C	SPA17			CTTN	CAMK2A
VPS4A		ARHGEF7	CHRM5	PDPK1			GK	JAK3
GMEB1		CDH4	VCAM1	GABARAP			ZWILCH	JAK1
ELAVL4		CDH6	TFDP1	SMC3			ZNF562	PRKD1
PCDHA1		ZNF502	PIK3R2	LTB			RPL31	ZNF544
NKX2-1		POLA1	FES	LTF			AKR1B1	ZNF547
RPS13		ALDH4A1	CHAF1A	LTA4H			CENPJ	SUPT16H
RPS16		PLEK	CELSR2	GYG1			CENPH	SALL2
FGF7		PDE6D	MSH2	HNF1A			CENPT	ZNF782
RAB11A		ZNF16	CCNK	PTK2B			EZH1	MEN1
PIK3C3		NFE2L2	PIAS3	CNTN1			NR4A3	C5AR1
PAK4		TGFBR3	SDHA	TXNRD1			NDUFB7	MC4R
FYB		INHBB	DLG1	CNGA1			NDUFB4	DLL1
CDK8		CD2	GEMIN6	MCM2			EPHB1	AQP3
TLR9		DNM2	KIF18A	TUBA4A			MDFI	SPOP
NUP205		ZNF284	ERCC6L	POU2F1			PRDM7	DAPK1
FBXW11		SIX3	GRSF1	PCCA			STT3B	SNTA1
NDUFC1		KHDRBS1	RBM8A	BMPR2			RAD50	HDAC5
CBFB		MYCBP	MIS12	GPHN			MYL3	HDAC7
ZNF250		ZNF582	CSTF2	STRN4			MPP5	HDAC8
NUPL2		ZNF587	ZNF408	KDR			GORASP2	CEBPE
CCR4		SAP18	HNRNPUL1	NDN			HMG20B	TOMM40
CCR7		MLH3	TCF12	CBL			POLRMT	GP9
S100B		CETN2	PSEN2	CYCS			BCAT1	MAN2A2
POLD2		BAD	TBL3	ANAPC10			DDX23	EDN1
BAK1		ZNF93	TCF4	MYC			HIST2H2BE	STT3A
ITPR3		ZNF844	FCGR3B	MYB			C1R	RGS19
ARHGAP10		PRKAG1	NPR3	GATA4			RNF2	ZNF701
RING1		PRKAG3	MAP3K2	CCND1			ACTR3	ZNF700
FASLG		ZNF175	IL23R	CCND2			NAPA	NSL1
ZNF684		U2AF1	SGCA	RPS27A			RPGR	PLRG1
CNGA4		NKX2-5	RPL31	INSIG1			STX5	IGFBP5
CBL		IFIT3	NPY	TAF12			SMURF1	PLSCR1
LSM10		ZFP28	EXOC7	TAF10			SMC1A	GRASP
PDCD6IP		TLE2	PMCH	LAMA1			CPSF7	SLA2
RPS4X		FGF7	NDUFB4	LAMA2			CCNE2	H3F3A
RPSA		PCDHB15	SH3GL3	LAMA3			MCC	MATN2
RPL29		MBD3	ZNF492	LAMA4			ZNF324B	LMNA
RGMB		TUBA3C	MYL1	NUP155			RAB2A	H2AFZ
ATR		TUBA3E	T	ARAF			ZNF614	RECQL5
KCNQ1		STAR	ETV3	CSK			STK3	APOE
ZNF527		CLDN1	ETV4	CD74			NRP2	ALAS1
LAT		IRF4	SPHK1	MAPK7			NDUFA5	ALAS2
RPL10A		IRF9	PBX2	UNC119			NDUFA2	NEK2
PSMB1		ITK	CLCN3	MAGI1			NDUFA1	AURKA
ZNF836		VIM	CAP1	SERPING1			PLXNB3	DES
SYT1		BICD2	IL2RA	OCLN			PLXNB1	HTR2A
SMPD1		PIK3CG	RUVBL1	CYC1			SSTR2	TBK1
SORBS1		PIK3C3	SHH	ZNF446			NR2C2	PLA2G4A
CCNA1		MAF	PLK4	ZNF440			ATP1B1	NDUFA12
XRCC1		NPHP1	CCNE1	AP1G1			SNX6	NDUFA13
XRCC6		ZNF195	KLKB1	GRAP			RPL27A	ZKSCAN5
TNFRSF10A		CD79B	ARNTL2	HSP90AA1			GABRA6	TAF7
HAND2		CD79A	SREBF1	PDCD6IP			MED14	TAF6
COX5B		ZNF638	NQO1	HSPA2			MED15	PRNP
SLC25A36		ZNF630	ETFB	HSPA6			CXCL12	ZNF678
ANAPC4		BTRC	YKT6	HSPA5			KCNJ6	WDR77
PSMD11		TEK	CCT6A	HSPA9			RFXANK	PRPF8
EXOSC10		RPL11	EIF4G1	HSPA8			AP1M1	PDGFRB
FGFR1OP		TFE3	DRP2	LIFR			LMO3	TMPO
RFC2		BCL10	IRS1	GC			PSMC5	FZD4
SKIL		ZNF774	RAPSN	TOP1			EPHA2	FZD5
SORT1		ZNF772	FGFR4	SRPK1			FDX1	HUS1
UBA52		CBFB	AP2S1	BDKRB2			IL5RA	EXOSC5
FANCL		SF3A1	NDUFA7	SAG			SRP14	ASIP
TP63		ZNF25	NDUFA1	ZNF607			IFNAR2	MT1X
KLC1		ZNF24	BIRC5	PROC			RPTOR	REV1
EPOR		CCNT2	EIF6	RASGRP4			TNNI3	NUF2
FGR		TBX5	SDCBP	PRPF40A			ZNF669	TFAM
MAML1		LIG4	TGFB2	VASP			RPS2	ZNF735
DDX3X		INSRR	PECAM1	PAPOLA			PHKG1	NOS1
ZNF423		FURIN	SNTB1	SLC25A5			RPL22	LCP2
DAB1		CCR2	OFD1	IFNGR1			PPP1R9B	LCP1
PCDHGA9		CCR3	GYPB	IFNGR2			RBP2	MED23
RPS26		CCR7	TNFSF12	BLM			ZNF208	ATP6V0C
RPS27		CCR9	CCT4	ADRB1			TRAF4	CIAO1
ODF2		CASP10	GABRA2	RPL23			RPL41	CD81
ERCC4		ZFP1	MED16	GTF2B			POLA1	CD8A
SSR4		ZFP3	HMGA1	GTF2I			GRM2	PORCN
CDH19		PIK3CB	RAB3A	CHUK			MED22	PIK3R3
ABL2		NLK	ZNF44	POLR2E			2019-09-04	TUBAL3
HNRNPU		CHEK1	PRKAB1	POLR2D			ALDH4A1	NCAM1
HNRNPM		SOCS7	PAX3	ASH2L			GCLC	FES
CD59		ITPR1	RPN1	POLR2K			ZNF16	ZNF292
EPS15L1		PCDH11X	ATP8A1	SLC1A1			EIF2S2	MAVS
EEF1D		ZNF121	NF2	SLC2A4			LILRA1	IL10RA
RPL9		PACSIN3	DYNC1H1	CEACAM1			CD7	PTPN7
RPL3		GYG2	CCNB2	FZD2			ABCC2	PSMA2
ZNF629		TXNRD1	VPS11	FZD7			DNM2	MSH2
NODAL		UBE2E1	DCTN6	CREBBP			TRAP1	UBR5
SALL2		CNGA1	RPTOR	PLCZ1			RAD23B	NCKAP1
UBE3A		MCM2	BACE2	SF3B1			COL4A6	CDC25A
UBQLN4		POU2F2	ZNF467	STX1A			COL4A1	PIAS2
PLXNC1		MS4A2	TNNI1	STX16			ZNF780A	DLG3
PSMD2		GATA3	SUV39H1	RAB5A			UQCRC1	TGM1
RABGGTB		TAF10	ZNF665	DPP4			GJA1	EIF3J
HDAC8		CYR61	RPS6	ATR			TARS	EIF3K
PHKB		SRP72	PRMT1	APH1B			SAP18	INPP5D
PLAT		UNC119	PPARGC1A	DUSP6			ARHGDIB	ANXA1
PHC1		MAGI1	ARPC1B	DUSP1			UCP2	BCAP31
ZNF479		SERPING1	HIST1H2AB	RBL1			SNRPF	VPS35
IL12A		ZNF442	GADD45A	RBL2			PRKAG2	CSTF1
PRPF3		ZNF443	ASF1A	RDX			ELAVL1	ZNF408
PRPF4		GRAP	RAB9B	SEMA4D			E2F2	UROD
PIP4K2A		RAB34	POLA1	ACTA2			AP1B1	POLE
USO1		GDNF	CARD11	ACTA1			NKX2-1	EPS15
MARK3		LIFR	MYCBP	KCNQ3			RPS16	PSEN1
PLOD1		SRPK1	SF3B3	KCNQ1			RPS18	YEATS4
NOS1		GCG	NTRK1	SPI1			PTPRF	CLASP2
NOS2		GCK	CDK5RAP2	CYP3A7			ISG15	CLASP1
ARFIP2		SNRPA1	BAD	LDB2			CDC7	EYA2
LIMK2		SLC25A5	ZNF92	LDB1			PCDHB13	POLR1C
GATAD2B		RPS7	CDC16	ATP5G1			TFPI	POLR1D
IL10RA		MZF1	ELAVL1	TRPC5			BID	GRM3
PSMA6		ZNF585A	ARFGAP1	SEC62			TNFRSF18	NR2F6
PSMA8		NEDD1	ZNF439	PIP5K1C			RAB1B	ECHS1
MSH2		RGMB	AP1B1	PIP5K1B			IDH3A	PFKFB3
UBR5		SLC1A1	PPP2R5D	PIP5K1A			CSDE1	MAP3K8
CDC25C		CEACAM1	RPS12	STUB1			ARF5	SRPRB
POT1		PHF5A	PTPRF	CAPN1			RAB11FIP2	PCDHGA11
SDHB		DUSP6	IFIT3	RPS15A			ZNF195	ZNF562
DLG2		FBL	TLE2	TYROBP			FCGR2B	FGF1
KIF18A		ZNF224	CDC7	GPX1			CUL2	SGCB
NXF3		ZNF226	LTBP1	AVPR1B			SNIP1	AKR1B1
UPF3A		PLN	STAR	ARID1A			TEK	CENPO
CSTF2		RAD17	IRF3	YIPF5			STXBP1	CENPJ
STAG1		PIP5K1A	BICD2	SPTAN1			SETDB1	CENPH
TCF4		STUB1	RAB11FIP2	EIF4E			RPL14	CENPT
POLR1C		CAPN1	CD44	PI4KB			MORF4L1	ZNF761
TPO		ZNF721	SUB1	RPL10A			IL6	ZNF763
WAS		MYO5A	ARHGAP5	USP7			RB1CC1	OSMR
POLE3		APLP1	HOXC8	BGN			GZMA	ABCA2
CENPL		SELP	TEK	APH1A			NDUFC1	NCK2
RPH3A		DDIT3	ZNF570	STAT4			MIF	ZNF267
RAD50		PSMB3	RPL14	STAT3			SF3A1	ZNF260
PSMF1		PSMB2	RPL15	STAT1			ZNF24	GORASP1
SP4		SMPD1	RPL13	PLG			ZNF28	STK36
NRXN2		EOMES	RPL19	BMPR1A			CCNT2	MAP2K7
ELN		MAP1B	MORF4L2	BMPR1B			HNRNPA2B1	GRPR
BMP7		NUP188	TLR4	SUCLG1			PCBP2	GYS1
CHD3		TNFRSF10A	MIF	TIA1			ZNF250	ETV3
MPO		BCL9	SF3A1	APLP1			TIMM13	ETV4
ITGB3BP		RAPGEF1	SSNA1	CD2AP			NPFF	CFLAR
HIPK3		ZNF383	FAS	SELL			CDS1	ELN
PFDN2		SNRPD2	LZTS1	VCAN			NFATC3	TTC1
MBTPS1		PKP3	CNOT8	NFIC			POLD1	CHDH
TLK1		SSRP1	RASAL2	GNGT2			SH2B2	MPO
RPL26L1		ANAPC2	CCR1	GNGT1			RECQL4	IL2RA
CD2BP2		PSMD13	CCR9	PTRF			SOCS2	IL6R
FBLN1		RFC2	S100B	ITGA2			ITPR3	UBE2B
TRAM1		PFN2	BAK1	ITGA3			ITPR1	RNF4
FBXO5		NUP62	SH2B2	ITGA4			RING1	GNRHR
CCT3		DCC	PPP1CB	ITGA7			TAS1R3	SEC24C
CCT7		TAF4B	SOCS1	TRHR			MSH4	SMURF2
CCT4		RGS5	TAS1R3	ITGAX			DAD1	PLK2
P2RY6		GTF2H3	PACSIN1	PHOX2B			HCFC1	MAGED1
MED13		NCOA2	TNPO1	AAAS			ZNF682	ATP8B1
ZNF717		ZNF493	GYG2	ZNF117			ZNF684	MDK
COL8A1		ERH	UBE2E3	NR1D1			MCM2	PFDN1
RPLP2		UBA52	CNGA4	RAD9A			KL	PFDN2
PRKAB1		IBSP	ALOX5	PTPN13			CD74	DDOST
PAX1		FCER1A	LSM10	CHMP6			MAGI1	CCNE1
PEX19		PRTN3	SCAMP2	HOXA10			SERPING1	ZNF705G
GHRL		ZNF514	LIFR	PDK2			CYC1	MTA3
AP1M2		PPIA	RPN2	SEC61A1			RAB34	KCNIP2
PSMC5		LY96	ZNF606	PSMB6			ZNF600	SPP1
GSTM1		LRP1	VASP	PSMB3			GCG	NQO1
CNOT1		TUBG1	SLC25A4	PSMB2			SLC25A3	ELK1
CCNB2		TUBG2	NEDD1	TDGF1			VDAC1	FBXW7
UNC13D		UBTF	RGMB	TAP1			ACSL4	YKT6
C4A		KLK7	NUP35	ZNF304			ADD1	TJP3
PCDHB3		ZNF595	CEACAM1	RPL18			DUSP1	TOR1A
HIST1H2AC		PCDHA13	SF3B5	MCL1			SPCS1	PNRC2
DEDD		ZNF155	RBL1	MAP1B			SPTAN1	ZNF611
MADD		CNGB1	ZNF221	RPL18A			RAG2	EIF4G1
ELL		PVR	ZNF225	PCNT			EIF4H	IRS1
RALB		NRIP1	PLN	ABCE1			EIF4E	RAPSN
ESRRG		MAGOH	ATP5G1	RABEP1			USP7	TRPV4
RPL41		KCNJ16	PIP5K1A	DYNC1I2			MYO5A	UBE2C
KEAP1		PRIM2	BGN	POU3F1			CEP164	NDUFA7
MED22		PPP1R9B	CEP164	ABI1			FZR1	NDUFA2
CRTC2		P2RY10	ATP5C1	ADCY3			TRHR	NDUFA9
RCOR1		RAB5C	PSMB9	XRCC5			PRKAR2B	BIRC3
CRYAA		PCDHGA3	PSMB2	XRCC4			PTCH1	HIST1H2BC
CFL2		RPS27	FUBP1	XRCC6			PSMB8	MAP4K4
ZNF329		RPS20	MCL1	PCDHAC1			ZNF300	ZNF181
SAP18		RPS21	XRCC6	KCNA4			WNT1	ZNF230
CDK5RAP2		ZFP14	HLA-DPA1	CYFIP1			ADAM10	TRAM1
NCL		CBX4	RAB6C	TNFRSF10A			CCNA2	TGFB2
ZNF99		ERCC3	COX5A	ZNF214			ADCY9	VAMP3
CDC16		ERCC5	EHMT2	MDC1			MEIS2	VAMP8
NDUFS5		CDH11	MARK4	HIRA			GDI1	SNTB2
RAB4A		CDH13	RFC3	ZNF419			EAF1	WASF2
NKX2-2		SRA1	RAB27A	ZNF415			EXOSC10	THBS4
RPS17		CTBP2	NFYB	GDI2			PFN2	SNAP25
EIF4A3		F2RL1	CDH23	GDI1			PAH	SNAP29
CDC7		TAC1	PPP6C	RBPJL			DCN	TNFSF13
PCDHB12		RPL7	RGS3	RAB8A			LSM5	TNFSF10
RAB11B		RPL3	CD27	SNRPD2			LHX4	CCT2
ZBTB17		ZNF624	FAT2	SNRPD1			RIF1	CCT7
BICD2		ZNF625	NCOA3	EHMT2			TPI1	CCT5
MAG		CAMK2D	FANCG	MARK4			MYO15A	ATN1
MAF		PBK	ZIM3	TUBA1C			ROCK2	DLAT
NPHP1		ZNF547	DEFA1	TUBA1B			SCNN1G	FABP1
CD48		SUPT16H	PPIB	CTPS2			FGF5	P2RY6
SUB1		NUP214	EXT2	ANAPC1			ARL3	ZNF717
ARID2		NUP210	MAML1	ANAPC2			SLC4A1	CHGA
HOXC8		ZNF782	TRAPPC3	ANAPC5			FGA	OLIG2
POLR2B		MAT2A	PCDHA13	PSMD14			SNRNP200	PAX1
POLR2I		FTH1	RNF128	PSMD11			HLA-DOA	ZNF101
MSX1		STK16	SIAH1	PSMD10			TRAPPC3	RNF41
STXBP1		PSMD4	UPF1	NMI			RELN	TEC
ZNF570		PSMD7	IL1A	NUP62			MAD2L1	AP1M2
RPL19		RABGGTB	KCNN3	SKIL			ZNF81	LMO2
PHKA1		HDAC7	P2RY10	CYTH2			RPL37A	NME2
MORF4L1		CEBPE	PCDHB14	PDHA1			IL18	TIAM1
SPARCL1		GABRB2	RPS23	TCAP			ISL1	ATG12
PDCD7		GAB2	UBE2G2	RGS5			KCNJ16	PTAFR
ZFP2		IL4R	DIAPH1	CD27			RPS26	GSTM1
NFATC3		PKD2	TNFRSF25	FAT1			ODF2	CPT1A
GDF9		ZNF134	ERCC4	GTF2H1			KIF3A	MCM5
GYG1		RUNX1T1	CD244	GTF2H4			PARD3	MCM4
CNGA1		PCDHGB3	PGK1	SMARCC1			ERCC4	FDX1
MCM2		PCDHGB2	MBP	LHX2			CD244	ATXN1
UNC119		PCDHGB7	SRA1	LHX3			ABL2	MICALL1
SCAMP2		BIRC2	KLF1	LHX4			XAB2	INSR
GRAP		NEK6	ZNF548	YBX1			RPL9	MYBPC2
RPN2		NEK2	F10	SDCCAG8			RPL7	TRPC6
SLC25A3		KRT14	SKIV2L2	ZNF493			RPL5	TRPC4
RPS7		CLK1	SALL2	ZNF490			IGFALS	SFRP4
GTF2B		MTOR	STX6	FBN1			CAMK2A	SFRP5
CYP2C9		HIP1	HDAC7	NID1			PRKDC	LAMC3
DUSP6		PRPF4B	MAP3K10	FANCA			ZNF547	SMARCD2
ZNF225		SEC22B	TXNIP	FANCM			ZNF543	PPFIA2
CEP164		PRPF3	BRD8	FANCL			SKIV2L2	SLU7
APLP1		TRIM28	PDIA6	PRMT2			PRSS2	ZNF467
FZR1		TRIM24	PCDHGB5	MTX1			RAD51C	WNT3A
CHMP4B		DNAJC27	NUP85	GGA1			STK16	LSM7
PPP3CA		HUS1	EIF5A2	PDPR			CTNNA2	NKX3-1
RPL18A		EXOSC5	APOB	UBA2			EDN2	GAL
RABEP1		LPAR2	HGFAC	UBA1			ZNF708	ZNF667
CYFIP1		CARD8	CLP1	ZIM3			ZNF700	GFRA1
COX5A		PLOD1	PSAP	VAV2			BRD8	SNRPG
RBPJL		PAFAH1B3	KRT14	TP63			DNAJB13	PHKG1
ZNF383		GH1	KRT18	FERMT2			UBE2D2	UQCRFS1
AES		MT1E	CLK1	PRPH2			TBK1	PRMT1
CD28		MT1F	HIP1	INPP1			CLP1	GCDH
FAT1		NUF2	TAF6	KLC1			GRIA2	IL22RA1
AKR7A2		VCAM1	PDCD1	ZNF514			NDUFA12	CD1D
FBN1		ITPKA	FOXO1	GSTA2			ROR2	GADD45A
IBSP		COL5A1	PRPF4	ZNF705A			SEC22B	KNG1
INPP1		CIAO1	PRKG1	CRADD			SNRPB2	RXFP1
ROCK2		EIF3D	SMG5	AGAP2			ZFP62	HGFAC
PPIB		CD81	LST1	PPIB			PIP4K2C	ELL
UBTF		CD86	ASIP	PTHLH			ZWINT	IMPDH2
VTI1A		CD8A	GHR	DCP2			TRIM28	CDH2
IL18		LIMK2	AP4E1	EPHA4			DNAJC27	ZNF501
PPP1R9B		ARL6IP5	MED30	COL9A1			PIK3C2G	RACGAP1
RPS25		CELSR2	COL5A1	ARL3			AP1S2	KEAP1
RPS21		PSMA4	EPN1	SLC4A3			MMP1	GRM2
RPS28		PSMA8	CD86	RPS4Y1			PDGFA	ALDH4A1
CD244		GRIK4	PIK3R3	KNTC1			PSMA6	FGF22
MRPS12		BCAP31	MAPK8IP2	ITGB7			CDC25C	ZNF749
POLR3H		BRAF	PDGFA	FGG			ACAN	PDE6D
PBK		GTF2A1	SAR1B	EXT2			PLA2G1B	ZNF17
RIMS1		CALD1	PTPN1	EXT1			HNRNPH1	ZC3H11A
GFI1B		CSTF2	CDC25C	ABCB1			HNRNPUL1	INHBA
PSMD9		HNRNPUL1	EIF3C	KCNV1			CLASP2	ELF3
NUP160		TXK	MRGBP	MAML1			CLASP1	COL4A2
RPA2		ZFP30	ETF1	LRP8			CD36	EDA
BMX		NEUROD1	TXK	HLA-DOB			DUS1L	MYBL1
ATP5D		APOA2	OPHN1	HLA-DQA2			SET	NTRK1
ONECUT1		MED4	PPP5C	TUBG1			CENPO	MLH3
PRNP		PPP5C	PLCE1	LAPTM5			CENPN	DNAJC3
FOXO3		CD3G	MAFG	KLK6			NDUFB6	SEC61G
PRPF6		DUS1L	HOXB1	ZNF841			MELK	ATP5J
PRKG2		PITRM1	EIF2S1	ZNF337			ZNF492	RPL36A
EXOSC5		ZNF569	MAP3K5	ZNF333			FTSJ1	NDUFS7
SRP68		ZNF568	IL23A	ZNF33B			MYLK	DDX46
IDH3G		ZNF562	ZNF565	ZNF33A			BDNF	ELAVL4
TNFRSF10D		FGF1	CENPL	ZFP92			SPHK1	PTTG1
REEP5		RPL31	CENPF	EGR2			NRXN3	E2F2
RCC2		CENPL	ZNF765	PCDHA11			EIF1AX	ZNF432
PSMA2		CENPH	NDUFB9	PCDHA13			TTC1	AP1B1
FOXO4		DHX38	MELK	ODC1			TTC3	SYNJ1
DLG3		ABCC1	ADCYAP1	COL6A2			AVP	PEX6
EIF3J		NDUFB4	NMUR1	PCM1			BRF2	RPS12
PCDH18		EPHB1	ZNF266	NBN			RHO	RPS17
KIF1C		ZNF30	TSNAX	ZNF155			UBE2B	RPS16
OPHN1		SH3GL3	GYS2	DIS3			HBB	PTPRS
AXIN2		SH3GL2	UTRN	CHKA			TPX2	ISG15
RBPJ		ZNF492	CDKN1B	ZNF81			HIPK3	MAP1LC3B
POLR1A		GORASP2	NEB	ZNF80			SHH	TLE2
TSHR		HBEGF	FBXW7	ZNF84			DLX4	TLE4
MAP3K2		SPN	TOR1A	PFN1			EFTUD2	APC2
PITRM1		HMG20B	VARS	PEX26			MAD1L1	COX6B1
RNASE2		NRXN3	ZNF286A	PCDH17			CCNE1	HPRT1
SGCB		PBX1	BUB1B	PVR			TRDN	WASL
EXOC2		CLCN5	ZNF793	UPF2			PKN2	BICD2
DHX38		UTRN	FGFR3	ISL1			SREBF2	SFRP1
PMCH		ELN	UBE2B	ZNF140			MTA1	CLIP1
ZNF32		RASSF5	NDUFA6	KCNN2			ELK4	CD48
IL18R1		CAP1	NDUFA2	ISLR			FGB	FYB
TSNAX		TTC1	NDUFA9	CCL11			ATF6	NR1I3
RGS4		CHDH	FABP6	SERPINA5			DRP2	F11R
MAP2K2		ZFP36L2	P2RY6	PRIM2			ZNF793	POLR2J
ZFP82		GRIN2A	MED15	ZNF425			AP2S1	VBP1
CHD4		ITGB3BP	CBLB	ZNF423			NDUFA6	PRKCZ
RHO		FST	CACNA1G	ZNF429			NDUFA8	ZNF571
OXT		TPX2	PKMYT1	P2RY10			NDUFA9	RPL15
IL6R		RUVBL2	EP400	P2RY11			PLXNB2	RPL19
DDX23		ZNF347	IL5RA	RAB5B			TNFSF10	PHKA2
GNRHR		STX8	GP1BB	PCDHGA2			FABP4	TFE3
S100A1		RPS3A	LSM3	ICAM3			MED16	BCL10
DDOST		BRCA2	RNH1	PCDHGA6			MED17	L1CAM
MCC		MAGED1	RACGAP1	RPS26			HMGA1	MYH10
FBXW7		NEUROG2	MED20	RPS27			CNN1	PPP2R1B
ZSCAN22		KLRD1	RAE1	RPS24			ZNF718	MIF
ASCC2		RAB2A	ST13	RPS25			NCBP1	CBFB
GNAT1		ETFB	MYO7A	RPS23			CDC40	MNAT1
PTGER1		YKT6	IL11RA	RPS20			MEF2D	ZNF257
DRP2		RPL7A	MVD	RPS21			CACNA1A	ZNF256
BIRC3		ZNF615	CEP152	RPS28			KCNJ2	TIMM13
HIST1H2BC		ZNF616	ABCC8	SNAPC5			KCNJ5	TUBB2A
TRAM2		FGB	ABCC2	SNAPC4			CCL3	DNMBP
WASF1		EIF4G1	TIMM23	ODF2			NME1	EPHB3
VAMP8		RPL35	MCM10	KIF3A			GSTM4	CCR3
WNK1		TNFRSF8	KHDRBS1	UBE2G2			PDZD3	CCR8
LBR		NRP2	HIST2H2AA3	DIAPH2			RRAS	CACNG2
MED14		ZNF790	GOSR2	COX6A1			NDUFS2	POLD4
RPLP1		HIST1H2BL	GOSR1	PARD3			DYNC1H1	CNTFR
RPLP0		REN	NDUFS5	CBX8			CCNB2	BCKDHA
CASP6		RBM5	CPNE1	CBX4			ERN1	CHEK1
PCDHB7		ZNF235	SNRPN	CKS2			IFNAR1	C9
SUV39H2		SEC13	EEF2	HKR1			BACE1	SOCS4
RAB9A		WASF1	IL12RB1	ERCC1			LNX1	VPS72
MED20		SNAP29	PEX7	ERCC3			EHD1	ITPR2
ALDH4A1		CCT8	POMC	ERCC5			UQCRFS1	ITPR3
ELF3		GABRA1	RPS11	CD244			PRMT5	ARFIP2
CFL1		HLA-DPB1	EIF4A3	MRPS12			CX3CL1	MSH4
SIX3		PRKAB1	MAF	SSR1			HP	PACSIN1
MYBL1		PAX8	ARID2	SSR2			HIST1H2AB	PACSIN3
[truncated: 1,857 more rows]

## Sheet: DriverML
BRCA1	COAD	LUAD	LUSC	KICH	KIRC	KIRP	LIHC	UCEC	STAD	THCA	PRAD	HNSC
AOAH	KCNN3	EGFR	MLL2	PTEN	BAP1	IL32	GPX1	ARID1A	ARID1A	BRAF	PTEN	TP53
CDH1	CACNA1B	SETD2	CAPN8	MUC4	KDM5C	SRCAP	TP53	PTEN	TP53	TG	TP53	AJUBA
GATA3	ATXN1	STK11	CDKN2A	UBQLN1	MUC4	SCAF11	RP11-467N20.5	PIK3R1	PTEN	PPM1D	SPOP	FBXW7
MAP3K1	AR	TP53	RB1	TSC1	PBRM1	FAT1	TSC2	PIK3CA	APC	NRAS	FOXA1
NCOR1	KRAS	RB1	PTEN	TP53	SETD2	SAMD9	PLXNB2	MAML3	ATM		ARID2
PIK3CA	PHF2	NF1	NPAT	MUC5B	VHL	SETD2	APOB	SYCP1			ATM
PTEN	TBP	IL32	NFE2L2	LARP7	ARID1A	ANKLE1	BRD4	GRM3			LRRIQ3
RBMX	TGIF1	KEAP1	ARID1A	KIAA0408	ZNF717	NF2		GCC2			ADAMTS7
RUNX1	BRAF	CDC27	ZNF268	SLC9A1	CDC27	NEFH		RUFY4			FLG2
TP53	MAML2	PAPPA2	TP53	PABPC1	ATM	ATP1B1		PRPF4B			CHD3
NCOR2	CTNNB1	KRAS	KEAP1	HDAC7	IL32	ZNF814		FXR2			FIP1L1
CRIPAK	PIK3CA	CLIP1	AHNAK	MUC6	PTEN	MEFV		ATP13A3			ITPR2
ARID1A	VPS36	STK19		DBP	FBN2	SAV1		CELSR3			PCSK5
GOLGA6L2	NEFH	APC		KCMF1	PABPC1	KRTAP4-9		SYNGAP1			CDKN1B
BAX	IRF5	OTOP1		RBBP6	CNOT1	PBX2		PPP5C			CDC27
RB1	APC	OR2T2		NOTCH1	SCAF1	AHNAK		SLC9B1			ZFHX3
SPEN	ZFP36L2	CSMD3		HRNR	NEFH			CHEK1			MUC4
HLA-DRB1	MYL1	CTCFL		FXR1	MGA			CNTNAP1
NCOA3	TMPRSS13	RBM10			CHST15			CTNNB1
WNK1	COL18A1	TPTE			SSH2			PRB2
HLA-B	ZFPM1	KCNB2			GBP7			CTCF
RBM5	KRTAP4-5	MORC1			TSHZ3			TP53
PCDH10	TP53	CEP128			OVGP1			BCL6B
SETD1B					YLPM1			FBXW7
FOXA1					CTCFL			ITSN2
HECTD4					JAK1			WDR87
CBFB					PHACTR1			ZAN
MUC12					MEGF6			GOLGA6L1
ZFP36L1					CD4			ARHGAP35
ARHGAP1					HEBP1			HLA-B
HRNR					ANK2			ZFP36L2
SLITRK2					DCDC2			KRT76
CDKN1B					TSKS			FGFR2
HDAC5					VWF			ARID5B
DSPP					PGPEP1L			ABL2
MMP16					OR4N2			PRG4
CCDC66					AGAP6			DHX9
PSMC4					TLR3			FAF1
USP36					CST4			MUC4
HSPA5					ARAP3			AKAP13
AP3S1					MSI1			SMG7
UBAP1L					PCBP2			RUNX2
KIAA1211					FANCE			KANSL1
SGCZ					ACSM2A			RSBN1L
RPGR					OR4N5			KIAA1217
DOCK6					KIAA0408			FLG2
ASB10					NFATC4			CD101
SLC2A12					NEUROD1			ARNT
NYAP1					ALDOB			CALD1
ATM					GALNT16			NF1
NUDT11					IKZF4			TAF15
ACTL6B					COL6A6			NFATC4
NR1H2					GCNT4			MKI67
MEF2A					PIAS3			COL4A5
ZNF384					NRSN2			PLXNB2
PRICKLE3					SLPI			INPPL1
DENND4B					TBX6			ADGB
ATN1					BTRC			A1CF
NF1					LMO7			PRDM9
PIK3R1					ZAN			NAA15
PLEKHH1					FAM151A			KRAS
NRXN2					HSP90AB1			DSCAM
THEM5					CARD8			ZMYM2
MED12					ABCA6			APC
FBN3					RALGAPB			CLASRP
AQP7					AHNAK2			ZCCHC7
MED15					ATP2B4			KAZALD1
C1QTNF5					RNF43			B3GNT6
STXBP2					SAMD7			SFTPD
FNDC4					GLI1			KIAA0040
MAPRE3					MAP1B			COX20
MAP3K13					INPP5D			MUC2
ANKRD12					UNC5C			FBN2
SH3PXD2A					TNRC18			EPHB4
CRHR1					MRPL50			PRRC2C
FBXW7					ALOX12			SIPA1L2
CCDC144NL					SSX3			AXL
MYH9					GRIN2B			TIE1
JPH4					ZNF878			C9orf152
TAF1B					PCDH12			ACBD3
GLI3					ADCY10			ALOX12
LRP4					ABCC5			PPRC1
MAN1B1					PDZD2			DIDO1
SETD2					PCLO			WDR90
GLYR1					MUC2			PPP2R1A
CNOT1					CUBN			TULP4
MUC2					C6			POU6F2
UBC					FGFR3			KBTBD6
CDH24					CRIPAK			ZFHX3
FAT3					EPHX4			OR1J2
DMD					FAM104A			RALGAPB
HNF1A					ZNF800			FOXA2
ZAN					SH2D3A			CRIPAK
TMEM247					ZNF782			DCTN2
ARID1B					NUDT21			TRIM4
CTU2					TM9SF4			PCLO
DST					XIRP2			SSX3
TMEM132D					OR4M2			DMKN
C11orf40					KBTBD6			FAM104A
C9orf43					AIFM1			SH3GLB1
MAP2K4					NACA			IL2RG
MUC5B					GPR32			SLC4A1AP
EPDR1					KAT2B			PCDH12
KDM6A					MAGEC1			FGF13
ZNF626					DNAJC14
EIF4G3					MUC13
C9orf66					ARID2
KCNN2					ADAMTS8
KLC4					KLK1
EGR3					STAT6
DUS3L					FOXD4L4
TET3					2018-03-10
SPEF2					CR2
ASPM					DCHS1
BCL6B					MRPL24
MED23					SREBF2
COL8A1					MTMR4
BRPF1					PLA2G4E
GPS2					ABCA1
SBF1					ITGAV
KCNA7					PAPPA2
PDXDC1					OSBPL2
PLK2					RING1
CTCF					EIF4G2
ZNF717					SYNPO
RP1L1					NDUFA10
FST					RYR1
HPR					FAT1
CEP164					ZMYND12
OR7D2					HCFC2
U2AF2					MYO3B
SETDB1					TNC
ZFP36L2					ZNF609
LRIG2					HIST1H2BM
DYSF					DNAH3
SLC4A3					UHRF1BP1L
KCNH6					TRIML2
PCDH19					NUPL2
SLC27A4					DNMT1
MUC4					UBXN11
FAM111B					TBC1D22A
DSCAML1					LGALS9B
RAI1					EIF3B
OR6C76					PPP2R2B
CDSN					KCNH5
ECE2					ZEB1
TNS1					KCTD6
CYHR1					KCNH4
LCT
SLC25A5
FLII
ELAVL3
PTHLH
TECPR2
TPTE2
APOBR
ZMYM3
PLXNA1
VEZF1
ILF3
RALGAPB
HERC1
MXRA5
TYRP1
GIGYF2
PABPC3
PRMT8
CDC42EP1

## Sheet: ActiveDriver
BRCA1	COAD	LUAD	LUSC	KICH	KIRC	KIRP	LIHC	UCEC	STAD	THCA	PRAD	HNSC
FGFR2	CHEK2	NUP155	EGFR	FAM21C	CHEK2	CHEK2	MKI67	ACVR1	CHEK2	BRAF	TACC2	CHEK2
ERBB2	BRAF	LCLAT1	SMC3	TRPC6	GBF1	BRAF	GLRX3	MKI67	TTBK1	CYP2C19	MKI67	CSNK1E
ABCC2	PRKX	NEK10	MKI67	HRNR	SMC3	ADD3	PCDH15	PTEN	ABLIM1	MLL	KIAA1217	EIF2AK1
NFKB2	PCGF6	STK31	CACNB2	SPEN	MKI67	STAM	RHOBTB1	NES	TACC2	DAGLA	CYP2C19	GBF1
PDCD11	TACC2	SOS1	ITGB1	NUMA1	FAM21C	AKR1C3	SLC22A15	CCDC86	CTBP2	GRIN2B	DDX10	SMC3
SLK	MKI67	ZC3H4	FAM21A	RBM19	MYPN	PDGFD	ZNF195	ARHGAP30	MLL	IRF2BP2	WDR77	TACC2
PDCD4	TUBAL3	FGB	PALMD	FLVCR1	RBM15	DDX10	RPRD2	AHNAK	C2CD2L	KIAA1522	E2F8	CTBP2
KCNK18	DLG5	MEGF10	NPAT	FOXJ2	HSPA8	RBM15	NES	RBM4B	HSPA8	HSPA2	AURKAIP1	BCCIP
EIF3A	PTEN	ARHGAP4	MLL	HCRTR1	ATP1A1	TRIM33	NTRK1	CCND1	TTF2	ZFHX3	HIST2H2BF	MKI67
BCCIP	SORBS1	SKOR1	KCNJ1	FAM194B	NAT10	VPS13D	PACS1	NUMA1	RPRD2	ATP2C2	HIST2H2BE	FAM171A1
FRMD4A	PHLDB1	GOLGA4	PIK3C2A	EIF5	PI4KB	NUP98	RCSD1	TNR	HRNR	MYH13	NTRK1	PIP4K2A
NMT2	NUP98	BRAF	VPS13D	AHNAK2	HRNR	HRNR	TNR	ABL2	FLG	TOP2A	RPS6KA4	KIAA1462
MLLT10	NES	KRAS	MAPK8IP1	MTA1	TNKS1BP1	DAP3	ASPM	PRG4	DAP3	GPATCH8	SPTBN2	BMS1
WAC	TNKS1BP1	MAGEA3	HIST2H2BE	ARHGEF40	INCENP	NTRK1	ZC3H11A	WEE1	NES	CDC27	SSH3	ALOX5
SVIL	PRG3	LMTK3	TNKS1BP1	MYH6	SPEN	EHBP1L1	MAPKAPK2	ASPM	TNKS1BP1	TRIM28	PRG4	MYPN
KIAA1462	ZFP91	ERBB2	AHNAK	ZNF609	PCNXL3	SF3B2	ACACB	ZC3H11A	DAGLA	MYBL2	UHRF1BP1L	DLG5
PARD3	SPEN	KRT28	SF3B2	SRRM2	PPFIBP2	INPPL1	PRH2	PIK3C2B	AHNAK	WDR33	EPRS	WAPAL
HNRNPF	FBXO42	HECW2	METTL13	WDR59	NUAK2	ARAP1	ATXN2	CKAP4	C11orf84	IRS1	TMEM63A	SORBS1
FAM21C	MAP6	CNST	ABL2	CHST6	C12orf45	PRG4	PTPN11	HP1BP3	CLCNKA	EIF4ENIF1	PARP1	AGL
CCDC6	TBX5	TP53	TPR	KRT20	ETV6	PRB2	GPATCH2	PRH2	SNX15	PIK3CB	DDX11	CWF19L2
GATA3	FLVCR1	MLLT4	GRM5	CDC27	ANKLE2	ANAPC5	TMEM63A	ATXN2	MAP3K11	YEATS2	CEP170	DRAM2
BTAF1	MGP	ZNF407	SYT2	TLK2	CENPF	PPP2R5A	CNTN1	MED13L	SPTBN2	MAP1B	PRKAG1	TAGLN
CYP2C19	LRRK2	EMILIN2	LRRK2	TP53	DDX11	DDX11	CEP170	NOS1	SELP	SEC63	KRT8	MLL
BCL9L	AKT3	DOT1L	AGAP2	CHD3	LUZP1	LRRK2	CHD4	EPRS	NUMA1	HINT3	GLI1	OR4D5
ARHGAP32	CPSF6	EXTL3	ARHGEF7	DSG1	LRRK2	MLL2	RPS6KA1	GLI1	INTS4	BCLAF1	RPS6KA1	ARHGAP32
NCAPD3	RCC1	COPB1	AHNAK2	RBMXL1	CNTN1	KRT1	ZFC3H1	ARID1A	PRG4	REPS1	CNOT2	NFRKB
CAPRIN1	BRCA2	DNAH1	SOS2	CC2D1A	CEP170	RPS6KA1	NEDD1	ZFC3H1	ASPM	PHIP	TP53BP1	HPS5
CHD1L	TRPC4	PLA2G4C	TP53BP1	ZNF587	RACGAP1	FGR	TUBA3C	KIAA1522	SWAP70	ACTB	SLTM	E2F8
ARFGAP2	FAM194B	SETD2	SLTM	FAM83D	GAPDH	PPP1R12A	LCK	ZMYM1	NUAK1	HOOK3	ZNF609	PRDM2
MYBPC3	BRF1	CENPJ	ATXN2L	SRSF6	IRAK3	EEA1	BRCA2	HSP90AA1	CKAP4	PENK	DAB1	RBM8A
RPRD2	ARHGEF40	ACRC	TAOK2	CSNK2A1	PTPRB	TUBA3C	FAM194B	PYGL	SSH1	ABL1	SMG1	GYLTL1B
SETDB1	BATF	RPA4	SRCAP	RANBP2	ZFC3H1	KIAA1522	RB1	ACTN1	SH2B3		TSC2	FNBP4
HRNR	APBA2	KIFAP3	CREBBP	ANAPC1	PABPC3	FAM194B	AHNAK2	TLN2	TAOK3		SLC9A5	HIST2H2BE
ASH1L	SCAPER	B4GALNT3	ZFHX3	PSD4	FLT3	THRAP3	MYH7	RRAD	CLIP1		MYH13	RPRD2
MEF2D	SV2B	HLA-DQB2	MYH13	POTEE	BRCA2	CAP1	SLTM	CTCF	CENPF		ALDOC	RFX5
INCENP	PRRT2	RSPH6A	SUPT6H	NEB	FAM194B	AHNAK2	C8B	MYH4	MIA3		EFCAB5	CGN
SPEN	MEFV	FSD2	MED1	NCL	CLSPN	ATG2B	AKAP13	MED9	TMEM63A		MED1	CLK2
AHNAK	CREBBP	ZFC3H1	FMNL1	RABL3	AHNAK2	TJP1	EEF2K	MED1	NUP133		STAT3	DAP3
SPTBN2	RRAD	METTL14	MAPT	RAF1	ACIN1	ARHGAP11A	SH2B1	KRT33A	DDX11		DHX8	NES
NUMA1	GRIN2A	DNER	MYBBP1A	TP63	MPP5	SPG11	ELAC2	PRKCA	VDR		CDC27	ARHGEF11
MRTO4	NCOR1	RSF1	DHX33	PAK2	SIPA1L1	TRIP4	CDC27	TP53	DDX23		MED13	TNKS1BP1
PKP1	KCNJ12	IRX4	TEX2	RBMS3	TP53BP1	ZNF609	STRADA	SIN3B	GLI1		SRP68	TRIM22
NAV1	SGSM2	MAGEE2	CDC42EP4	PDS5A	HERC1	SMG1	ITGB4	GATAD2A	ZFC3H1		TP53	CTNND1
PPP1R12B	AP2B1	SON	GPRC5C	HLA-C	IL16	CD19	TP53	LSR	UPF3A		CLCA4	PHRF1
NUAK1	KRT33A	XRCC5	ZBTB4	SLC26A8	BLM	CMIP	CEP192	SIPA1L3	SACS		DNMT1	IFI16
GCN1L1	STAT5A	RNF20	TP53	BAZ1B	FES	MYH13	NFIC	U2AF2	FLT3		RAD23A	SPEN
GOLGA3	STAT3	ZNF813	ROCK1	PABPC1	UNC45A	MPRIP	ZNF420	GTF2F1	NUFIP1		AXL	AHNAK
CENPF	CDC27	CHD2	LPIN2	GPR124	FUS	MAPK7	SIPA1L3	SH2D3A	ZC3H13		CLASRP	PLCB3
WBP11	PNPO	SFMBT2	ARHGAP33	SPTAN1	CNOT1	NR1D1	ARHGAP35	XRN2	LCP1		VAV1	SF1
PDE3A	FXR2	TAF1B	MAP2K2	ABL1	RRAD	CDC27	PRR12	NINL	SFPQ		NCOA3	SF3B2
CAPN2	TP53	XIRP1	PPP1R13L	SETX	WWP2	PRKACA	KLK2	PLCG1	DIAPH3		RASSF2	CORO1B
DDX11	AZI1	AOAH	CDC25B	HCFC1	MYH2	ZNF93	INSR	AFF3	MAP7D1		NFATC2	CPT1A
PEX10	ACTG1	ATP7B	SRSF6	HUWE1	MED9	ODF3L2	RALGAPA2	RGPD4	HSP90AA1		RAE1	ARAP1
KIF21A	RASAL3	FAM65C	REV1		RAI1	SH2D3A	NFATC2	RANBP2	CDC42BPB		CHRNA4	TNR
CEP170	BABAM1	OR51M1	RANBP2		KCNJ12	XAB2	PCNT	MERTK	EIF5		ANAPC1	PPFIBP2
MLL2	BAX	NUP210L	ANAPC1		NOS2	MUC16	IDH1	TIAM1	ACIN1		CLIC6	INTS4
SMARCC2	FPR2	CEP89	NFE2L2		NF1	SRSF6	MICAL3	ZEB2	PLEKHG3		PCNT	STK33
FRS2	PRKCG	SMG8	CLTCL1		AP2B1	NCOA5	TTC28	NFE2L2	AK7		IDH1	PRG4
ARID1A	MUC16	TLR7	ARVCF		COASY	INHBB	CHEK2	ALS2	IVD		BCR	ZNF281
NAP1L1	NINL	TRIM2	PSMD1		CDC27	CLIC6	NEFH	ZDBF2	CASC5		CHEK2	NAV1
APOBEC1	CTNNBL1	FBN3	MKL1		ABCC3	SF3B1	SF3A1	TNS1	DUOX1		SF3A1	NUAK2
PPP1R12A	FAM83D	CD33	EP300		STRADA	BID	TCF20	RAB36	TLN2		EP300	PFKFB2
COL4A2	RASSF2	GPR45	SOS1		TP53	ATG9A	NCOA1	SHANK3	DENND4A		NCOA1	UTP20
MTUS2	OGFR	HECTD1	EML4		USP36	SPECC1L	TUBGCP6	ATR	PEAK1		FOXN2	CENPF
KIAA1522	RANBP2	ZNF721	SPTBN1		CNTROB	NEFH	PLXNB2	CTNNB1	WHAMM		ZNF638	PARP1
AKAP11	CLIC6	ODF2	TBC1D23		TUBB6	TRIOBP	EML4	ITPR1	FANCI		MORC1	SIPA1L2
TFAP2E	PKP4	PNISR	CASR		S1PR4	EP300	MME	LRBA	IQGAP1		LRRC58	ASAP3
THRAP3	SLC4A10	ARID4A	YEATS2		AKT2	NCOA1	CTNNB1	PTPN13	SMG1		HPS3	ABCD2
TBC1D4	RBM45	KCNQ5	TRA2B		ZNF224	MSH6	PDZRN3	APC	INADL		EIF5A2	TCEB3
SLITRK1	IDH1	PLEKHS1	WDR82		FPR2	SPTBN1	RAPGEF2	CSF1R	RBBP6		CTNNB1	PPHLN1
CAP1	TNS1	SLC5A1	MAP9		PHF20	XPO1	PCDH7	CAMK2A	TAOK2		ROBO1	SRRM1
FOXJ3	ACSL3	SRGAP3	PDS5A		NCOA5	FLNB	GABRB1	RANBP17	COTL1		TRPC3	KRT6C
HECTD1	NEFH	SEZ6	SHROOM3		NFATC2	LETM1	KIT	ERBB2IP	MYH3		EXOC1	KRT1
DLGAP5	TUBGCP6	DLGAP1	PKD2		FERMT1	YTHDC1	RAPGEF6	PIK3R1	PRPF8		JAKMIP1	TIMELESS
MNAT1	MSH6	PDE3B	APC		SAP130	LRRC16A	PIK3R1	ESR1	RAI1		CENPC1	BAZ2A
FOXN3	SPTBN1	FOXB2	MATR3		RIF1	FAM135A	REV3L	HSP90AB1	FLII		AFAP1	DYRK2
TP53BP1	KIDINS220	C9orf3	RAI14		ITGA6	MET	KCNQ5	SRRT	MNT		PTPN13	RAP1B
USP8	RAF1	UTP14A	MAP7		DNAH7	AHR	EEF1A1	SND1	CDK12		PKD2	ZFC3H1
DMXL2	PAK2	GRB10	NUP153		ZDHHC8	MBLAC1	TNS3	GRB10	KRT20		FAM13A	WASF2
SLTM	CHL1	PREPL	FAM83B		DOCK10	MTDH	CLIP2	EGFR	ACLY		AP3S1	YTHDF2
HERC1	CTNNB1	FAM83C	FILIP1		IRS1	SPTAN1	PTPN12	PMS2	STAT3		CDC23	CCDC38
PEAK1	ITPR1	AKT2	TTK		NEFH	EXOSC2	PABPC1	USP42	HDAC5		PCDHGA10	ERCC5
CHRNA3	FAT4	TRAIP	SYNCRIP		DNER	PRRC2B	ASAP1	PABPC1	GPATCH8		ANXA6	COL4A2
ZNF592	TTC29	WAPAL	MDN1		HJURP	SEC16A	TRAPPC9	UBR5	CDC27		NSD1	CUL4A
MCTP2	FHDC1	TRPV5	FLNC		MKL1	STOML2	PLEC	XKR6	MINK1		IL7R	LAMP1
ATF7IP2	ARAP2	PARK2	CHRM2		BIRC6	LRCH2	EPB49	MCM4	TP53		IL6ST	RASA3
SMG1	CTNNA1	DNHD1	BRAF		RAB11FIP5	ZNF185	RB1CC1	CDK5RAP2	SOCS3		MAP1B	TUBA3C
TSC2	ADRB2	SF1	CDK5		CEP97	USP11	LRSAM1	TSC1	DNAH2		CHD1	MTUS2
SRRM2	TCOF1	U2AF2	PRKAR1B		VHL		SETX	WDR44	CEP192		HINT3	LCP1
ATXN2L	FLT4	IRX6	AZGP1		MED12L		TMEM2	GABRA3	ESCO1		BCLAF1	CLSPN
SRCAP	ADAMTS12	NLRC4	VPS13B		TTC14		SYK	SYTL4	C18orf8		MAP7	PABPC4
ZNF668	HIVEP1	KIAA0895	UBR5		CHL1		FLNA		EPB41L3		REPS1	CAP1
CTCF	ANKS1A	FBXO30	ABRA		ITPR1		ERCC6L		NEDD4L		GRM1	INF2
CENPT	RREB1	ARHGEF28	KCNB2		SETD2		ATRX		ANKRD12		SYNE1	AHNAK2
NCOR1	EEF1A1	SPAG16	ZFHX4		GNAI2				RALBP1		KIF13A	PARP2
KCNJ12	CAV1	EGFR	MPDZ		ADD1				DNMT1		HIST1H2BK	CHD8
SUPT6H	KLRG2	NF1	FANCG		YTHDC1				SYDE1		HIST1H2BO	MYH7
ACACA	EPHA1	ZNF836	TJP2		TCOF1				DOT1L		B3GALT4	HECTD1
MED1	EGFR	DNMT3B	SYK		ZFR				MIER2		SLC22A7	WDHD1
CASC3	USP42	SLC24A4	PLS3		RICTOR				ZFP14		PPP1R3A	MAST2
BRCA1	DYNC1I1	IRS1	AVPR2		TRIP13				ZC3H4		BRAF	SIPA1L1
GPATCH8	SORBS3	KCNN2	ARAF		CHD1				FPR2		FAM188B	SNW1
CDC27	PAG1	SOS2	AKAP4		FOXO3				TRIM28		DAGLB	FAF1
MINK1	MTDH	ATF2			FRK				XAB2		ZNF92	TJP1
CLTC	SEC16A	RFX5			UTRN				DPYD		CACNA2D1	TP53BP1
ITGB4	ESX1	PSG4			SYNJ2				KIF3B		UBR5	USP24
TP53	GABRA3	TUBB8			ZNF184				RASSF2		SCRIB	TLN2
CTDP1	NHS	NCKAP1L			PRRC2A				NFATC2		MUSK	IGDCC4
ZNF43		MET			CYP21A2				PHACTR3		USP20	SMAD3
RPAP2		P2RY10			PRPF4B				DIDO1		BRD3	ZNF592
LSR		DOCK9			ZNF318				NOL10		FHL1	CHD5
TJP3		CEP170			TAS2R3				RGPD4		ZNF185	TSC2
SUPT5H		LGMN			FKBP6				RANBP2		MPP1	EEF2K
BCAR3		CHEK2			PTPN12				ANAPC1		BCOR	ATXN2L
LIPE		ZKSCAN1			PABPC1				TIAM1		PHF8	CREBBP
LILRB2		LATS1			PCM1				ZEB2		STK36	CHD9
DPYD		PDE1C			CDCA2				PCNT			RRAD
RALGAPA2		ACIN1			CHD7				RIF1			BCAR1
TGIF2		PIK3C3			VCP				GPD2			ELAC2
ZNF217		AIPL1			ZCCHC6				TTN			SCARF1
OGFR		ZNF347			SMARCA1				DNAH7			NCOR1
ZGPAT		DLG1			ARHGEF6				SF3B1			TSR1
TPD52L2		RIF1			AFF2				TNS1			NUFIP2
RRM2		ZNF236			MECP2				DGCR14			TAF15
RANBP2		FRMD3			HUWE1				SLC25A1			ACACA
DDX18		TRHDE			ATRX				DOCK10			CDK12
LCT		NTNG1							HMGXB4			ERBB2
NDUFV3		UBN2							SLC4A1AP			ACLY
COL6A2		UBQLNL							ALK			STAT5B
PCNT		ARHGAP35							WDR54			BRCA1
NEB		OR1M1							PHLDB2			NAGS
TTN		CDH17							RFTN1			UBTF
PLCL1		CCDC132							ECT2			CDC27
IDH1		RARS2							LPP			PSMB6
PIKFYVE		MRE11A							RAB5A			SPAG9
CPS1									TGFBR2			CLTC
SMARCAL1									CHL1			BRIP1
MICAL3									SCN5A			KCNJ2
TUBA4A									CTNNB1			GPRC5C
BCR									NBEAL2			RECQL5
THOC5									RHOA			ITGB4
DDX17									FRMD4B			POLR2A
FAM83F									EPHA6			SRP68
RANGAP1									ANK2			TP53
PASK									CRMP1			CBX4
STK25									LPHN3			SSX2IP
GTSE1									CENPC1			ZNHIT6
SOS1									PURA			ILF3
SOX11									NPM1			GMIP
ZNF638									DNAJC21			ZNF626
PTCD3									BDP1			ZNF585B
PHLDB2									MAP1B			SUPT5H
CASR									SEC63			BCAR3
CCDC14									HINT3			VASP
DNAJC13									ESR1			ARHGAP29
TOPBP1									MLLT4			LIG1
PHC3									RIPK1			SIGLEC8
LRCH3									PRRC2A			PRKCG
TGM4									HSP90AB1			SAFB
ITPR1									DSP			ZNF787
FLNB									PHIP			MUC16
ANK2									EPHA7			MYBL2
NEK1									EPO			TAF4
ADD1									BRAF			RANBP2
GABRB1									BZW2			ANAPC1
CRMP1									TAX1BP1			ROCK2
SEC31A									ZDHHC4			C21orf91
AFF1									VPS13B			GABPA
CTNND2									TRPS1			MAP3K2
KCNN2									ZC3H3			SON
DMXL1									LZTS1			RIF1
HSPA9									NCOA2			NEB
SYNPO									ZFHX4			STAM2
RANBP17									SPTAN1			TTN
KIAA0947									ABL1			NCKAP1
CD180									VCP			PIKFYVE
PIK3R1									ZFAND5			APOB
EPB41L2									TRPM6			MICAL3
SYNE1									MPP1			CLTCL1
HIST1H2AB									SH3KBP1			PTPRN
HIST1H4H									RPS6KA3			IRS1
HIST1H1B									BCOR			SF3A1
BRPF3									HUWE1			NCL
RREB1									PHF8			ALPP
RIMS1									MSN			ATG16L1
BACH2									ATRX			MYH9
RELN												LRRFIP1
GCC1												NCOA1
AHR												TUBGCP6
ANLN												BIRC6
TNS3												PRKD3
DTX2												NRXN1
VPS13B												MPHOSPH10
UBR5												DNAH6
PLEC												PTCD3
NEFM												SNRNP200
RUNX1T1												KIAA2018
TNKS												POLQ
MTDH												HCLS1
KLF4												CCDC37
CTNNAL1												PIK3CB
FAM129B												ZFYVE20
SPTAN1												EIF4G1
SEC16A												ATP13A3
ABCA2												PAK2
ACO1												RHOA
ECM2												BSN
WWC3												NISCH
WDR44												ACTR8
ZNF185												ROBO1
FLNA												LEF1
REPS2												GAB1
SCML1												GYPA
UBA1												LRBA
AKAP4												GPM6A
IQSEC2												WHSC1
HUWE1												ADD1
MSN												ZNF141
KIF4A												FAM114A1
ERCC6L												GABRA4
												KIAA1211
												LPHN3
												SLC4A4
												SDAD1
												GRAMD3
												PCDHGA3
												PCDHGA2
												ANXA6
												CNOT8
												SLU7
												DOCK2
												FAF2
												GFPT2
												TARS
												ADAMTS12
												PTGER4
												ERBB2IP
												PIK3R1
												ZFYVE16
												ERAP1
												FOXO3
												GPRC6A
												BCLAF1
												REPS1
												PHACTR2
												UTRN
												AKAP12
												C6orf211
												SYNE1
												OPRM1
												WTAP
												NUP153
												HIST1H4E
												HIST1H2AM
												TRIM27
												DHX16
												BAK1
												ZNF76
												ZNF318
												PHF3
												EEF1A1
												EEF1E1
												SRRT
												ZC3HAV1
												BRAF
												TRPV6
												CDK5
												AHR
												CDCA7L
												ANLN
												STARD3NL
												CDK13
												EGFR
												PPP1R9A
												CYP3A4
												VPS13B
												UBR5
												SCRIB
												DOCK5
												BAG4
												ERICH1
												TDRD7
												TMOD1
												SLC44A1
												FAM129B
												PKN3
												ABL1
												FIBCD1
												NUP214
												SMARCA2
												TOPORS
												SHC3
												WWC3
												GPRASP2
												IRS4
												PLS3
												WDR44
												NKRF
												UPF3B
												THOC2
												HTATSF1
												SH3KBP1
												UBA1
												AKAP4
												SMC1A
												HUWE1
												PHF8
												HEPH
												ATRX
												KDM5D

## Sheet: DriverNet
BRCA1	COAD	LUAD	LUSC	KICH	KIRC	KIRP	LIHC	UCEC	STAD	THCA	PRAD	HNSC
TP53	TP53	GRIN2B	TP53	ABCD1	VHL	MET	TP53	PIK3CA	PIK3CA	BRAF	TP53	HRAS
PIK3CA	KRAS	MET	PIK3CA		IGF1R	TP53	CTNNB1	TP53		NRAS	PIK3CA
CDH1	APC	RYR2	RYR2		TP53	AR	PIK3CG	PIK3R1		HRAS	PLCB4
	BRAF	PIK3CA	OR6F1		GRIN2B	EP300	PDGFRA	CTNNB1		TP53	PTEN
	PIK3CA	ADCY8	PIK3CG		PIK3CA	BRAF	ADCY2	PTEN		CACNA1B	EGFR
	PRKCG	GRIN2A	TTN		MTOR	RYR2	RYR2	PRKACG		PIK3R5	CTNNB1
	EP300	KEAP1	KDR		PTEN	PRKCG	PIK3CA	KRAS		CDKN1A	PIK3CD
	PRKACB		ADCY2		EGFR	SHC2	PIK3R2	PPP2R1A		PTEN	HRAS
	MAPK10		CTNNA2		CACNA1S	ITGB1	MAP2K1	OR5M11		FLNC	BRAF
	CACNA1B		CACNA1C		ADCY8	CACNA1S	PLCG2	CHRNB4		PIAS2	PIK3CG
			ADCY3		PIK3CB	CDC27	KRAS	FGFR2		ITGB1	LAMA2
			CREBBP		PIK3R5	SOS1	CACNA1E	AKT1		KRAS	ROCK1
			SOS1		RAC3	COL4A1	SOS1	FBXW7		MAP3K1	TTN
			GRID1		PRKCD	CACNA1A	PIK3R1			PIK3CB	APC
			GRIN2B		OR1S2	KRAS	CDC27			ADRA1D	GRM1
			ITGB1		MET	CREBBP	RB1			LAMA5	ATM
			PAK1		PPARG	CAPN2	CREBBP			OR4D5	LAMB1
			LEPR		PIK3CG	RYR3	PDE1C			PTK2B	GRIN2B
			SOS2		TTN	ROCK2	DCC			ARRB1	GRIN2A
			EGFR		EP300	ADCY3	GLI2			PIK3R1	PRKACA
			LAMA2		PDGFRA	TTN	PARD3			ACTB	STAT3
					SOS1	ERBB2	PLCB1			GNAQ	CACNA1E
					PIKFYVE	HUWE1	THBS3			GRIN2B	FN1
					BTRC	ADCY9	EGF			APC	NTRK1
					PLCB2	MSH3	ITGA1			CSF2RA	PIP5K1C
						OR52H1				CDC42	LAMC3
						ITGAL				ITGAL	PIK3CB
						LAMB1				ARHGEF6	NOS2
						NFKBIA				CD38	CACNA1A
						PLCB2				GRIN2D	PIK3R2
						AXIN1				KDR	DAPK1
						CLTC				PSD3	GLI1
						CSF1R				ATP6V0C	HDAC2
						MTOR				CD4	ITGA2B
						SOS2				CXCR1	PRKCB
						AKT1				JAK1	TIAM2
						BIRC6				RYR2	VAV1
						MAP2K3				TJP1	FGFR2
						PIK3R5				ABCA2	RYR2
						PRSS3				ATM	CDC27
						SF3B1				DNAH1	LIFR
						ITPR1				GNAS	EP300
						OR8D1				ITGA7	ITPR2
						ESPL1				ITGA8	CD14
						PDGFRA				NFATC4	ADCY4
						FGFR3				PRKDC	OR2T8
						PLCG1				VDAC1	PIK3R3
						PRKX				AXIN1	MET
										CACNA1A	OR10J1
										CAMK2B	OR2T27
										GLI2	RYR1
										HSPA2	ACTG1
										IMPDH2	EGF
										MYH13	AKT1
										NEDD4L	CACNA1S
										RB1	CDKN1B
										CACNA1G	IL21R
										NRXN1	OR8K1
										OR4N5	ERBB2
										POLR1B	OR5M3
										SLC8A1	CHEK2
										SP1	TGFB1
										UBR5	ADCY8
										ARAP2	GABRR2
										COL4A6	RELN
										ERBB3	CACNA1I
										HSP90B1	CREBBP
										ITPR2	GRIA1
										MYH2	OR4D5
										NPBWR2	TCEB2
										PARD6B	CHRNA4
										SH3KBP1	IFNB1
										ADCY3	PIKFYVE
										AP3B1	SMAD3
										APAF1	MYLK
										ARAP3	PRKCZ
										CTNNB1	PRPF8
										ENPP1	DRD3
										GRIN2A	GRID2
										GRM4	HTR1E
										GRM6	ITGA8
										IL7R	L1CAM
										MAGI3	MYH10
										MYC	SMAD4
										NDUFV3	IGF1R
										NPR1	LAMA3
										OR52A1	OR1Q1
										OR5L1	THOC1
										OR8K5	TNXB
										PRPF8	BRCA2
										PTPN7	CSF2RA
										RBL2	OR4A15
										STAG2	AVPR1A
										TNFSF4	FLT1
										UGT2B7	IFNA17
										ABCA1	SHC1
										ACAP1	ATP2A1
										ADCY9	HSPA1L
										ADH4	SF3B1
										CACNA1H	TIAM1
										CALML5	CBLC
										CDC27	IDH1
										COL1A1	MC3R
										COL3A1	FCGR2A
										EPHB1	GAB2
										EPRS	KDR
										FGD1	MYC
										HSPA1L	NOS1
										INPP5D	OR6K2
										MYH1	ROBO3
										MYLK	VHL
										OR1N2	GH1
										OR2J2	HSPA6
										OR4X1	OR4C13
										PLXNB1	OR52A1
										PPID	PKMYT1
										RASGRF2	PLCG2
										RPL37A	ADCY2
										TRIP12	ELMO1
											GRID1
											HUWE1
											INHBE
											ITGAM
											OR5L1
											PLCB1
											TGFB2
											TPR
											TRAF2
											CACNA1D
											COL4A2
											CXCR1
											DNAH1
											FLT3LG
											HGF
											ITGA6
											MYH8
											OR2M7
											OR4A16
											OR5AS1
											PRKX
											SNW1
											ARAP1
											BDKRB1
											CNTNAP1
											CYP2C8
											HK3
											MYLK2
											PAK4
											SHC3
											TRA2A
											ADCY6
											APOE
											GABRB1
											GOT2
											NOX3
											OR10R2
											OR4D6
											RASSF1
											ATP6V1C2
											C3
											ENPP1
											FZD6
											GRIK3
											HCRTR2
											HSPA2
											MAP2K4
											MYH11
											OPRM1
											OR4A5
											PPP3CC
											PRKCA
											RXFP2
											UGT1A8

## Sheet: MutSigCV
BRCA	COAD	LUAD	LUSC	KICH	KIRC	KIRP	LIHC	UCEC	STAD	THCA	PRAD	HNSC
ACOT4	APC	C12orf5	KRTAP2-4	KRTAP2-4	AP3S1	HRCT1	CTNNB1	ARID1A	HRCT1	BRAF	AP3S1	B2M
AKT1	TP53	C16orf3	NFE2L2		BAP1	FAM26F	KRTAP4-9	CTCF	KRAS	C20orf201	ATP6V1C2	B3GNT5
AMMECR1	KRTAP4-5	C19orf70	TP53		C16orf3	HNRNPM	KRTAP4-5	CTNNB1	PTH2	CRH	BCL10	C16orf3
AQP7	TMPRSS13	C8orf59	PTEN		FAM174B	CDC27		MRPL51	RHOA	EIF1AX	C16orf74	C22orf43
ART5	ATXN1	EGFR	KEAP1		IL32	CSNK2A1		PRH2	SMAD4	HRAS	C2orf82	CASP8
ASF1A	PIK3CA	FAM174B	PIK3CA		KRTAP4-7	OBP2B		PTEN	PIK3CA	LRRC26	CNPY3	DEFB118
BIK	FAM194B	FAU	KRTAP5-5		SLPI	ZNF598		TP53	TP53	MPZ	CRIP1	FETUB
C12orf68	SMAD4	FEV	PDYN		USF1	RCOR2		PIK3CA	CDH1	NRAS	GAGE2D	FRG1
C15orf59	OPRD1	HAX1	RB1		PBRM1	KRTAP4-5		PIK3R1	BCLAF1	NUFIP1	LCE2D	HRAS
C1QTNF5	KRAS	IL32			VHL	TDG		PRB2	MUC6	OR5H14	LNP1	LCE4A
C9orf43	GLTPD2	INO80E			SETD2	NKAIN4		FBXW7	ARID1A	PDF	LUC7L2	MFAP4
CBFB	PTPLA	KRAS			PTEN			PPP2R1A	IL32	RNF7	MLEC	MLL2
CCDC144NL	CTNNB1	KRTAP1-5			TP53			CHD4	OR4N2	C1orf27	NANOS3	OR1N1
CCND3	CACNA1B	MUC7			KDM5C			SPOP	SCN10A		POMC	PIK3CA
CD300LG	SOX9	ODF1			CST4			SMTNL2	MESP2		PTEN	POTEC
CD5L	NRAS	PCP4L1			NDUFA10			RPL22	KRTAP4-8		PTH2	RAC1
CDC6	ZNF787	PSMA6			HEBP1			EBPL	CTNNB1		RBKS	SNX15
CDCP1	TMEM184A	STK11			CD4			RHCE	ZNF706		SFT2D3	TMEM52
CDH1	KLF1	TMCO2						VIT			SPOP	TP53
CDKN1B	RALY	U2AF1						FGFR2			TAF11	WNT2
CDSN	B3GNT6	KEAP1						FOXA2			TP53	ZNF706
CELA1	OR5H6	TP53						RSBN1L			WTAP	FAT1
CNPY3	GRP	RBM10						AKT1			FOXA1	FBXW7
CT47B1	STRADB	KRTAP4-8						TAF15			BCLAF1	NOTCH1
CX3CR1	FBXW7	BRAF						RAE1			CTNNB1	NFE2L2
CYP11B1	TRAPPC5	KRTAP4-9									CDC27	KRTAP1-5
DPRX	KRTAP5-5	SMAD4									SOBP	CTCF
DUSP10		RB1									PIK3CA	PRB2
E2F4		SAGE1									FRG1	PTEN
EFHD1		PIK3CA									POLI	PLA2G1B
EFNB3		GAGE2D									ATM	RHOA
EPDR1		CLIP1									RGPD8	NSD1
ERBB2		ATM										ZNF750
ERLIN2		HLA-C										EP300
FAM104A												MICALCL
FAM166B												ATXN3
FAM174B
FAM98C
FGD4
FOXA1
FRG1
GABRD
GIPC3
GPS2
HDAC2
HDGFRP2
HNRNPD
HOMEZ
HOXA1
HYAL2
IFI27
IGFBP7
IL9R
INPP5A
JTB
KCTD16
KDELR1
KIAA1598
KRT38
KRT79
KRTAP4-5
KRTAP4-8
KRTAP9-9
LGALS2
LGALS9B
LHFPL3
MAGEA8
MAP2K4
MAP3K1
MAPRE3
MEF2A
MLL3
MPEG1
MRPL24
MST1
MUC12
MYL12A
NR1H2
NUPL2
OBP2B
OR51I1
OR5P2
PCBP2
PFKP
PHLDA1
PIK3CA
PPP1R3B
PTEN
PTH2
RALY
RARA
RBM15B
RBM5
RBMX
RFC4
RNPC3
RPL15
RUNX1
SAAL1
SERPINB10
SFTPC
SH3PXD2A
SIGLEC8
SLC10A4
SLC16A2
SLC25A5
SLC38A10
STK11
TBL1XR1
TCOF1
TERF2IP
THEM5
THNSL2
TICAM1
TMED10
TMEM30B
TRPV2
U2AF2
VILL
WDR73
WNT9A
WTAP
XRCC6BP1
ZFP36L1
ZFP36L2
ZNF302
ZNF384
GATA3
TP53
AOAH
NCOA3
TBX3
NCOR1
NCOR2
SF3B1
CTCF
RPGR
ACTL6B
ARID1A
VEZF1
FNDC4
ASB10
TPRX1
PIK3R1
USP36
BAX
BCL6B
CASP8
SELPLG
KRAS
2017-09-10
ATN1
GPRIN2
GPR32
TAF1B
POM121
KRTAP5-1
GRIA3

## Sheet: OncoDriveFM
BRCA	COAD	LUAD	LUSC	KICH	KIRC	KIRP	LIHC	UCEC	STAD	THCA	PRAD	HNSC
PCDHGA1	GRP	OR8U1	PCDHGA1	GOLGA6L6	NFS1	COL4A3	COL11A1	CHD4	HRCT1	CSDE1	ZNF91	BMF
ZNF302	NOV	SULT6B1	MYO1E	TP53	ATP5A1	MMP24	DMBT1	PTEN	KRAS	LRRC56	KRTAP1-4	C4B
FLG	SMAD4	KRTAP1-4	CSMD3		KLK6	NKAIN4	TVP23C	GAGE2A	PTH2	NRAS	HINT3	TRRAP
PTEN	SPHK1	AHNAK	ATP5B		MTOR	U2AF2	KRTAP4-11	GAGE12H	RHOA	BRAF	MTHFD1	NEB
PLK1	RFPL1	GLDC	PCDHB13		RGPD8	IVL	CTNNB1	VIT	SMAD4	HRAS	AGAP10	ABHD17B
ATP8B2	ZNF837	GNAS	FBXW7		SMARCA4	MARK2	DPYD	PPP2R1A	PIK3CA	BAP1	NBPF9	PC
ASCC3	FIZ1	PCDHGB2	PCDHB12		LOXL3	CA13	CCDC102A	APEH	TP53		HSPA1L	PIK3CA
PIK3CA	KRT71	FLG	USH2A		TPSD1	TVP23C	KRT8	PIK3CA	CDH1		RGPD8	RGPD8
PRPF8	PDE11A	U2AF1	OR4M2		KRTAP4-11	KRTAP4-11	DRD5	PRPF8	BCLAF1		LSM2	PRPF6
FBN1	DENND2C	KLHL30	CNTNAP5		NOS1	FAM166A	CCDC66	FBXW7	MUC6		KRTAP4-11	KCNG1
SCN3A	CPXM2	AGAP10	PCDHB8		KRTAP1-1	OBP2B	UGT1A5	NID1	ARID1A		POTEM	FBXW7
POTEE	SPERT	NBPF9	PCDHB7		PCDHA13	ZNF598	UGT1A6	FGFR2	IL32		ZNF737	SMARCA4
HS6ST1	TUSC1	SPTA1	TP53		UBBP4	PPM1E	UGT1A7	SLC5A11	OR4N2		PCDHA13	CUL3
GABRA4	COL4A6	PCDHB13	NFE2L2		DNAH7	LAP3	HSPA6	CTDSPL	SCN10A		RGPD3	XIRP2
RELN	JMJD4	CCDC15			WRN	KRT8	KRTAP4-5	POTEC	MESP2		KRTAP1-5	SMCR8
ERBB2	ATP5B	ALDH1L1			HSP90AA1	KIF1A	KRTAP4-7	FAM166A	KRTAP4-8		SIRPB1	FAM47C
PCDHGB1	CACNA1S	CPB1			HSPA8	ERCC2	TP53	PLXNB2	CTNNB1		UBBP4	ADAM29
PCDHB15	GLIS3	RGPD8			SETD2	HSPA6	MYO9B	CTNNB1	ZNF706		VSIG8	LHX4
AKT1	PIK3CA	EEF1A2			EGFR	ADAMTS14	CPS1	EBPL			C1orf204	POTEC
MYH7B	CSDE1	CUL1				FAM26F		DICER1			ZNF208	RP1L1
LAMA1	ANKLE1	UBA3				RCOR2		TUBB4B			TP53	KRTAP4-11
CDC27	BABAM1	KRTAP4-11				SLC26A1		NPEPPS			SPOP	PARG
FOXA1	NTSR2	PARG				AQP2		MED12			MAN1A1	SCN3A
TMTC2	FAM120C	SCN3A						KRAS				MTHFD1L
GPR111	SNAP47	PTGR2						TP53				MYH13
NBPF10	MTX1	SIRT3						MYLK				DMXL2
FAT3	UBE2O	COL9A1										MMP3
SF3B1	DNASE2	TUBB8										EPHA6
KRTAP4-7	BAZ2A	KRTAP1-1										EPHA3
TP53	MYH13	KRTAP1-5										OR2L3
TPRX1	MYOM1	OR5D14										GPR128
SCN4A	ADAD2	PCDHB12										SCN1A
CDH1	PTPLA	CPA2										HERC1
ARSB	TACR2	DIS3										LRP4
MYH8	NOL9	PCDHGB3										ZNF716
GPR32	VSIG10L	PCDHGB1										KRTAP1-5
AQP2	OPRD1	HLA-C										CACNA1H
BTNL8	TYSND1	RAD54B										LRRC56
	SBK2	SIRPB1										RGPD3
	NRAS	TRPC4										LRRTM4
	SCN2A	TBX19										THSD7A
	ETFB	PCDHGB4										SIRPB1
	CASP9	PCDHGA6										NASP
	NEUROD4	PCDHGA7										DNAH5
	AC019171.1	PCDHGA4										HRAS
	BRAF	UGT2B28										MAPK1
	PPP1R11	NLRP12										CASP8
	KRAS	CDH10										RP11-298I3.5
	KLF1	OR5M3										FOXA1
	ARHGEF33	BRAF										PCDHB2
	TP53	HSPA8										PCDHB6
	LAMC3	POLR3B										PCDHGA3
		KRAS										EP300
		ACSL6										HCRTR2
		GRM8										NOTCH1
		GRM5										TP53
		EPRS										ATP11C
		SLCO6A1										AJUBA
		IDH1										FLNB
		TP53										DPP10
		PCDHA1										MYH2
		AHNAK2										MYH1
		EGFR										MYH6
		DHX38										MYH9
		MYH2										SLC5A8
		MYH3										PARD3B
		MYH1										NFE2L2
		MYH4										NIN
		KEAP1										RYR2
		PARD3B										MLL3
		ACTC1
		NFE2L2
		KIF25
		PCDHGA8
		PCDHGA3
		PCDHGA5
		HAO2
		RYR2
		STK11

## Sheet: DEG-Folchange
BRCA	COAD	LUAD	LUSC	KICH	KIRC	KIRP	LIHC	UCEC	STAD	THCA	PRAD	HNSC
LOC102724601	CALB2	ATRX	ATRX	ITGA8	LOC102724601	ITGA8	LOC102724601	ITGA8		CFH	TNMD	CFTR
ATRX	MYADML2	LOC107986703	LOC107986703	ITGA7	DISC1	CHST8	ATRX	ITGA7		AOC1	CFTR	HS3ST1
LOC107986703	PFN2	DISC1	DISC1	CHST6	ITGA4	CHST1	LOC107986703	CHST6		HECW1	CALCR	AOC1
DISC1	ESM1	TCOF1	TCOF1	ARTN	ITGA5	SLC36A2	SPPL3	ARTN		CYP26B1	ASB4	HECW1
TCOF1	TMEM155	OPA3	OPA1	CRTAP	ITGAX	ART4	OPA1	CRTAP		PDK4	DLX6	ICA1
SPPL3	ADTRP	RNF219-AS1	RNF219-AS1	CPEB1	ITGAM	CPEB1	RNF219-AS1	CPEB1		SLC4A1	PRSS21	PDK4
OPA1	pkmyt1	ITGA8	LOC105369748	LOC284865	SLC36A2	ABAT	ITGA8	LOC284865		HOXA11	MATK	SLC4A1
RNF219-AS1	ZNF781	ITGA3	ITGA9	PHOX2A	ART1	LVCAT8	ITGA1	PHOX2A		TMEM132A	CD79B	PRSS22
LOC105369748	PRKG2	ITGA4	ITGA4	SAGE1	HPYR1	PHACTR3	ITGA4	SAGE1		E2F2	SCN4A	HOXA11
ITGA8	GCNT4	ITGA7	ITGA5	MSL3P1	ABAT	UPK1B	ITGA5	MSL3P1		SEMA3G	GABRA3	WDR54
ITGA5	MT1A	UFSP1	ITGA6	ZNF114	CFB	FAM169A	ITGA6	ZNF114		FMO1	LTF	KRT33A
ITGA7	ZNF880	UFSP2	ITGA7	MIR4701	CFP	C2orf88	ITGA7	MIR4701		DCN	NR1H4	TNFRSF12A
TRHR	KLK10	LOC101928371	TRHR	PTCH2	INGX	MZB1	TRHR	PTCH2		CNTN1	SLC7A14	TTC22
UFSP1	PTPRH	CHST9	UFSP1	TTC30A	AOAH-IT1	ALPI	UFSP2	TTC30A		C8B	DPEP1	USH1C
UFSP2	Snord99	CHST5	UFSP2	GSDMC	ERGIC1	ALPL	LOC101928372	GSDMC		EFCAB1	CLCA4	TBXA2R
LOC101928371	LEMD1-AS1	CHST4	LOC101928371	DLGAP5	UPK1B	MIR193A	CHST9	DLGAP5		MYOC	SYT13	PROM1
FAM212A	MUSK	CHST7	CHST9	OIP5	DLGAP1	NPC1	CHST8	OIP5		OTC	SNAI2	DNAH9
CHST9	RPRM	CHST6	CHST8	C2orf88	DLGAP5	SOSTDC1	CHST2	C2orf88		SLC18A1	CYP3A43	GAS7
CHST8	EVPL	ITGAX	CHST5	LOC100129027	OIP5	GJC3	CHST5	LOC100129027		MSR1	DEPDC1	CEACAM7
CHST2	SMIM2	ITGAD	ITGAX	LOC643733	FAM169A	TDGF1	CHST7	LOC643733		C6	MIPEP	CAMK1G
CHST5	XCL1	COPRS	ITGAL	OR52N4	HLA-DQB1	MEIS1-AS2	CHST6	OR52N4		TNC	MUSK	IL32
CHST7	LOC101929536	LOC285804	ITGAM	HOXA11	HLA-DQB2	TMEM163	ITGAL	HOXA11		FAM65C	DEPDC1B	PAX7
CHST6	LOC101929125	IGF2R	ITGAD	HOXA10	LOC643733	COL14A1	ITGAD	HOXA10		ZIC2	SLC18A1	PRSS3
ITGAX	ZNF304	SLC36A4	COPRS	LINC02012	CAMKK1	UGT2A1	COPRS	LINC02012		EPHA3	HOXC8	SLC6A7
ITGAV	NOP16	SLC36A3	LOC285804	HN1	MYDGF	ADRA2B	LOC285804	HN1		CP	DNAH5	DPF1
COPRS	ASUN	SLC36A1	IGF2R	LRRC26	LINC02012	TEX22	IGF2R	LRRC26		GUCA1A	CAPG	STMN4
LOC285804	ASB2	ARTN	SLC36A4	GCNT2	LRRC25	SYT6	SLC36A4	GCNT2		LAMC3	BARX2	CLCA4
IGF2R	fgfbp1	ART1	SLC36A3	TAGLN	LPCAT1	SYT7	SLC36A2	TAGLN		FSTL4	ALX4	ZNF582
SLC36A4	MATN3	CRTAM	SLC36A1	CCDC178	CCDC178	DRC7	SLC36A1	CCDC178		CCDC85A	CBLN4	VSIG2
SLC36A3	JAKMIP3	CADPS2	CRTAM	EBP	PDK1	2019-03-02	ARTN	EBP		NPFFR2	NPFFR2	PHLDB1
SLC36A1	GALNT16	USP17L30	USP17L30	PDK4	DDIT4	APCDD1L-AS1	ART3	PDK4		RIMBP2	CREB3L3	MARCO
CADPS2	RPL29P2	CRTAP	CRTAP	LINC01091	GATA3-AS1	BRIP1	ART5	LINC01091		CDH3	RIMBP2	SYT13
USP17L30	MEP1A	HPYR1	HPYR1	LINC01090	FCER1G	LOC101929331	ART4	LINC01090		ARSF	CDH3	SNAI2
CRTAP	CLCA4	CPEB4	CPEB4	RIIAD1	SOSTDC1	PLA2G7	RLF	RIIAD1		SLC6A16	ARSF	SERPINB1
HPYR1	PDRG1	CPEB1	CPEB1	MIR635	SRD5A2	ELFN1-AS1	USP17L30	MIR635		GLP2R	ASPM	CPS1
CPEB4	RGS20	PHOX2A	POU5F1B	BHLHA15	LOC101929726	NKAIN2	MDH1	BHLHA15		MCM10	PITX1	NLRP2
CPEB1	SIM2	CFP	UPK2	SOSTDC1	GJC1	LOC105375014	HPYR1	SOSTDC1		FGFR2	TRPC7	ABCC2
CPEB2	PLP1	LVCAT1	CFH	SRD5A2	PSMB9	CLEC18A	CPEB4	SRD5A2		REEP1	GAL	MUSK
POU5F1B	LOC105371426	MKRN2OS	ANKFY1	LOC101929726	TDGF1	CLEC18B	CPEB1	LOC101929726		HES2	EPHA8	IKZF2
LOC284865	ZZEF1	PHACTR3	CFP	FHOD3	BEX1	PCOLCE2	SRBD1	FHOD3		FGF10	SLC6A15	MYOC
CFB	LOC102724596	GSDMC	RNU5B-1	GJC1	EVI2B	AGXT	ABAT	GJC1		SLC6A15	TRPC5	SLC18A1
SEZ6L	fgfr4	UPK1B	AAAS	SNAP91	FOXN1	LRRN2	PHOX2B	SNAP91		TRHDE	KCNQ2	HOXC8
PRKAR2B	LOC401585	DLGAP1	SIDT1	C8orf46	TAP1	HOXA11-AS	PHACTR3	C8orf46		ABCB11	GTSE1	C6
LOC101928035	LINC01594	CDK1	SAGE1	TP53I3	MACROD2	GLYAT	RAD9A	TP53I3		DHRS9	CACNG4	RAI14
MIR3165	ATOH7	EIF4E1B	UFD1	MB	MACROD1	FAM151A	B3GAT1	MB		CA12	PAX2	MYO16
B3GAT1	CLEC5A	HOXA11	LVCAT5	SLC18A1	UGT2A1	LINC01197	GSDMB	SLC18A1		PAX2	SPAG6	FAM65C
DLGAP1	MAPK4	LINC02016	AAGAB	OXCT2P1	TUNAR	TMC5	UPK1A	OXCT2P1		PAK3	ACTN2	USH2A
DLGAP5	HAUS5	LOXHD1	C4orf19	C16orf59	SLC17A2	WNT10A	DLGAP5	C16orf59		CAPN6	BRINP1	BARX2
OIP5	VSTM2A	GCNT3	C4orf17	TMEM255A	SLC17A3	TMEM35A	OIP5	TMEM255A		APBB1IP	BPIFB2	ZIC2
FAM169A	NR5A2	PDK1	RFPL4AL1	HOXB13	COBLL1	GAS2L2	C2orf81	HOXB13		ACTN2	DUSP13	ROS1
C2orf88	TMOD1	PDK4	TEN1-CDK3	GACAT2	GACAT2	CPN2	C2orf80	GACAT2		FBLN1	CDH7	HDAC9
CDK1	POPDC3	LINC01090	TBC1D8-AS1	TEX26	SYT1	CPN1	SNORA84	TEX26		ADCYAP1R1	EPYC	GUCA1A
MZB1	SLC35D3	LOC105371397	ZNF114	NBL1	SYT6	ARHGAP44	C2orf88	NBL1		P2RY10	GSTP1	ADAMTS6
MSMB	LOC102546298	BEX1	ZNF112	BRIP1	SYT7	GPRC6A	MSMP	BRIP1		DUSP13	EPDR1	EPN3
LOC643733	LINC01314	C8orf48	SEZ6L	TTC28	SAP30	IL20	MSMB	TTC28		DDX43	SULT2B1	KIAA2022
OR52N4	gcnt2	C8orf46	MIR6780B	ENO1	DRC7	ADCY2	HLA-DQB2	ENO1		CHRNA3	TPX2	HOMER3
HN1	CDON	C8orf44	PRKAR2A	CBX3P2	C1orf53	MEIS2	LOC100129027	CBX3P2		NDC80	SLC15A1	FSTL4
CCDC177	RIPPLY3	TP53I3	MAGT1	SORBS1	APCDD1L-AS1	PCDHAC2	ATP2B1-AS1	SORBS1		KCNK2	SLC4A11	LAMA3
PDK4	LINC01615	SLC18A2	TMBIM6	FBXO16	LOC101929331	ESPNP	CDK7	FBXO16		TRPM3	CHGB	PTPRN
PECR	UG0898H09	SLC18A1	S1PR4	PLA2G3	FKBP10	MFSD4A	CAMKK2	PLA2G3		CEACAM6	TBX5	ITIH1
RIIAD1	STRA6	RALBP1	ITGA2B	DEGS2	SFTA2	PLA2G2A	CAMKK1	DEGS2		ERO1LB	NOS1	SERPINB3
GOLGA8M	NKX3-2	B3GALT5-AS1	PHACTR4	FKBP1B	SNORD46	SLC22A9	MYDGF	FKBP1B		NOX4	P3H2	PRDM1
GOLGA8N	CTHRC1	ZNF830	NLGN3	MAP10	PLA2G7	LOC101929698	CHMP3	MAP10		HSD17B14	TF	LAMC2
C3orf52	SCN2B	ZNF835	KRTAP2-3	ELFN1-AS1	PLA2G3	CTD-3080P12.3	RPL36AL	ELFN1-AS1		CETP	CPA1	CDK14
SOSTDC1	RNF112	LRIF1	MIR4709	LGALS9B	HIST3H2BB	REG1A	CHMP7	LGALS9B		TMEM40	FMO2	RIMBP2
LOC101929726	MIR4793	OXCT2P1	MIR4704	NKAIN4	LOC100506585	MRGPRE	OR52N4	NKAIN4		TESC	CYP26A1	COL11A1
PSMB9	FAM46B	FAM91A1	MIR4707	IGSF9B	NKAIN1	MRGPRF	LINC02010	IGSF9B		CHGB	TDRD1	ARSF
TDGF1	PKD1L3	CLYBL-AS2	MIR4701	VGF	EMP3	CLMN	LINC02012	VGF		NOS1	CRTAC1	DGAT2
MEIS1-AS2	CFL2	SUGCT	NR1D1	EPB41L3	UNC5B	SERPINB2	LINC02016	EPB41L3		FXYD5	MYO3A	DMRT3
NACC1	EYA2	TSPY8	CHMP1B-AS1	EPB41L2	VGF	SERPINB7	TDG	EPB41L2		FXYD3	CRISP3	EYA2
BEX2	HSD52	MED4-AS1	PTCH2	MAGEH1	CLEC18A	HAND2	HN1	MAGEH1		BIRC5	PGC	ABCA7
BEX1	MMP11	SLC17A9	AOAH-IT1	LRRN1	CEND1	COL18A1-AS2	GOLGA8IP	LRRN1		ICAM1	SCD	POU1F1
FOXN1	FALEC	RAB33B	TIMM44	WNT4	LINC01759	COL18A1-AS1	LRRC25	WNT4		KIF4A	MISP	TRAM2
ATP1A3	HGH1	SLC17A4	RAD9B	LAMA5-AS1	EPB41L5	CITED1	LRRC24	LAMA5-AS1		POU4F3	P2RX6	ERBB3
C8orf48	INSRR	SLC17A5	RAD9A	PCNA	WNT2	PHF21B	KIAA1522	PCNA		NRCAM	SLC16A8	MSANTD3
C8orf44	BMP7	SLC17A6	ERGIC2	LOC442497	AGXT	CRABP1	MPDU1	LOC442497		ORC6	CENPM	SYT1
SLC18A3	ABCC8	SLC17A7	ERGIC3	PCAT7	LRRN2	LINC00635	LRRC29	PCAT7		COL9A3	DMC1	REEP1
SLC18A2	p2ry12	SLC17A1	MIR3165	DNPH1	LRRN1	LOC105374428	LRRC28	DNPH1		CDC45	NEFH	PITX1
SLC18A1	KRT18P55	C16orf58	B3GAT3	BOC	LAMA5-AS1	PGM5P4-AS1	GCNT7	BOC		FMO2	CHGA	DRD4
RALBP1	WDR77	TMEFF1	B3GAT2	DENND2A	ZBTB7C	NAT8	GCNT1	DENND2A		HCN2	CPNE6	PLA2G10
B3GALT5-AS1	CA4	C16orf52	MIR3169	KC6	CYP17A1-AS1	ADGRL3	GCNT3	KC6		SERPIND1	BMP7	SCT
ZNF831	TMPRSS3	WASIR2	CALM2	LDLRAD4-AS1	TRNP1	TSPAN11	GCNT2	LDLRAD4-AS1		CECR2	NKAIN4	FSTL3
ZNF830	DDR2	CHMP4A	TTC30A	CNRIP1	LMX1B	FOXF1	LPCAT3	CNRIP1		SLC7A4	CHRNA4	ST6GALNAC1
ZNF835	KLK7	CHMP4B	CALM1	LINC01197	GBX2	SCGB1C2	TAGLN	LINC01197		SEC14L3	SPEF1	MYO3B
LRIF1	SNORD46	CHMP4C	GSDMA	CCNA2	GLYAT	TYR	CCDC178	CCNA2		PLA2G3	ISM1	RPS6KA6
OXCT2P1	C6orf141	STH	GSDMD	CCNA1	MIR7851	INMT	CCDC170	CCNA1		2019-09-03	MYLK2	ASIC4
FAM91A1	KLF4	ZNF302	UPK1A	DYNC1I1	PCSK2	TMEM246-AS1	CCDC172	DYNC1I1		TIMP3	WFDC2	SPEG
CLYBL-AS2	Mir29a	STS	UPK1B	SKA3	PCSK6	SLC16A12-AS1	CCDC174	SKA3		UPK3A	LIPG	LNX1
SUGCT	HTR1D	TP53TG1	DLGAP4	LOC100128239	FAM151A	LINC01833	CCDC175	LOC100128239		RPS6KA5	MCF2	SIDT1
TSPY8	CLMP	GACAT2	MIR7973-1	WNT10B	SNORD91A	STOX1	PDK1	WNT10B		SLA2	PCYT1B	FERMT2
MED4-AS1	TREM1	GACAT1	FBXL14	LPP-AS1	CCNA2	LINC00871	PDK2	LPP-AS2		CHRNA4	ZDHHC15	DHRS9
SLC17A9	EPHA7	ADRA2C	OIP5	LPP-AS2	CCNA1	MYADML2	LNPEP	LOC102724684		PAK7	CENPI	IGF2BP2
RAB33B	ifitm1	TEX26	MIR506	LOC102724684	SKA3	KCTD17	SEC61A1	TM4SF18		OXT	SGCG	GLI2
SLC17A4	RRP9	TEX28	PTPN18	TM4SF18	PPP1R13L	SLC25A34	SEC61A2	TM4SF19		CDH20	ZP2	ARHGEF10L
SLC17A5	C8orf88	TEX29	MIR505	TM4SF19	MIR147B	IGSF10	MIR193A	SNORD115-6		NOL4	QPRT	SEMA3C
SLC17A6	S100A3	SYT9	PTPN13	POU3F2	GAS2L3	IGSF11	DDIT3	TMEM35B		CHRDL1	SCG3	VPS9D1
SLC17A7	P2RX2	LINC01251	PTPN14	TMEM35A	CPN2	HOXA13	DOCK9-AS1	POU3F1		SRPX	ADAM2	ATP12A
SLC17A1	ABCG2	MTCH1	LOC145694	POU3F1	ARHGAP40	PBLD	GOLGA8O	LAMB1		RENBP	TUBB4A	TUBA3D
C16orf58	NPR3	LINC01254	MIR548AG1	LAMB2	NLGN1	LOC100506085	GOLGA8N	ATP7A		SCML2	CKM	CAPN6
TMEFF1	FGF20	SYT1	TFIP11	ATP7A	GPRC6A	RBBP8NL	GOLGA8A	LAMB4		CD40LG	KIR3DX1	SMC1B
C16orf52	CHAT	SYT2	C2orf82	LAMB4	PITPNC1	GPC5	CT45A9	ATP7B		KLHL4	CASP14	FAP
ITCH	KIRREL3	SYT4	CDK1	MPHOSPH9	IL24	LOC105369635	FTCDNL1	MPHOSPH8		PCDH11X	CRX	HOXA9
CHMP4A	IFITM2	SYT7	MZB1	MPHOSPH8	IL27	MYLK3	OGFR-AS1	SNORD115-1		MLNR	GRIN2D	BRINP1
CHMP4B	PON3	TIAL1	HLA-DQB1	SNORD115-1	TIMP1	COL23A1	LRRC53	MPHOSPH6		FAM189A1	THEG	BPIFB2
CHMP4C	KRBA1	SCHIP1	HLA-DQB2	MIR936	ADCY3	AGMO	ATP5C1	MIR937		TRPA1	HPN	SLC1A3
COBLL1	SMOC1	MARCO	LOC643733	MIR937	HOXB-AS3	SPRR3	MIR638	ASTN1		TUSC3	FSCN3	CEACAM1
STH	LOC100506082	SAP30	OR52N4	ASTN1	KCNA4	LINC01115	MIR635	MLF2		LHB	POU6F2	EPHA6
ZNF302	TAAR3	NBL1	HOXA11	MLF2	MFSD4A	OR7A5	MIR634	MIR933		SLC17A7	UNC5B	RDH8
ZNF300	LOC646588	C3orf67-AS1	HOXA10	MIR938	SLC22A9	CCNI2	MIR637	MGA		KLC3	KRT23	COL5A3
HOXB13	LGI3	C1orf54	TDH	MGA	CTD-3080P12.3	MIR4635	MIR636	LOC729159		FCER2	CSF3	MAGI3
TP53TG1	MYOC	2019-03-01	LRRC23	LOC729159	REG1A	GCGR	MIR633	MGP		CLEC4M	ALDH3A1	ARG2
LIF	PLAG1	2019-03-02	TAGLN	MGP	MRGPRF	PAH	MIR632	ADSS		ASF1B	CACNG1	FAM135A
GACAT2	LRCH2	APCDD1L-AS1	CCDC178	ADSS	CLMP	DCN	LINC00320	SIRPG-AS1		LGALS13	MYH1	KCNK2
GACAT1	entpd3	SMPD4	ALPP	SIRPG-AS1	SERPINB8	DCD	NPC1	SAMD4A		CNTD2	VTN	SEMA5B
RPL18	PDZD4	SMPD3	CCDC170	GAS2L1	SPATA18	DCC	GATA3-AS1	GAS2L3		CNFN	AREG	PLOD1
ADRA2A	MAT1A	TTC28	CCDC173	FAM53C	HLA-B	CDH20	LINC00324	MIR4433B		HAS1	ANXA10	HAL
ADRA2B	MYEOV	TTC29	PDK4	MIR4433B	CITED4	FLRT1	LINC00327	HN1L		PDE4C	CRYAB	KIF3C
TEX26	KCNIP4	TTC25	LINC01091	RSRC2	HLA-G	FAM196A	C3orf58	CPN2		COMP	B3GAT1	MECOM
TEX22	DNAJB5	PATL2	RIIAD1	CPN1	HLA-F	CSDC2	C3orf52	TP73-AS1		HPN	KIAA1549L	WNT11
TEX28	NACA2	TTC22	GOLGA8N	TP73-AS1	PHF21B	CKMT2	DAG1	PYY2		HOXA13	CALCA	MGST2
TEX29	DYNC1I1	PATL1	VMO1	PYY2	CRABP1	LYPD6	OR1S1	CDADC1		GHRHR	DAO	SNX10
SYT9	TRMT112	ENO1	CKS1B	PHACTR1	ABLIM3	LYPD8	RBM14-RBM4	OR2K2		NPTX2	ACSS3	HBQ1
LINC01251	CNTFR	NPY2R	BTG4	OR2K2	LINC00632	RGS6	FCER1G	ARHGAP45		MYL7	MYL2	CEACAM6
MTCH1	KLHL33	ENO3	SOSTDC1	ARHGAP44	ERVV-1	ACTN1-AS1	BTG4	ZNF733P		GCK	TBC1D30	NOX4
LINC01254	ABCD2	LOC101929331	GGA2	ZNF733P	LOC105374428	PSG5	BTG3	CASQ1		TLE4	RHAG	ADAMTS2
SYT1	RNU4-2	CBX3P2	LOC101929726	ARHGAP40	ADGRL4	LOC101927023	BTG2	ARHGAP42		SH3GL2	COL9A1	TMPRSS11E
SYT4	LOC285629	CFD	SH3KBP1	PCBP1-AS1	SIPA1L2	SOST	SOSTDC1	AGAP12P		ATRNL1	MDFI	MMP2
SYT7	ITPR1	OBSCN	TMEM163	TNNT1	SLC35F1	SSTR5-AS1	SRD5A3	CDC42EP3		SLC6A4	IMPG1	NID2
SCHIP1	SNORA71D	MCL1	EVI2B	CDC42EP1	MPC1	BCL2L14	SRD5A1	CDC42EP5		CCL7	WISP3	CPXM1
C3orf67-AS1	NAP1L6	SORBS3	C8orf46	HEIH	FOXF1	HSD11B2	EIF1AX-AS1	GPRC6A		ALDOC	PCDHB5	CFAP61
DRC3	ATP2B4	SORBS2	SLC18A3	GPRC6A	FOXF2	SLC38A4	GGA3	TBKBP1		ODAM	C9	LHX5
DRC1	CYBRD1	MCM8-AS1	SLC18A1	ABI1	WIF1	OCA2	GGA2	SLC22A4		SMR3A	CDX1	TBX5
C1orf53	GAS1RR	EOMES	B3GALT5-AS1	TESC	KIAA1324L	YBX2	LOC101929726	OTP		NMU	SERPINI2	P3H2
APCDD1L-AS1	CRAT40	MIR873	ZNF831	OTP	MAGEL2	NLGN4X	FHOD1	PITPNC1		GLRB	ROPN1B	NAT14
SMPD3	DCLK1	MIR876	SLC17A9	PITPNC1	RDM1	IBSP	PSMB9	KRT39		DDX25	UPK1B	LAMB4
SMPD2	NKPD1	PDSS2	C16orf59	KRT32	CLUL1	RASGRF2-AS1	PSMB4	SNORD3B-1		B3GAT1	ARHGEF26	SLC26A4
TTC29	TSACC	LOC105374836	WASIR2	IL25	KLHL13	SLC6A20	LMBR1L	IL24		CCND1	POMC	IL5RA
TTC25	ADH4	FBXO18	CHMP4C	IL26	KLHL14	DAPL1	SNORD115-14	TIMP1		CALCA	GRB14	SEL1L3
TTC26	LOC100506289	FKBP15	ADRA2A	TIMP1	NOTCH4	CTSE	TDGF1	SMARCB1		CD69	OTX1	ANGPT2
TTC27	SNORD36C	UBE2J1	GPATCH3	DMAP1	RAPGEF5	CTSG	MEIS1-AS2	AHRR		GLI1	DLX2	CEBPE
PATL2	cdc25b	FBXO10	LINC01252	AHRR	RAPGEF3	CTSV	LTN1	ADCY4		MYL2	AMPD1	GABRP
PATL1	MPZ	MIRLET7F1	DRC7	ADCY3	SCHLAP1	PNOC	TRIML2	ADCY8		CUX2	CENPF	KRT31
ENO1	GNAO1	MIRLET7F2	DRC1	ADCY9	GLDN	NT5C1A	C9orf142	NUCKS1		KCNA1	CHRNB4	FMO2
NPY2R	USP2	PLA2G6	C1orf54	NUCKS1	GLDC	C10orf107	TRIML1	DDI2		ART4	TREH	EPB41L4B
LOC101929331	TEAD4	PLA2G7	2019-03-02	DDI2	PC	LOC101928441	NACC2	DDI1		ARHGDIB	KIF14	BLNK
CBX3P2	CXCL9	PLA2G3	BRIP1	DDI1	LINC01833	PLAC9	NACC1	RAB30		AICDA	CRYGD	CRTAC1
CFD	AKR1B10	KRTAP1-3	TTC29	RAB30	LINC01832	VAV3	VPS13A	XRCC1		TPD52L1	CASQ2	IL11
OBSCN	CACNA2D1	KRTAP1-4	TTC25	XRCC2	LINC01831	RNU6-8	BEX4	XRCC5		BMP5	SPP1	MYO3A
MCL1	PTPRZ1	CCDC71	PATL2	XRCC5	OR7E47P	CRHBP	BEX3	XRCC4		KHDRBS2	PGF	SMIM24
SORBS2	TNS4	DEGS2	ENO4	XRCC4	CAPSL	C9orf66	TMEM160	XRCC6		NR2E1	PPP4R4	CRISP3
MCM8-AS1	ARHGEF25	CCDC78	LOC101929331	XRCC6	LINC00871	CYP4X1	TMEM163	MEIS3		C6orf118	TGFB3	PGC
IL18RAP	PI3	HIST3H2BB	CFD	MEIS1	DEFB132	GPC5-AS1	TMEM165	PCDHAC2		C7	BCL11A	JAK2
EOMES	MSX2	SNORD4B	SORBS1	PCDHAC1	SLC25A35	LINC01426	TMEM168	LOC101928111		GZMK	TECTB	SCD
MIR873	SOX2	SNORD4A	SORBS2	LOC101928111	SLC25A33	CREG2	EVI2B	ESPNL		IL12B	ELOVL3	ERMP1
MIR876	MAFG-AS1	GHITM	EOMES	ESPNL	TUBA1A	NTN1	FOXN1	HLA-DPA1		SLC27A6	NKX2-3	UPB1
PDSS2	CGREF1	LOC100506585	SFTA3	HLA-DPA1	IGSF11	GSTA1	FOXN2	USP32P2		UNC5A	SFRP5	LGALS1
LOC105374836	TRIM55	FKBP1B	PLA2G5	ESPNP	RIMKLA	GSTA2	SNAP91	DDX60		GRK7	TP53AIP1	POLR2F
FBXO18	SGCG	LINC02227	DEGS2	ATE1-AS1	LOC100505851	STRA8	MACROD2	LMO7DN-IT1		TLX2	TEX11	KDELR3
FKBP15	BEAN1-AS1	MAP10	CCDC78	MLIP-IT1	TMEM86A	SIGLEC11	MACROD1	H2AFY2		EFEMP1	IQSEC3	RSPH14
FKBP10	RHOU	UNC50	LOC100506585	H2AFY2	RBBP8NL	PLA2G12B	KRR1	ADCY10		NT5C1A	TBX4	RASD2
FKBP11	PRSS22	NKAIN3	NKAIN2	MFSD4B	GPC3	HS6ST1	UGT2A1	KCNA3		ARTN	NCAPH	PDGFB
FBXO10	HTR3A	NKAIN1	VGF	KCNA3	GPC5	HS6ST2	TP53I3	MFSD4A		TNP1	CSTA	SYNGR1
SFTA3	TOP2A	EMP3	BORCS7	LOC101928525	LOC105369635	HS6ST3	SLC18A3	OPTN		ATP10B	SLITRK3	KCNK10
MIRLET7F2	ucn2	MAP1A	LINC01752	OPTN	AMZ1	GDPD2	SLC18A2	LOC101928521		MYB	XPNPEP2	COCH
SNORD43	ATP1A2	UNC5A	ACSS3	OPTC	NMI	GDPD3	RALBP1	FTL		GDA	TBX22	TRIM9
CNGB3	MGC16275	UNC5D	WNT1	FTL	MYLK3	SLC23A3	B3GALT5-AS1	FTO		TRIM67	NXPH1	GALNT16
PLA2G6	FAM183A	MAP1S	LRRN1	ACACA	FGFR1OP	FCRL2	ZNF830	ACACB		NPC2	NECAB1	CPNE6
PLA2G5	CST6	CCP110	PCNA	ZDHHC3	TPSAB1	LRRC9	ZNF835	PLA2G2A		INSL6	HJURP	MMP9
PLA2G3	RPH3A	ANKRD19P	PCAT2	PLA2G2A	COL23A1	LRRC4	ZNF837	PLA2G2C		TP53AIP1	TNFAIP6	SGK2
CCDC77	ODAM	RPL18A	PCAT6	PLA2G2E	RIBC2	LRRC2	LRIF1	PLA2G2D		SOHLH2	EDN3	SALL4
KRTAP1-3	CELA2B	CLEC18A	DENND2A	PLA2G2D	C5orf46	GRIA3	OXCT2P1	PLA2G2F		GLT8D2	TMEM189-UBE2V1	PAK7
KRTAP1-4	RLBP1	CLEC18B	PPP1R26	AATK-AS1	C5orf47	SCNN1G	PHAX	CYFIP1		CRISPLD1	OR2B6	ASIP
CCDC71	NDN	BORCS7	KC6	CYFIP2	LSAMP	SCNN1B	CLYBL-AS2	GUSBP5		MND1	APOBEC2	SYNDIG1
DEGS2	CARD14	BORCS6	PPP1R21	GUSBP1	TRIM9	CLEC9A	SUGCT	GUSBP3		CCR2	DNAH8	TNNC2
SNORD4B	FAM72D	BORCS5	NGLY1	KRTAP29-1	PFN3	ZNF750	TSPY8	LHPP		TBX22	GCM2	RNF125
SNORD4A	SOCS6	BORCS8	LMX1A	NUP188	LINC01114	SMIM19	SLC17A9	GLT8D2		CNTFR	RAB17	MTMR8
GHITM	TRMT6	LINC01753	ZCCHC24	GLT8D1	DCXR	SMIM18	SLC17A6	OR2C3		NECAB1	SRMS	RS1
LOC100506585	MIR4786	LINC01751	LMX1B	OR2C3	CCNI2	CHIAP2	SLC17A7	LOC101929698		NR4A1	TGM3	PCSK1N
MIR8071-2	SLC6A15	LINC01756	OR6V1	OR2C1	MIR4635	BCORL1	SLC17A1	CTD-3080P12.3		PLP1	DEFB126	GPR50
FKBP1B	HS6ST3	EPB41L1	ABCE1	MRGPRF	GCGR	NT5DC4	C16orf59	MRGPRG		TNFAIP6	FOXA2	CD40LG
LINC02227	SYNPO	PPCDC	KCP	MRGPRG	ENO2	NT5DC2	TMEFF1	HES1		G0S2	CSTL1	SYTL4
MAP10	ADCYAP1R1	EPB41L3	GBX2	HES1	PAH	NT5DC1	C16orf52	HES2		MATN4	GFRA4	ZDHHC15
LGALS9C	MEP1B	ACSS3	JARID2-AS1	HES2	DCN	RUSC1	ITCH	BPNT1		HIF3A	FAM83C	HTR2A
UNC50	STC1	KIDINS220	RABEP2	BPNT1	CREB5	PPIE	CHMP4A	LINC00456		NDP	GLIS2	MLNR
NKAIN3	SNORD63	PCOLCE2	OTULIN	LINC00456	CDH23	DCPS	CHMP4B	TNFRSF10A		GRM4	DLGAP5	CAB39L
NKAIN1	CP	DFNA5	ANKS1B	TNFRSF10A	FLRT1	PTHLH	CHMP4C	C1orf141		HIST1H1D	OR7C1	FLT1
EMP3	TUBB4A	WNT1	ANKS1A	LOC101929341	PDHA1	THEMIS2	TMEM255B	LOC101929340		SPDEF	GNG13	OLFM4
UNC5D	LY6E	AGXT	MIR1972-2	LOC101929340	CKMT2	FAM193A	ST5	BCL9		TREM1	RASL11B	GDPD3
MAP1S	SETSIP	LRRN2	ADAM10	MTM1	LYPD6	OR6M1	STH	CSNK1G2		WNT1	RFPL1	NECAB2
CCP110	UPP2	LRRN1	ADAM11	CSNK1G2	LYPD8	TPPP3	ZNF302	SERPINB8		MT1G	MCHR1	METRN
ANKRD19P	Snord69	WNT4	ADAM12	ALOX12-AS1	RGS5	TPPP2	ZNF300	SERPINB1		SOX21	RNF112	CRYM
LOC101927837	LOC102724450	LAMA5-AS1	ADAM15	SERPINB1	RGS1	FAM193B	STS	SERPINB3		PTGER2	CPA4	TMC5
RPL18A	TM4SF4	HOXA11-AS	ADAM18	SERPINB4	LINC01659	PIP	HOXB13	SERPINB7		IL37	FLNC	CD276
CLEC18A	MIR4477B	PCNA	ADAM19	SERPINB7	NEURL1B	MIR3118-4	TP53TG1	SERPINB6		NKX2-2	TPH1	OCA2
CLEC18B	BECN2	ZBTB7A	MEPE	SERPINB6	SOST	PIR	GACAT2	FAM76B		GFRA4	CSRP3	TGM5
BORCS7	NXT1	ZBTB7C	HAGH	EXD2	SSTR5-AS1	MIR3118-1	GACAT1	EXD1		BANF2	SGOL1	SCG3
BORCS6	LEF1-AS1	PCNP	GLYAT	LOC107986096	HIST1H1T	PI3	RPL18	ELP6		CITED1	SYT5	RP1
BORCS5	ZSCAN5B	UTY	NEPRO	ELP2	PLCD4	ANKRD52	ADRA2A	HAND2		F10	DPP6	CALB1
BORCS8	UCHL1	LOC442497	U2AF1L5	SPRYD3	CKMT1A	PTGES3L	TEX26	SPRYD4		NR1D1	SAG	DKK4
LINC01759	SH2D7	CYP17A1-AS1	NDEL1	SPRYD4	CKMT1B	ANKRD50	TEX29	KLHDC9		TSKS	TNNT3	SH2D4A
LINC01753	SLC4A11	PCAT1	MIR7851	KLHDC2	HSD11B2	ANKRD55	MUTYH	KLHDC3		OMG	SMPDL3B	SLC39A14
LINC01751	RNF183	PCAT2	SHANK3	KLHDC3	ALDH1B1	KBTBD7	MTCH1	KLHDC1		TSPAN8	HSD17B3	NEFM
EPB41L1	ACTA1	PCAT4	MIR7854	RNASET2	LHX1	KBTBD3	LINC01254	ASXL3		FGL2	FBP2	ASAH1
PPCDC	SERTAD4	PCAT7	SHANK1	ASXL2	SLC38A4	KBTBD2	SYT1	OR51H1		RNF112	BARX1	IL4I1
EPB41L3	ELFN1-AS1	PCAT6	MIR7856	OR51H1	SLC38A3	KBTBD8	SYT2	HDDC3		WDFY4	TOP2A	EPHX3
PUDP	GPM6A	DNPH1	PLAC8L1	HDDC3	SLC38A8	AMT	SYT7	ZNF252P-AS1		DLL4	NR0B2	SLC1A6
PCOLCE2	CACNA1B	MIR409	PCSK9	SPATA13	OCA2	RASL11B	SCHIP1	SPATA12		SOX15	ENAM	EBI3
DFNA5	LY6G6C	ILF3	LINC02210-CRHR1	SPATA12	YBX3	CHRM2	SAP30	SPATA17		KLK10	KANK4	FSD1
MAGEH1	SFTPD	ILF2	PCSK6	SPATA17	VSNL1	PHAX	C3orf67-AS1	SPATA16		FOXJ1	MTUS2	ZFR2
WNT1	SOHLH2	BOC	PCSK4	COL18A1-AS1	DIRAS3	RBM24	C1orf53	SPATA18		DPP6	CHRM3	TJP3
LRRN4	GABRG2	DENND2C	PLTP	TRIM53AP	MTRNR2L1	RBM25	2019-03-02	ZNF214		KIF1A	CHI3L1	CEACAM5
AGXT	C20orf196	DENND2A	FKBP9P1	GPR146	FBN3	RBM23	APCDD1L-AS1	LOC154449		PXDN	MYBPH	MEIS3
LRRN2	LOC105371919	LOC100133920	MIR6812	LOC154449	NCR1	RBM20	SMPD4	ZNF213		GDF15	PDE6B	FGF21
LRRN1	SPNS2	DENND2D	SAMSN1	ZNF213	AOAH	FMO9P	SMPD1	GPR142		OLFM1	SEC14L4	CACNG7
WNT4	LOC101928307	GAGE1	MIR6818	GPR142	SFTA1P	RBM28	SMPD3	GPR143		TNNT3	PEBP4	SLC5A5
LAMA5-AS1	kcnip2	PPT1	LOC105376108	GPR143	KCCAT198	LOC107985126	SMPD2	SLC7A9		GATA5	GSTM3	PDE4C
HOXA11-AS	SNRPD2	INPP4B	FAM151B	SLC7A9	NID1	EPHA6	TTC29	GPR148		HSD17B3	TMEM241	ISYNA1
PCNA	LINC00641	INPP4A	TAAR3P	GPR149	FANCI	MIR1257	TTC24	SLC7A6		ULBP2	DSC3	UPK1A
ZBTB7A	RETN	SAFB	SNORD91B	KNL1	CEP55	EPHA3	TTC27	HLA-B		FCRLA	FHOD3	HAMP
ZBTB7C	DPYSL5	UBOX5-AS1	PAXIP1	HLA-B	PNMT	EPHA2	PATL2	CITED2		FCRL2	FADS2	PBX4
PCNP	CHRDL2	CRAT8	LDLRAD4-AS1	CITED2	TYMS	MIR1253	PATL1	CITED1		ANGPTL3	CLDN10	CAV2
UTY	DACT3	PPP1R21	RPL13AP5	CITED1	TYMP	LSMEM1	ENO1	HLA-A		SLC14A2	GOLM1	CAV1
LOC442497	CDKN1A	NGLY1	RPL13AP3	CITED4	DAPL1	COL9A1	NPY2R	DAGLA		NMUR2	SLC19A3	HOXA5
CYP17A1-AS1	alas2	LMX1A	USE1	DAGLA	CTSS	LIMD2	ENO3	MDC1		ALOX5AP	CYP27A1	HOXA6
PCAT1	SLC2A4	ZCCHC24	CNRIP1	HLA-F	CTSV	GLB1L3	ENO4	PHF21B		CHI3L1	GPR45	HOXA13
PCAT5	PAFAH1B3	LMX1B	LOC642929	PHF21B	CTSW	MIR125A	LOC101929331	CSNK1A1L		LGR6	NKX2-8	STX1A
PCAT4	MAL	OR6V1	CYP1B1-AS1	CSNK1A1L	AFF3	ARL9	CFD	HIRA		NTS	GATA4	CYP3A5
PCAT7	LOC100128239	ABCE1	CDC34	HIRA	PDP2	ARL1	OBSCN	RIN1		LRRIQ1	BAAT	FSCN3
PCAT6	KCNJ14	KCP	OR2T34	RIN2	LOC100506125	ARL6	SRRD	WWOX		LYVE1	MYC	PCOLCE
DNPH1	FNBP1	CNR1	LOC400499	WWOX	GPR62	RRM1	MCL1	LNX1-AS1		CHL1	TTC29	SERPINE1
ILF3	MAMDC2	GBX1	PROSER2-AS1	LNX1-AS1	NT5C1A	ZC3H12B	SORBS1	RIPK1		GSTM5	TMPRSS4	PLOD3
ILF2	EPHX2	JARID2-AS1	SPIN2B	RIPK1	C10orf107	ZC3H12D	MCM8-AS1	RIPK3		CHIA	NUSAP1	POU6F2
BOC	GFRA1	OTULIN	PGLS	RIPK3	PLAC8	TSR1	IL18RAP	RIPK2		PTPN22	DUOX1	RARRES2
DENND2C	NAP1L2	TGS1	LINC01195	PDCL	DLX5	TSR3	EOMES	IGFBP7-AS1		ERN2	CYP19A1	AEBP1
DENND2A	LOC541472	MIR1972-2	LINC01197	LOC339666	DLX6	RAD51-AS1	MIR873	PRAMEF4		PDGFRA	CGREF1	MYL7
LOC100133920	ABI3BP	MIR1972-1	LINC01192	PRAMEF4	DLX1	TH	KCTD21-AS1	CRABP1		AMHR2	LHCGR	SLC1A1
DENND2D	RUBCNL	ADAM12	UNKL	FAM149A	LOC101929422	LOC100509620	MIR877	C7orf73		HEY2	CEP55	LHX2
GAGE1	LOC105377736	ADAM15	CCNA2	C7orf73	LOC101929420	TAPBPL	PDSS2	C7orf72		EGR4	CHRNA1	OGN
PPT1	FAM72A	ADAM18	WDR1	WWC2-AS1	MIR4435-2HG	CYP4A11	LOC100507277	ZNF419		BCO1	CDKL2	CA9
INPP4B	SCG3	ADAM19	VPS28	ZNF414	CRHBP	SRSF11	LOC105374836	ZNF410		CHST5	CENPE	TYRP1
INPP4A	NBEA	MEPE	TAS2R50	ZNF410	HCG14	SRSF10	MIR3672	AGBL1-AS1		CAPN9	KIAA1644	APBA1
SAFB	PSMA7	OPALIN	SKA3	AGBL1-AS1	MIR330	SRSF12	FBXO18	LOXL1-AS1		RGS8	PIK3C2G	TLX1
UBOX5-AS1	MIR497HG	NEPRO	SKA2	LOXL1-AS1	RETN	LOC102725072	UBE2J1	LOC101927870		STAB2	COL2A1	SFXN3
CRAT8	BMP5	NDEL1	GRID2IP	LOC101927870	KLC3	SLMAP	FKBP11	SSSCA1		TBC1D4	ASCL1	FGF8
KC6	CDC45	MIR7851	PCDH20	SSSCA1	MIR210	ZPBP	FBXO10	POU4F1		SCEL	KRT71	CPEB3
PPP1R21	STC2	MIR7850	C6orf89	POU4F1	VWF	LOC101927752	FBXO11	LINC01541		SCN7A	SRRM4	MAP3K8
NGLY1	GOLGA8H	MIR7852	LOC100128239	POU4F3	ZBED5-AS1	LOC101927751	FBXO16	LINC01547		GATA4	ADAM21	SORCS1
LMX1A	hamp	SHANK3	LOC105373343	LINC01547	B4GALNT1	IL2RB	FBXO17	LINC01546		WDR38	DUOXA1	LGI1
ZCCHC24	CYP2C18	SHANK1	WNT10A	LINC01545	B4GALNT3	SULT1E1	FBXO15	FBF1		NR5A1	CYP11A1	KRT23
OR6V1	OTUB2	MIR7856	MIR147A	FBF1	LINC00487	ZFYVE26	SFTA3	RASA4		LMX1B	2019-09-12	HOXB6
ABCE1	ceacam8	PLAC8L1	MIR147B	RASA4	STRA6	RASA4B	MIRLET7F1	LINC01549		CCL21	CLEC18B	ALDH3A1
KCP	EIF1AY	PCSK9	DMC1	LINC01548	SIGLEC12	RWDD2A	PLA2G6	HM13		IGFBPL1	ADAMTS18	CCL7
GBX1	TMEM206	LINC02210-CRHR1	MIR1471	RASA3	SIGLEC10	LINC00524	PLA2G7	ACTN3		TTC29	CTRL	KRT32
GNL3L	SLCO5A1	LOC105377671	TM4SF18	ACTN2	SIGLEC11	LINC00525	PLA2G3	ACTN1		ARHGAP20	SLC14A1	DLX4
OTULIN	SPARCL1	PCSK1	MIR936	EZR	KIFC1	LINC00523	GDPGP1	PRR29-AS1		TRIM54	RNF165	COL1A1
RABEP1	ALDH1A1	PCSK6	ASTN1	MIR4269	MIR6773	ARL13B	KRTAP1-3	MIR4268		PLA2G12B	PNMT	PTGES3L-AARSD1
TGS1	syne3	PCSK7	MGP	MIR4261	HS6ST2	ARL13A	CCDC73	MIR4260		OIT3	CACNA1A	ALOX12
ANKS1A	STOX2	PCSK5	GAS2L2	MIR4260	AGAP2	TICRR	CCDC71	MIR4267		MYPN	CBLC	SLC16A6
BMT2	SNHG17	MAEA	PYY2	MIR4264	LOC100507156	UBALD2	DEGS2	N6AMT1		HCN4	NLRP12	MYH1
CDIPT-AS1	AHNAK	TC2N	PHACTR1	N6AMT1	YWHAH	RIPPLY1	GHITM	OR5J2		MMRN1	SLC2A5	MYH3
MIR1972-2	CLIP4	PLTP	ARHGAP45	OR5J2	FCRL3	RIPPLY3	LOC100128714	ABLIM1		PIK3C2G	MMEL1	CWH43
MIR1972-1	C2orf88	MIR6812	CASQ1	ABLIM1	FCRL6	RIPPLY2	LOC100506585	ABLIM3		PIANP	PADI1	SMR3A
ADAM12	DDN	MIR6813	ABI3	ABLIM3	FAM163A	C16orf54	CSHL1	ABLIM2		SLC38A4	CYP4B1	GLRB
ADAM15	ZIC2	MIR6810	SLC22A4	ABLIM2	CHST11	SLC4A5	FKBP1B	LINC00632		LUM	PROK1	DDX25
MEPE	SCUBE2	MIR6811	TESC	LINC00633	AGER	SLC4A7	LINC02192	LINC00630		SYT16	RXRG	FOLR3
OPALIN	fam135b	SAMSN1	KRT34	LINC00637	WNK3	SLC4A1	OSGIN1	LINC00634		SERPINA10	DPT	UPK2
NEPRO	PLA2G2F	FAM151B	IL26	LINC00635	LRRC2	SLC4A2	LINC02229	LINC00638		FGF7	HHIPL2	P3H3
U2AF1L5	VWA2	FAM151A	ADCY4	LINC00639	GRIA3	SLC4A9	MAP10	BIVM-ERCC5		HDC	THSD7B	PPM1H
NDEL1	LOC105375009	TAAR3P	ADCY8	BIVM-ERCC5	ACSBG2	SLC4A8	UNC50	TSPOAP1-AS1		PCSK6	ZNF385B	PRR4
MIR7851	ARHGEF26-AS1	SNORD91A	HOXB-AS3	TSPOAP1-AS1	SCNN1G	DCTN4	NKAIN4	RAB6A		ST8SIA2	DLX1	PRMT8
MIR7850	KIF26B	PAXIP1	XRCC2	RAB6B	SCNN1B	RPS4Y2	EMP3	RAB6C		CMTM2	TM4SF19	ART4
MIR7852	DNER	RPL13AP5	PCDHAC2	DLGAP4-AS1	SCNN1A	KCMF1	MAP1A	DAOA		ASXL3	UGT3A1	ENDOU
SHANK3	PBX4	USE1	HLA-DPA1	LOC101929006	RPP30	AP5B1	MAP1B	KRTAP5-AS1		IL19	HAPLN1	IL26
MIR7856	c10orf105	CNRIP1	KCNA4	KRTAP5-AS1	SMIM18	BROX	IGSF9B	GDI2		MMEL1	LIX1	NT5DC3
PLAC8L1	NACAP1	LOC642929	KCNA5	GDI2	NT5DC3	HHATL	RMI2	LOC105374428		MYOM3	SPINK7	SLCO1B3
PCSK9	MIR10B	CDC34	KCNA2	LOC105374428	PTHLH	IGSF8	UNC5B	GDI1		CYP4B1	LGSN	GYS2
LINC02210-CRHR1	ACSM5	OR2T34	KCNA3	CALM3	THEMIS2	IGSF9	UNC5C	LOC105370333		IGSF3	GABRR1	AICDA
LOC105377671	WDR62	PROSER2-AS1	ACACB	LOC105370333	TPPP2	TRAK2	UNC5D	SPG21		ITGA10	PNLDC1	KLRB1
PCSK6	NKAIN2	SPIN2A	GLT8D2	SPG21	PI3	IGSF5	MAP1S	TFAP4		RXRG	SDK1	COL12A1
PCSK7	GPR119	SPIN2B	LOC101929698	MIR7109	RASL11B	IGSF6	LOC101927839	MIR7108		DPT	TRIM50	GCNT2
PCSK4	plxdc2	PGLS	MRGPRF	MIR7107	RBM24	IGSF3	ANKRD19P	MIR7106		FLG2	ZAN	OPRM1
PCSK5	WFIKKN2	LINC01195	HES2	SPTA1	EPHA3	MOB1B	RPL18A	HGSNAT		CRNN	CXorf57	IL17A
MAEA	JAM2	LINC01191	LOC101929340	HGSNAT	LSMEM2	CLDN10-AS1	CLEC18A	CRYZL1		OSR1	FRMPD3	IL17F
PLTP	GIMAP7	LINC01192	SERPINB5	CRYZL1	COL9A3	DEFA9P	CEND1	SERF2		ST6GAL2	FATE1	BMP5
DPYSL4	HSPB7	UNKL	SERPINB4	SERF2	LIMD2	LOC105369779	BORCS7	OR4L1		NT5DC4	CHRNA6	BACH2
MIR6812	FBXO32	CCNA2	EXD1	PGM5P4-AS1	RRM2	ILVBL	EPB41L1	NAT9		CNGA3	ST18	BAG2
MIR6813	UNC5A	WDR1	KLHDC1	NAT9	TF	ITGB7	ACSS1	NAT8		FAHD2B	DPYS	HDGFL1
MIR6811	EDAR	CCNA1	TRIM51	NAT1	TG	SLC37A3	KIDINS220	NAT6		GULP1	FAM83A	NR2E1
SAMSN1	CYP2W1	DYNC1I1	ASXL3	ADGRL2	LOC100509620	SLC37A1	PCOLCE2	ADGRL3		PTH2R	CDHR1	UNC93A
FAM151A	BYSL	VPS28	SPATA13	ADGRL3	LOC101927751	KRT19P2	MAGEH1	ADGRL1		2019-03-04	RGR	SLC22A2
PAXIP1	sall2	DYNC1I2	SPATA18	FAIM2	IL2RB	AICDA	WNT2	COX5A		GRIP2	HABP2	C6orf118
RPL13AP6	C8orf37-AS1	TAS2R50	CPLX2	COX5B	LOC100507564	EHD2	WNT1	TMEM257		ACKR2	SLC43A1	SMOC2
RPL13AP5	RERG	GRID2IP	ZNF214	TMEM257	LINC00528	CFAP69	AGXT	TMEM256		MYH15	KLHL35	LAMA4
RPL13AP3	NEXN	C6orf89	GPR146	TMEM254	RIPPLY1	RAN	LRRN2	TMEM253		HAPLN1	SLC22A8	C7
USE1	SIGLEC15	PPP1R13L	GPR142	TMEM251	SLC4A1	CFAP61	HOXA11-AS	LOC401585		MEGF10	ZP1	LOX
CNRIP1	SETBP1	TMC5	KNL1	LOC401585	SLC4A9	FGR	PCNA	SIPA1L1		ADAMTS19	JPH2	SPARC
LOC642929	SLC26A3	LOC100128239	CITED2	PPFIA4	MXRA8	MIR5692B	ZBTB7C	SLC35F5		CXCL14	GPM6A	HAVCR1
OR2T34	HOXA4	LOC105373343	PHF21B	SLC35F5	IGSF5	RAX	ZBTB7B	SLC35F4		GABRB2	CCDC83	NPR3
PROSER2-AS1	SNAP25	LOC100128233	HIRA	SLC35F4	IGSF6	EXT2	PCNT	SLC35F6		TENM2	SLC7A11	SLC27A6
SPIN2A	HAPLN1	WNT10B	WWOX	SLC35F6	CLDN10-AS1	BSPH1	CYP17A1-AS1	SLC35F1		GFRA3	KCTD14	PDGFRB
SPIN2B	CACNB2	MIR147B	LNX1-AS1	SLC35F3	ITGB2	SPTY2D1	PCAT7	SLC35F2		HMGCLL1	THRSP	CDX1
PGLS	GLTP	MIR1471	RIPK1	SUPV3L1	AICDA	OCM	DNPH1	LMAN1L		TCTE1	BICD1	STC2
LINC01195	MUM1L1	MIR1470	RIPK3	LMAN1L	EHD2	TEFM	MIR409	TRMT112		FAXC	TDO2	RBP1
LINC01191	MS4A12	LPP-AS1	IGFBP7-AS1	TRMT112	CFAP61	CASD1	ILF3	TSPAN19		IGFBP1	SLC16A12	SERPINI2
LINC01192	LOC101928118	LPP-AS2	PRAMEF4	TSPAN19	FGR	IL9R	ILF2	MPC2		SYTL5	PRDM8	LRRC31
CCNA2	ZNF280B	TM4SF18	CRABP1	MPC1	FGA	UHRF1BP1L	LOC101928682	TSPAN10		ITGB1BP2	CPB1	GNAT1
WDR1	LOC375196	TM4SF19	C7orf73	TSPAN12	RUNX3	RNASEH2A	BOC	TSPAN13		IGSF1	SYCP2L	USP9Y
CCNA1	cyp3a4	TMEM35B	C7orf72	TSPAN14	CEL	RNASEH2B	DENND2C	TSPAN15		ARHGAP36	FAM81B	AADAC
DYNC1I1	LYPD3	TMEM35A	ZNF419	TSPAN15	KRT8P41	NEIL1	LOC100133920	TSPAN16		GPC3	MCOLN2	EVA1A
VPS28	PMEPA1	LAMB1	ZNF410	TSPAN16	NEIL3	NEIL3	DENND2D	TSPAN17		PMP2	ANKFN1	FN1
TAS2R50	ARRDC4	LAMB2	AGBL1-AS1	TSPAN17	TRPC7-AS2	NEIL2	PPT1	LOC101929109		FAM135B	C16orf74	NEU2
SKA3	SLCO4A1	ATP7A	LOXL1-AS1	LOC101929109	VSTM1	TRPC7-AS2	INPP4A	LOC101929106		CDKN2B	CERS3	IL1RL1
GRID2IP	P2RY13	LAMB4	SSSCA1	LOC101929106	RAD54L	CLYBL	SAFB	EAF1		HMCN2	WNT3A	SLC5A7
C6orf89	SNORD116-24	MPHOSPH9	POU4F1	FOXF1	CTXN2	C1QBP	UBOX5-AS1	FOXF2		SLC39A12	CNTNAP5	TPO
PPP1R13L	EME1	SNORD115-1	POU4F3	RBPJL	PEX5L	TAAR5	DEFB122	TMUB1		HTR7	CDK19	PROC
TMC5	NLGN4X	MIR936	LINC01547	TMUB2	PRR35	TAAR2	LOC101927635	SCGB1C1		SYT8	WIF1	DLX2
LOC100128239	PRKAR2B	MIR937	RASA4	SYNCRIP	PRR36	RCE1	CDIPT-AS1	LOC100240728		MS4A2	PPEF2	LCT
LOC105373343	DDIAS	ASTN1	HM13	LOC100240728	LINC00052	UVSSA	FAM151A	TBC1D7-LOC100130357		CDH8	C1orf158	KISS1R
LOC100128233	CMTM8	MLF2	ACTN3	MMAA	HLA-DOB	SPANXA1	LDLRAD4-AS1	PRR23D1		PPP1R1C	KCNJ15	CD207
MIR147B	CDK4	MIR5583-1	ACTN2	TYR	MAP6	VSTM1	CCNA2	ALG8		C2orf50	SVOPL	TNR
MIR1470	ALX1	MIR938	ACTN1	ALG8	FAM180A	RAD54B	SKA3	ALG9		THRSP	SLC34A2	TPSG1
OR4A47	METTL7A	MGA	ACTN4	ALG9	EPHA10	ABCB6	LPP-AS2	ALG2		GABRA2	DPYSL5	PAPPA2
LPP-AS1	CCL7	ADSS	PRR29-AS1	ALG6	UTS2R	ABCB5	LOC102724684	ALG5		BEND6	SLC30A2	LEPR
LPP-AS2	LOC107986453	SIRPG-AS1	MIR4269	PDXP	HK2	ABCB4	TM4SF18	RNGTT		GLT1D1	CLSTN2	NID1
TM4SF18	NSUN5P1	SAMD4A	MIR4263	KIAA1324L	LINC01255	ABCB8	TM4SF19	ERI3-IT1		TMEM132D	CPA2	ZP4
TM4SF19	SLCO1B3	ADSL	MIR4262	INSL5	LINC02028	SLF2	TMEM35B	HAR1B		HSPB8	ITLN2	MFAP2
POU3F2	FOXA2	SAMD4B	MIR4260	HAR1B	TMEM38A	SLF1	TMEM35A	INSL6		SPOCK1	CLDN14	RGS4
TMEM35B	LOC100507210	PLA2G15	MIR4267	RTN2	FAM111B	DNLZ	LAMB1	RTN3		OLAH	SIM2	PLA2G2D
TMEM35A	VWC2	GAS2L3	N6AMT1	RTN3	CHRNA4	PMAIP1	LAMB2	RDM1		IGSF10	IRX6	CR2
LAMB1	Lrrc19	GAS2L2	OR5J2	RDM1	CHRNA6	IST1	ATP7A	CLUL1		CAPSL	DRC7	P3H1
LAMB2	DIAPH2-AS1	MIR4433B	ABLIM1	LOC101927410	LINC00314	ERICH3-AS1	LAMB4	INMT		PRDM8	TFF3	ARTN
LAMB4	SLN	RSRC1	ABLIM3	INMT	LAPTM5	SNRNP200	ATP7B	LOC101927419		BMP3	TFF2	FMO6P
ATP7B	PYCRL	CPN2	ABLIM2	LOC101927419	SIRPD	BTN1A1	MPHOSPH8	LOC101927418		GRM1	TFF1	TREH
MPHOSPH9	TSTA3	PYY2	LINC00633	LOC101927418	SIRPA	GADD45B	SNORD115-1	TMEM246-AS1		PTPRR	CHRNB2	MMP8
MPHOSPH8	RNASE2	PHACTR1	LINC00630	LOC100508631	LOC105369920	ZYG11A	MPHOSPH6	ADAP1		PLA2R1	LRRC71	ATP10B
SNORD115-1	TMEM63A	ARHGAP45	LINC00636	ADAP2	MTCP1	SPEF1	MIR936	KLHL10		PLEKHG4B	FOXH1	SGIP1
MPHOSPH6	DNA2	ZNF733P	LINC00637	KLHL11	FOXM1	OSTN-AS1	MIR937	KLHL12		PTPRD	DMKN	RAB32
MIR937	GULP1	CASQ1	LINC00638	KLHL12	ILDR1	ZNF277	ASTN1	KLHL13		SPHKAP	ITGA5	MYB
ASTN1	ARNTL2	ARHGAP42	LINC00639	KLHL17	IL3RA	KCNV2	MLF2	KLHL18		PID1	AQP5	SLC16A7
MLF2	DNASE1L3	NLGN1	BIVM-ERCC5	KLHL18	CDCA2	KCNV1	MIR933	DMRTB1		ANKFN1	PDPN	SPP1
MIR933	DUXAP8	PCBP1-AS1	TSPOAP1-AS1	DMRTB1	CDCA5	GACAT3	MGA	C2orf82		SEMA3D	LRRC38	RARRES1
MIR5583-1	RSPO2	AGAP12P	RAB6A	ZNF529-AS1	NDUFA4L2	PLCB1	LOC729159	SLC16A12-AS1		JPH3	TRIM58	PCDH17
MIR938	HMP19	SOX18	RAB6B	SLC16A12-AS1	FAP	NBPF25P	MGP	LOC105369340		PANX3	SLAMF9	CCND2
MGA	CBX6	CDC42EP3	RAB6C	SLN	KLK1	ARHGEF35	SIRPG-AS1	SLK		ABI3BP	FCRLB	GDA
LOC729159	MIR8071-2	CDC42EP1	DLGAP4-AS1	SLK	KLK3	CTXN2	SAMD4A	SLA		ABCA9	KLHDC8A	C2orf40
MGP	MYC	CDC42EP5	DAOA	SLA	KLK4	CCKBR	GAS2L2	PHYH		ABCA6	KCNF1	BSPRY
ADSS	KRT80	CDC42EP4	KRTAP5-AS1	PHYH	KLK5	MAML2	FAM53C	GFY		ABCA10	VSNL1	GALNT12
ADSL	LOC105371049	HEIH	GDI2	GFY	KLK6	MAML3	MIR4433B	NOTCH4		MMP21	NPPC	PGF
SAMD4B	TRIM9	GPRC6A	LOC105374428	NOTCH4	KLK7	LOC101929066	HN1L	PHGR1		PSMA8	ANTXR2	LTBP2
GAS2L1	FNDC9	RAB36	CALM3	PHGR1	TEX15	B3GNT6	RSRC2	MEAF6		NCAM2	DAPL1	PPP4R4
GAS2L2	LOC100507506	ABI2	LOC105370333	NOTCH2	CYP24A1	HERC1	CPN2	AZIN2		WNT7A	IGFN1	EPCAM
MIR4433B	RIC3	TESC	SPG21	TCTEX1D2	MIR15A	MIR4489	TP73-AS1	TCTEX1D1		PI4K2A	FEV	HOXB5
HN1L	DHX34	OTP	SPDL1	TCTEX1D4	PROK1	MIR4487	CDADC1	MIR5692A2		GRIA1	CTLA4	HOXB1
ZW10	GPT2	KRT39	SPG20	MIR5692A1	CNTD2	MIR4485	OR2K2	N4BP2L1		VSIG4	FANCD2OS	SOHLH2
RSRC1	FCGR3A	KRT38	MIR7109	N4BP2L1	FBXO40	MIR4484	ARHGAP45	RAPGEF5		TDRD9	TCF23	TGFBI
CPN2	C1QTNF7	KRT31	MIR7106	RAPGEF5	COL1A1	MIR4482	ZNF733P	RAPGEF6		MS4A1	SLC6A20	TBX4
CPN1	LOC101927239	KRT32	SPTA1	RAPGEF6	UNCX	C17orf58	CASQ1	N4BP2L2		BUB1B	S100P	ECHDC2
PYY2	MMP7	SNORD3B-1	HGSNAT	RAPGEF1	EPCAM	PRR30	ARHGAP42	RAPGEF2		NMNAT2	HPGD	CSTA
CDADC1	GSTM2	KRT37	CRYZL1	ZNF384	KLK10	PRR32	NLGN1	ZNF383		C8A	NPY5R	POPDC2
ARHGAP44	LRRK2	IL24	SERF2	ZNF383	KLK15	PRR34	PCBP1-AS1	ZNF382		C1orf158	SLC45A2	BAI2
ZNF733P	NR2C2AP	EPX	OR4L1	ZNF382	LRRK1	PRR35	AGAP12P	POC1B		SLC34A2	HTR4	FABP3
ARHGAP40	C14orf132	CLINT1	NAV2-AS2	POC1B	LRRK2	LINC01909	CDC42EP2	MIR4420		ACAN	ESM1	PAEP
NLGN1	PLA2G1B	DMAP1	NAV2-AS5	SCHLAP1	LOC107986266	MKNK2	CDC42EP1	SNRPD3		DRC1	FAM170A	OBP2A
PCBP1-AS1	CAMK2N2	AHRR	NAT9	SNRPD3	TGFBR3L	LCLAT1	CDC42EP5	SNRPD2		RADIL	TERT	MYOG
CDC42EP2	Firre	ADCY6	NAT2	GRK6	MIR452	LINC01900	CDC42EP4	LOC101928775		TMSB15A	FOXQ1	CD244
CDC42EP1	ASCL2	ADCY7	NAT1	NMBR	NFKB2	ADRA2C	GPRC6A	PKP3		CD1A	FABP7	NPY
CDC42EP4	ASPA	ADCY1	NAT6	RBM26-AS1	SIAH3	LOC151174	TBKBP1	LINC01551		ACTC1	TXLNB	TWIST1
GPRC6A	BCHE	ADCY2	ADGRL3	CTAGE8	FAM3D-AS1	LINC00052	ABI2	IFT43		TCHH	IL22RA2	CNTFR
TBKBP1	MIR133A2	NUCKS1	COX5A	IFT46	EMILIN2	ABCC6P1	ABI3	NOP14-AS1		DRC7	DACT2	KIAA1549
ABI2	OLFM3	DDI1	COX5B	GLDN	P2RX2	AAR2	ABI1	GLDC		TFF2	SUN3	CALD1
ABI3	KCNMB1	XRCC1	TMEM257	GLDC	P2RX7	OSBP2	TESC	QPCT		S100B	SLC30A8	SFTPA1
ABI1	PHOX2B	HOXB-AS3	TMEM254	QPCT	P2RX6	MIR3138	OTP	LINC01559		NLRP4	SBSPON	PLAU
OTP	LARGE2	XRCC2	TMEM253	LINC01559	ZCCHC16	LRP5	PITPNC1	PC		S100A1	DEFB1	P4HA1
KRT39	CBX7	XRCC6	TMEM252	GRK5	ALS2CL	MIR3136	KRT39	LINC01834		LRRC71	CA3	RASSF8
KRT38	DIAPH3	MEIS2	TMEM251	LINC01831	FAM57A	LRP8	IL24	MKLN1-AS		COL26A1	GBX1	HOXC13
KRT31	PLK1	LOC101928111	SIPA1L3	DHRS13	CER1	MIR3132	IL26	LINC01838		SPC24	PRSS37	HOXC11
KRT32	PDX1	ESPNL	SLC35F4	LINC01838	MIR6824	HLA-DOA	TIMP1	GPR89B		FGF11	CXorf22	IL13RA2
SNORD3B-1	HCAR1	USP32P2	SLC35F6	MAP1LC3B2	RGCC	HLA-DOB	AHRR	LGMN		CCDC42	MELK	COL10A1
IL20	KCNK9	ESPNP	SLC35F2	LGMN	TNFAIP8L2	LOC105378231	ADCY4	MIR3591		ZG16B	CLDN2	PLP1
IL24	VIP	LMO7DN-IT1	SUPV3L1	MIR3591	PCDH17	STIM2	ADCY6	CAPS2		PDPN	PHYHIPL	H2BFWT
IL27	L1CAM	MLIP-IT1	LMAN1L	CAPS2	PCDH15	OR51S1	ADCY1	EHMT1		B3GALT2	HEPACAM	C4BPB
EPX	DSE	H2AFY2	TRMT112	EHMT1	LOC102724652	MAP2	ADCY2	EHMT2		BRINP3	NGB	PI3
SMARCB1	LOC105376430	ADCY10	MPC2	ADIPOR1	FAM219A	C8A	ADCY3	NBPF20		KCNT2	SLC18A2	MATN4
CLINT1	KRT14	KCNA4	TSPAN10	NBPF20	CHSY3	C8G	ADCY8	MARK4		SLAMF9	KIAA1462	TOX2
DMAP1	AQP12A	LOC101928525	TSPAN11	MARK1	TCL6	PTPN22	ADCY9	MARK2		LMX1A	SLC39A2	EDN3
AHRR	NOTUM	OPTN	TSPAN13	MARK2	HELT	FAM180B	NUCKS1	STOX2		LRRC52	ANKRD2	CDH26
ADCY4	ZNF471	OPTC	TSPAN15	STOX2	CLSPN	PTPN21	DDI2	IGBP1		KLHDC8A	SMCO2	PMEPA1
ADCY5	SYPL2	FTL	TSPAN16	IGBP1	FOS	MIR6505	DDI1	RN7SL1		KCNF1	PDZRN4	NAGK
ADCY7	LOC101928738	FTO	LOC101929106	RN7SL1	SEC14L6	MIR6506	RAB30	RN7SL2		FAM84A	CRABP1	LYPD3
ADCY1	TESC	TNK1	EAF1	TPD52L2	COMP	MIR6508	XRCC1	TPD52L3		VSNL1	CLEC3A	GRM4
ADCY2	MCF2L2	PLA2G2A	EAF2	TPD52L3	IL11	CHIT1	HOXB-AS3	TPD52L1		C1QTNF7	MESP1	PRICKLE4
ADCY8	EGFL6	PLA2G2D	RBPJL	EFCAB12	IL16	SERPINI1	XRCC3	EFCAB14		TGFA	GLYATL1	OPN5
ADCY9	PYCARD-AS1	PLA2G2F	TMUB2	EFCAB14	EFHD1	SERPINI2	XRCC5	OR7E47P		ALPPL2	MS4A8	MYRF
NUCKS1	STMN4	SLC22A9	SCGB1C1	ACTR3C	VWA2	FANK1	XRCC4	ACTR3B		FAM19A4	MS4A15	SCGB2A1
DDI2	hyal3	OR8J2	SCGB1C2	ACTR3B	KCNN1	FLJ27354	XRCC6	WDR13		IGFN1	SAMD14	TEKT3
DDI1	VWA3A	SPATA8-AS1	KIAA1644	WDR13	ISLR	KRT73-AS1	MEIS3	WDR12		NEK10	ACSF2	IL37
RAB30	c15orf59	OR8J1	SYNCRIP	WDR11	PKIA	MTPN	MEIS2	WDR17		IHH	GPRC5B	SLC25A23
XRCC1	ADAMTS9-AS2	CYFIP1	LOC100240728	WDR17	CLEC18C	EPHA10	LOC101928111	WDR19		FCRL1	MMP26	C3
HOXB-AS3	gpr88	CYFIP2	TBC1D7-LOC100130357	WDR19	LOC101928069	DMRTA2	HLA-DPA1	WDR18		CTLA4	CDC42EP5	TNFSF14
XRCC2	PDE3A	GUSBP5	MMAA	LRFN1	SORCS2	DMRTA1	USP32P2	LINC00879		C3orf49	TMEM145	TGM3
XRCC5	HSPB8	GUSBP1	PRR23D1	LINC00879	BCO1	EBPL	DDX60	FAM204A		FANCD2OS	SERPINF2	PCSK2
XRCC6	DTNB	GUSBP2	TYR	FAM204A	CCL18	MAPT	H2AFY2	LINC00877		PPBP	KLK11	LAMP5
MEIS1	LINC01571	LHPP	ALG8	LINC00870	LINC01987	ANTXRL	ADCY10	LINC00871		KLF15	ACER1	TCF15
PCDHAC1	ASB9	GLT8D1	ALG9	LINC00871	PLEKHN1	HLA-DQA1	OPN1MW	USP9X		HAND2	TBX10	ID1
LOC101928111	PDCD2L	REG1A	ALG3	USP9X	SERPINA3	KRT7-AS	KCNA5	USP9Y		NPY1R	KRT24	GRPR
ESPNL	PPP1R14A	REG1B	ALG1	USP9Y	SERPINA4	UTS2B	KCNA3	LINC01963		HHIP	C11orf85	SLURP1
HLA-DPA1	ITGAD	MRGPRD	PDXP	LINC01963	SERPINA5	C14orf28	OPTN	NLRP2B		EDIL3	PBK	TSKS
DDX60	SIGLEC7	MRGPRE	RNGTT	KRT33A	KCNMA1-AS1	MIR1193	LOC101928521	ZFP41		F2RL2	ACOX2	STATH
LMO7DN-IT1	ALDH4A1	MRGPRF	KIAA1324L	ZFP41	ATRNL1	LOC102723517	FTL	ZFP42		ESM1	FAM107A	HTN1
H2AFY2	PUS1	MRGPRG	PARP8	LOC100129345	MUC15	UTS2R	FTO	MYADML2		CARTPT	MOBP	PRKCG
ADCY10	ATP1A3	HES1	ERI3-IT1	MYADML2	MUC13	MSR1	ACACA	CMPK1		ACSL6	DEGS2	GLIS2
OPN1MW	CHI3L1	HES2	INSL5	LDLRAD4	HCK	AVIL	PLA2G2C	DEFB134		GRIK2	HFE2	IFI6
KCNA7	JPH2	BPNT1	RAB8B	LINC02112	CCDC181	ANKMY2	PLA2G2D	KCTD13		FABP7	MYL1	DACH2
KCNA4	WT1	TNFRSF10A	RTN3	KCTD12	CCDC185	SYT9	PLA2G2F	CRCP		T	WFDC12	OMG
KCNA5	PRH2	RNU7-1	RDM1	KCTD17	P2RY12	HK2	SLC22A9	KCTD16		SAMD3	HTR1E	AIF1L
MFSD4B	MRVI1	LOC101929340	INMT	KRTAP10-9	DAB1	TTTY8B	OR8J2	KCTD14		IL22RA2	SFTPB	AVPR2
KCNA3	DPY19L2	BCL9	LOC101927419	KCTD14	WNT7A	HK1	CYFIP1	KRTAP10-7		DACT2	ENHO	ATP13A4
MFSD4A	XXYLT1-AS2	BCL2	LOC101927418	MIR1302-10	WNT7B	TBX2	GUSBP5	H6PD		CTSB	RP11-231C14.4	HRASLS
OPTN	CTAGE8	CLMN	TMEM246-AS1	SLC25A34	OSCAR	LINC01255	GUSBP1	SLC25A37		SBSPON	PDILT	IL22
LOC101928521	DES	CLMP	MIR4799	SLC25A36	BUB1	MOB3C	GUSBP2	SLC25A31		EN2	CXCL8	TSPAN8
OPTC	FAM117A	MTM1	ADAP1	SLC25A31	NUPR2	KRT42P	LHPP	SLC25A30		TMEM74	BUB1	FBXL16
FTL	RELN	CSNK1G2	KLHL10	SLC25A33	ADSSL1	KBTBD11-OT1	GLT8D2	SLC25A32		BAALC	FASN	GNGT1
FTO	FOXQ1	CSNK1G1	KLHL11	SLC25A32	TMEM133	LINC01258	GLT8D1	SLC25A39		MAMDC2	LINGO1	RASL11B
ACACB	SYNPO2	SERPINB1	KLHL12	TUBA1C	FOXE3	MAPKAPK5	OR2C3	TUBA1B		SVEP1	CTNND2	MCHR1
TNK1	ADH1B	SERPINB2	KLHL14	TUBA1A	XK	MAPKAPK3	CTD-3080P12.3	FAR2P1		TMEM246	PYDC1	BAIAP2L2
PLA2G2A	LPL	SERPINB5	DMRTB1	FAR2P1	XG	TUBG2	REG1A	IGSF10		CXorf22	USP50	LIF
PLA2G2C	PRIMA1	SERPINB7	ZNF529-AS1	FAM102B	C11orf88	LINC02020	MRGPRF	FAM102A		AQP3	SLN	VGF
PLA2G2E	FAM181B	SERPINB6	SLC16A12-AS1	FAM102A	PACRG	LINC02027	MRGPRG	RIMKLA		ARMC3	LGALS9B	PDE11A
PLA2G2D	MYH11	FAM76A	LOC105369340	RIMKLA	CRHR2	LINC02026	HES1	RIMKLB		LRFN5	CDK1	HOXD10
PLA2G2F	LINC01234	EXD3	SLK	RIMKLB	URAD	SAMD7	HES2	LOC100505851		RET	CST1	HOXD11
SLC22A9	GAPLINC	EXD2	SLA	LOC100505851	APBB1IP	SAMD1	BPNT1	CTPS2		OTOGL	KRT6C	CGNL1
OR8J1	LINC00346	ELP6	GFY	HOXA13	C16orf89	MIR124-1	LINC00456	STOM		CMTM5	HSD17B13	ISLR
CYFIP1	P4HA3	ELP5	NOTCH4	STOM	ZFAS1	PDHB	TNFRSF10A	LY6G6F		SPATA19	KRT83	MYOD1
CYFIP2	MSLN	ELP4	PHGR1	LY6G6F	ICAM3	SAMD8	C1orf141	NPLOC4		LRTM2	LMOD2	KLK10
GUSBP5	GPR27	HAND2	MEAF6	NPLOC4	PCDHGA5	PDIA4	LOC101929340	TMEM86A		GABRB3	C8orf74	FOXA1
GUSBP1	PYY2	SPRYD3	MSMP	TMEM86B	MIR6787	OR4A5	BCL9	LGALS13		TMEM100	TMEM37	EPB41L4A
GUSBP2	NTMT1	SPRYD4	TCTEX1D1	LGALS14	GDNF-AS1	SDCBP2-AS1	BCL6	SSBP4		RAG1	UGT2B7	FOXJ1
KRTAP29-1	OTOP2	KLHDC9	TCTEX1D4	SSBP4	ENTPD3	LRRC18	CLMN	LOC101927657		MOGAT2	SOSTDC1	LPPR3
LHPP	FAM111B	KLHDC3	N4BP2L1	LOC101927653	ENTPD1	LRRC19	CLMP	PBLD		SERPINB7	KCNK3	SYT5
NUP188	MRGPRE	KLHDC1	PKP3	PBLD	LINC00845	LRRC17	MTM1	PGPEP1		CRABP1	KRT9	NXNL2
GLT8D2	ACTL6B	RNASET2	IFT43	SMU1	RANBP3L	LRRC14	CSNK1G2	OR13G1		MFAP4	KRT20	APOC1
GLT8D1	DCAF12L2	ASXL3	NOP14-AS1	LOC105374328	DIAPH2	LRRC15	SERPINB1	SSRP1		PRKCB	KSR2	PLVAP
LOC101929698	SLC8A3	ASXL2	GLDN	SSRP1	NDNF	LRRC10	SERPINB6	IRAK1BP1		CDH16	KRT27	COLGALT1
OR2C1	DIRAS2	OR51H1	GLDC	IRAK1BP1	APELA	FAM111B	FAM76B	MIR770		GPR182	FGB	FUT5
CTD-3080P12.3	CTLA4	ZNF252P-AS1	QPCT	LOC100506083	GABRR1	FAM111A	EXD1	C1orf174		SCG5	DSCAM	PXDN
REG1A	ZNF239	SPATA13	LINC01559	C1orf174	RNASET2	SVOP	ELP6	LINC00403		B4GALNT2	VAT1L	OLFM1
MRGPRF	PAX9	SPATA17	PC	LINC00403	TRIM50	FAHD2B	HAND2	RBBP8NL		RBFOX3	RRM2	COL5A1
HES1	LINC00365	SPATA16	LINC01834	RBBP8NL	EPHA1	CCDC105	SPRYD3	GPC1		ART5	LGALS9C	CYP2E1
HES2	F7	COL18A1-AS2	MKLN1-AS	GPC1	ALDH3B2	CCDC107	KLHDC2	GPC2		CYP2S1	SCG2	MNX1
BPNT1	MAP6	SPATA19	LINC01838	GPC4	PSKH2	LINC01590	KLHDC3	GPC5		TRPV3	FOXB1	RBBP8NL
LINC00456	GABRB3	SPATA18	GPR89B	GPC5	SLC29A4	LINC01591	KLHDC1	GPC6		KLK1	SYNPO	FIBCD1
TNFRSF10A	LRAT	CPLX2	LGMN	GPC6	ZFHX2	LINC01593	ASXL1	MIR485		KLK11	MAL	SLC6A8
C1orf141	C19orf48	TRIM53AP	MIR3591	MIR485	ACADSB	LINC01596	ASXL2	MPHOSPH10		TK1	GAP43	PNCK
LOC101929341	lemd1	ZNF214	CAPS2	MPHOSPH10	CD244	LMF1-AS1	OR51H1	MIR488		VWCE	ID4	DUSP9
LOC101929340	RNASEH2A	RINL	NBPF20	LOC105374580	CD247	CHRNA1	HDDC3	ANKDD1A		HRASLS5	GPR22	HSD17B3
BCL6	LSM7	HFE	MARK4	ANKDD1A	PFKP	CHRNA3	ZNF252P-AS1	ANKDD1B		PBK	ATOH1	EPS8L1
BCL2	RNF216-IT1	GPR146	STOX1	NYX	APOC3	AARS	SPATA13	SNAPC3		PNOC	MS4A10	C1QL1
NPEPL1	VAT1L	ZNF213	MARK2	SNAPC3	LINC01124	LENEP	SPATA12	GSC2		KLHL30	COL6A5	GFAP
CLMN	MCHR2	GPR142	STOX2	GSC2	C6orf52	FLG-AS1	SPATA18	JMJD1C-AS1		HR	ARPP21	TEX101
ALOX12-AS1	PTPRN	GPR143	IGBP1	NXF2B	CDH11	AQP12B	ZNF214	ALDH3A2		GBX2	INSM1	LRRC4B
SERPINB1	cacng6	SLC7A9	RN7SL1	ALDH3A2	CDH13	PEF1	RINL	ALDH3A1		SERINC2	GPRC6A	ANO1
SERPINB3	GLS2	GPR148	RN7SL2	ALDH3A1	CDH12	LOC101927272	GPR146	EDC3		GDNF	SNX31	TMEM204
SERPINB2	DUSP21	KNL1	DNM1L	EDC4	CDH16	AP5Z1	ZNF213	ATXN3L		VWA3B	ABRA	KREMEN2
SERPINB4	FEZ1	HLA-B	TPD52L2	LOC101928174	CDH19	TMBIM7P	GPR142	LOC105369635		ACTBL2	GALNTL6	BARX1
SERPINB7	LOC344967	CITED2	TPD52L3	ANAPC1	CDH18	MIR762HG	SLC7A9	ANAPC2		AR	TTC9B	KHDRBS3
SERPINB6	ADAM12	CITED1	TPD52L1	ANAPC4	TAF7L	SPATA7	GPR148	ANAPC7		IL13	GPR149	ABHD12B
FAM76B	ACD	HLA-A	EFCAB13	ANAPC7	HTR1F	LINC00319	SLC7A6	AMZ1		ADRB2	ZIC4	MATN3
FAM76A	ST8SIA3	CITED4	EFCAB12	AMZ1	TREH	SPATA5	LOC105376805	RD3L		STK32A	SPSB4	SLC6A11
EXD3	LOC101928405	DAGLA	EFCAB14	RD3L	MEFV	LINC00311	KNL1	PSMD14		SCN9A	CADM2	FCRLA
EXD2	PANO1	HLA-G	OR7E47P	PSMD12	AFAP1L1	LINC00313	HLA-B	RTFDC1		BUB1	CSRP2	POPDC3
EXD1	FAM184A	HLA-F	CAPSL	RTFDC1	CPA3	C3orf80	CITED2	NMI		NLGN1	INHBC	DDC
ELP2	ZNF80	PHF21B	ACTR3C	NMI	CPA1	FGFR1OP2	CITED1	LEUTX		MUC3A	CST6	CLEC10A
HAND2	REG4	HIRA	WDR13	LEUTX	CPA6	C3orf84	HLA-A	EXOSC10		PYDC1	CLCF1	RHBG
SPRYD3	ANPEP	RIN1	WDR17	EXOSC10	CPA5	LAPTM5	CITED4	MOBP		ZFPM2	PNLIP	BCAN
SPRYD4	SYT4	RIN2	WDR18	MYLK3	NPHS2	FLJ42393	DAGLA	TRMT44		TMEM154	ETV4	VSTM2L
KLHDC3	HNRNPA1P33	LNX1-AS1	LINC00879	PQLC3	ARG2	TPRG1-AS1	MDC1	OR10S1		GPR37L1	AMIGO3	KANK4
KLHDC1	GPR20	RIPK3	LINC00877	OR10S1	SLC6A13	VRTN	KRTAP5-AS1	PQLC1		GPR25	MC5R	ATP8A2
ASXL1	PABPC1L	RIPK2	LINC00870	PQLC1	PIMREG	KDM2A	GDI2	LRRC27		FABP6	CIDEA	MTUS2
ASXL3	CPA4	IGFBP7-AS1	LINC00871	KIAA1524	MIR554	SIRPG	LOC105374428	LRRC23		SLN	OR51S1	GPR12
OR51H1	MEG9	LOC339666	USP9X	HMGB3	TP53I11	SIRPD	CALM3	EEF1A1		CST5	ZDHHC22	CHRM3
ZNF252P-AS1	LRRC37A3	PRAMEF4	USP9Y	EEF1A1	CALB2	SIRPA	SPG21	HMGB1		VSTM2A	FAM9B	MYH8
COL18A1-AS2	TTPA	CRABP1	LINC01963	CHP1	CALB1	OSBPL10-AS1	MIR7108	CFAP126		METTL7B	CLVS1	MYBPH
SPATA19	FGF2	FAM149A	NLRP2B	CFAP126	NIPAL1	TRAPPC3	MIR7107	FYCO1		KRT4	C10orf71	CHIT1
TRIM53AP	LINC01016	C7orf72	LINC01962	MNDA	SLC47A2	TRAPPC2	SPTA1	MIR219A2		FOXA3	ST8SIA3	CCNA1
ZNF214	HCG23	C7orf77	ZFP41	MIR219A2	C2orf54	TRAPPC5	HGSNAT	MIR219A1		HOXB9	LCN15	TRPC4
RINL	CST4	ZNF418	LOC100129345	MND1	HMHB1	LOC105370016	CRYZL1	HIKESHI		SDR16C5	PPP1R42	POSTN
HFE	CD177	ZNF417	MYADML2	HIKESHI	TRADD	LOC101929710	SERF2	FGFR1OP		DCDC1	CALML3	PDE6B
GPR146	RPEL1	ZNF416	CMPK1	TPSAB1	F2RL3	MTCP1	PGM5P4-AS1	CALY		HS6ST2	HTR1A	SLC2A11
ZNF213	DMRTA1	ZNF414	LDLRAD2	CALY	LINC00645	PSMG1	NAT9	CALR		KCNG3	GLDC	C1QTNF6
GPR142	GZMA	ZNF410	DEFB134	CALR	LOC105379194	RRN3P2	ADGRL2	ASAH2B		SMR3B	UCN3	SPINK5
SLC7A9	ADCY5	LOXL1-AS1	DEFB135	ASAH2B	HOXD8	FANK1-AS1	ADGRL3	CHPF		SOSTDC1	PSAPL1	MICAL2
GPR148	CLDN5	SSSCA1	KCTD13	COL23A1	LAIR2	C9orf116	ADGRL1	AGMO		KRT15	STX19	GSC
LOC105376805	CXCL8	LINC01541	KCTD12	AGMO	ZNF503-AS2	LOC401554	FAIM2	C1orf234		APLN	CPNE7	TTC9
TRAK2	UNC5D	LINC01546	CRCP	C1orf234	SLC52A1	FAHD1	COX5B	RIBC2		ECEL1	C5orf46	LOXL2
CITED2	Hist1h4b	LINC01545	KCTD10	RIBC1	SLC52A3	ILDR2	TMEM257	GSTTP1		ANO5	FAM101A	ADAMDEC1
CITED1	GDPD2	LINC01549	KCTD16	GSTTP1	TMEM207	SUGT1P3	TMEM256	C5orf49		SYCE1	ERICH3	CHL1
HLA-A	PLPP3	HM13	KRTAP10-9	C5orf49	SLC6A17	IL3RA	TMEM254	CLEC1B		NHLH1	SMCO3	TRPM1
DAGLA	PCDH10	RASA2	KRTAP10-6	C5orf47	TAC1	PDDC1	TMEM252	C5orf42		PRND	ALOX15B	PTGFRN
DAGLB	SCG2	RASA3	H6PD	RFFL	GABARAPL1	ARHGEF38-IT1	TMEM251	RFC3		FRMD5	ARL14	GRHL1
HLA-G	SHMT2	ACTN1	SLC25A35	RFC3	HPD	UBTF	LOC401585	RFC2		SCG2	NLRP8	RSAD2
PHF21B	SLC5A11	ACTN4	SLC25A34	RFC2	IL20RA	CDCA2	PPFIA4	FAM45A		ANKRD20A4	ATOH7	ERN2
CSNK1A1L	ZBTB16	EZR	SLC25A36	LSAMP	IL20RB	CDCA4	SLC35F5	FAM122A		GPR22	LRRC3B	GRP
RIPK1	LOC100128108	PRR29-AS1	SLC25A31	FAM122C	SCD	CDCA5	SLC35F4	MIR6892		CSDC2	ABCA13	EMP1
IGFBP7-AS1	UBE2E1-AS1	MIR4269	SLC25A30	MIR6893	TROAP	NDUFA4L2	SLC35F6	MIR6890		INSL5	TH	CYP2J2
LOC339666	HSPB2	MIR4268	SLC25A33	MIR6890	TMEM61	CRB1	SLC35F3	MIR6891		SNTG2	GPR144	DSC1
PRAMEF4	MIR4538	MIR4267	SLC25A39	MIR6895	UGT8	RSF1	SUPV3L1	CYP2D6		RASGRP1	ALX1	COL4A2
FAM149A	MAGEB17	MIR4266	TUBA1B	SPRR3	UGT2B17	MUC4	LMAN1L	DHX40		HPSE2	TPRXL	CLDN10
C7orf72	TNFRSF12A	MIR4265	FAR2P1	DHX40	IGFALS	DEFA11P	TRMT112	TRIM9		LRRN3	HIST1H2BC	ETS1
LOC102467222	JAZF1	N6AMT1	IGSF10	TRIM9	KCNE1B	FAP	TSPAN19	TRIM8		DMRT2	S1PR5	KLB
WWC2-AS1	NMB	OR5J2	IGSF11	PFN2	TBC1D10C	SPRED1	MPC1	PFN3		PLAC8L1	ANKRD30B	ANXA1
ZNF419	Mir215	ABLIM1	FAM102A	PFN3	CAMK2A	SPRED3	TSPAN11	PFN4		NDNF	HOXC10	HNF1A
ZNF415	MIR4482	ABLIM3	RIMKLA	PFN4	CAMK2B	ASTL	TSPAN13	RBMY1D		AGR3	CHRM2	RNFT2
ZNF414	OTOA	ABLIM2	LOC100505851	RBMY1D	ENOX1	RELN	TSPAN15	TRIM3		CD7	HIST3H2A	FAM71F1
ZNF410	GALR1	LINC00630	PCID2	TRIM3	WDR49	RELB	TSPAN16	TRIM2		PODN	DDN	MRAP2
AGBL1-AS1	ACSF2	LINC00637	AGPS	TRIM4	PCDHGB8P	CRISPLD2	TSPAN17	TRIM7		GALNTL6	PTCHD3	CGA
LOC101927870	CLIP3	LINC00634	HOXA13	TRIM6	LHFPL2	ARHGAP26-AS1	LOC101929106	TSN		WDR49	ZNF804B	LMO2
POU4F1	GIF	LINC00635	STOM	PPA2	TLL1	PTH2R	EAF1	PPA1		CD164L2	CAV3	EHF
LINC01541	LOC100506388	LINC00638	NPLOC4	NUP62	PBK	UBE2R2	FOXF1	CPEB2-AS1		CA5A	HS3ST4	PRPH
LINC01547	FAM218A	LINC00639	TMEM86A	CPEB2-AS1	RIMS2	FAM69C	RBPJL	CSF1R		UBE2C	ANXA2	AMHR2
LINC01546	LOC105371620	TSPOAP1-AS1	TMEM86B	RMND1	TAGLN3	KLK7	TMUB1	FAM159B		RAG2	SLC35D3	KRT85
FBF1	LMO3	RAB6A	LGALS13	FAM159B	IL21R	KLK8	TMUB2	FAM159A		CADM2	ODF3L1	B4GALNT1
RASA4	TMEM253	RAB6B	LGALS12	FAM159A	EMX1	ZNF841	SCGB1C2	SSX2IP		CHRNA7	FREM3	FAIM2
LINC01548	MT1JP	DLGAP4-AS1	LGALS14	LINC01117	LOC440173	RHBDL2	KIAA1644	LINC01111		LPL	NEB	KCNH3
HM13	ATP1B2	DAOA	SSBP4	LINC01111	SKA1	RHBDL3	SYNCRIP	PPAN		KCNE3	GPR19	SEMA4F
RASA2	ARHGEF26	ERVV-1	TBX18-AS1	PPAN	F11	ZNF846	LOC100240728	LINC01118		RMI2	CALN1	LAMC1
RASA3	LOC105372483	LOC101929006	PBLD	OR7A5	NRARP	TRIM6-TRIM34	MMAA	PPAT		ETV4	POTEC	GPR55
ACTN3	MIR6814	KRTAP5-AS1	PGPEP1	IDH1-AS1	LCN1	COPS8	TYR	DCXR		CREG2	EPHA10	CHRND
ACTN2	PCYT1B	GDI2	SMU1	NFYA	NRK	COPS4	ALG8	LOC102724719		KLHL38	GBP6	HTR2B
ACTN1	LOC101927480	LOC105374428	OR13G1	MIR3941	EME1	ZNF593	ALG9	MIR3940		PLEKHD1	TMEM89	WNT10A
ACTN4	SCARA5	GDI1	LOC105374328	MIR3940	CDHR1	ZNF598	ALG3	MIR3945		HSD11B2	ACSM2A	ALDH1L2
EZR	RCAN2	CALM3	SSRP1	CYTH1	SALL3	ZNF599	ALG1	GCGR		DIRAS1	B3GALT5	PCDH8
PRR29-AS1	tmem211	LOC105370333	IRAK1BP1	GCGR	LOC100130587	ZSWIM8-AS1	ALG6	CYTH3		PRR15	EMILIN3	LECT1
MIR4269	LINC01537	SPG21	MIR770	CYTH2	PCP4	RCC1L	ALG5	CYTH4		C8orf4	FAM3B	SCRN1
MIR4268	ASPM	TFAP4	LOC100506085	DPH1	DGCR9	ZFR2	WIF1	DPH2		FMR1NB	TBX1	IGF2BP3
MIR4263	TTC26	SPDL1	LOC100506083	MYH7B	DGCR5	FDFT1	RNGTT	DPH5		ZDHHC22	SIX6	TTYH3
MIR4262	PAQR4	SPG20	C1orf174	DPH7	SMIM22	FAM135B	HGS	LINC00244		B3GNT8	MRGPRE	NKX2-1
MIR4261	STMN2	MIR7109	LINC00403	LINC00244	ADAMDEC1	IGF1	RDM1	LINC00243		LRRN4CL	COLEC10	ADAMTS7
MIR4267	LOC101928525	MIR7108	GPC1	LINC00240	DCLK1	SST	PDX1	ENO2		GPR150	FAM19A3	CHAD
N6AMT1	SMCHD1	MIR7107	GPC4	ENO2	GLOD5	CYP27A1	KLHL13	KCNQ1DN		HTR3C	NELL2	GALNT5
ABLIM3	FAM129A	MIR7106	GPC5	PAH	GCH1	FBXL20	C2orf82	PAM		ZC3H12D	ZBTB7C	GATA4
ABLIM2	CDC20	SPTA1	GPC6	PAM	CNKSR1	FBXL22	AZIN1	DCN		KCNG2	SRY	IL1RN
LINC00632	Snord17	SERF2	MIR485	DCN	FOCAD-AS1	SSB	NOTCH1	DCK		TMEM139	WT1	IL1F10
LINC00637	GPC5	OR4L1	MPHOSPH10	DCK	FAM222A	ZNF337	AZIN2	DCD		AURKB	MUC6	KLF4
LINC00634	LSMEM2	NAV2-AS2	MIR489	DCD	KRT222	ZNF335	ZNF655	THRB		EGR3	MYADML2	WDR38
LINC00635	ADAMTS9-AS1	NAV2-AS4	ANKDD1A	THRB	MIR1204	TEX19	TCTEX1D1	DCC		FJX1	MIXL1	DNAJB5
LINC00639	CHSY3	NAV2-AS5	NYX	DCC	CRTAC1	ZNF333	TCTEX1D4	THRA		ALOX12B	SFTPA2	ALDH1B1
BIVM-ERCC5	AZGP1	PGM5P4-AS1	JMJD1C-AS1	THRA	STAMBPL1	ZNF330	MIR5692A2	TAF4B		RPRML	SV2B	CAPN11
RAB6A	RNASE7	NAT9	NXF2B	TAF4B	PKHD1L1	ZNF331	N4BP2L1	DCX		ARL14	DLK1	KIAA0319
RAB6B	KAT2A	NAT8	ALDH3A2	DCT	MIR935	TEX15	N4BP2L2	CDH20		C1orf194	POU3F1	GCM1
RAB6C	KHDRBS2	NAT2	EDC3	CDH20	LINC01606	TEX11	RAPGEF1	CREB5		ITLN1	NPAP1	TTC29
ERVV-1	WSCD2	NAT1	ATXN3L	CREB5	LINC01600	TEX10	RAPGEF3	CDH23		NRXN1	SHOX	ARRB1
ERVV-2	BVES-AS1	NAT6	LOC101928174	CDH24	LOC101927787	TEX12	ZNF384	CDH26		CCR8	UBL4B	PI15
GDI2	TFAP4	ADGRL2	LOC105369632	FLRT1	CXCR4	THYN1	POC1B	FLRT3		PLD5	TRDN	ARHGAP20
LOC105374428	TRAIP	ADGRL1	ANAPC1	FLRT3	CRYBB2	FLJ37035	MIR4420	FLRT2		CYP8B1	MAGEE2	MMP13
GDI1	UTF1	FAIM2	AMZ1	FLRT2	CRYBB3	NTF4	SNRPD3	GDF15		MAP3K15	CCDC42B	DUOX1
CALM3	ZNF528-AS1	COX5A	RD3L	PXYLP1	LINC00551	UGDH	SNRPD1	ARCN1		ADIPOQ	ZNF732	SEMA6D
LOC105370333	SLC35F1	COX5B	PSMD11	ARCN1	EVA1C	SLCO1A2	GRK6	QRFP		MUC16	KRT14	SPTBN5
SPG21	IL4I1	TMEM257	PSMD10	QRFP	PALM	TSEN54	PKP3	AES		C4orf50	C1QL4	GCOM1
TFAP4	SYN3	TMEM256	PSMD13	AES	PABPC4L	CYP24A1	LINC01551	LINC00939		TMEM132C	CCK	GIPC2
SPDL1	LOC102724050	TMEM253	LEUTX	LINC00939	LOC100996693	LINC-ROR	CTAGE8	NBEAL2		LRRC75A	SLIT1	SLC3A1
SPG20	CASQ1	SIPA1L1	MOBP	LINC00930	LAYN	ZNF33B	DHRS13	LINC00935		UTS2R	LUZP2	CYP2C8
MIR7109	PTN	SIPA1L2	MYLK4	LINC00934	KLRG2	FAM166B	MARK4	LINC00937		TNFSF15	CDHR4	LOXL4
MIR7107	SELENBP1	QKI	MYLK2	LINC00937	UHRF1	MAD2L2	EFCAB12	AEN		KCNIP1	CYP26C1	CH25H
MIR7106	LOC102724601	SLC35F6	MOB2	AEN	HHLA2	MAD2L1	LRFN1	FAM196B		GABRG3	AMTN	OIT3
SPTA1	SPOCK3	SLC35F1	PQLC3	FAM196A	PRSS3	BMPER	LINC00879	PPP6C		LIPF	C2orf88	TET1
HGSNAT	LYNX1	SLC35F3	FOXN3-AS2	PPP6C	PRSS2	LINC01208	FAM204A	ZNF192P1		ZNF804B	TPRG1	CDK15
SERF2	KRT23	LMAN1L	LRRC27	ZNF192P1	TSLP	GALNS	LINC00870	SLC39A13		IFNL1	CLCN1	CHRNA1
OR4L1	TMTC1	TRMT112	KIAA1524	SLC39A13	ACY1	SNORA74A	LINC00871	HSPA4L		PLCXD3	OR7A5	FAM117B
NAV2-AS2	INMT-FAM188B	TSPAN19	KIAA1522	MOS	AQP6	MIR4523	USP9X	MOK		GPR97	IGFL1	CCDC54
NAV2-AS4	RRS1	MPC2	HMGB3	MOK	AQP5	MIR4528	USP9Y	EIF4EBP1		TMEM95	SBK1	HCN4
PGM5P4-AS1	ZGPAT	TSPAN10	EEF1A1	EIF4EBP1	AQP2	DYNLL1	LINC01963	OR4C3		IGSF5	ZP3	FGF5
NAT8	SMYD1	TSPAN11	CHP1	OR4C3	AQP8	KRTAP17-1	KRT33A	EIF4EBP3		CSMD1	C10orf99	CXCL9
NAT2	CNGB1	TSPAN13	CFAP126	EIF4EBP3	GSC	DYNLL2	ZFP41	ASPRV1		GJD3	SERPINA5	ENPEP
NAT1	C2CD4D	TSPAN14	FYCO1	ASPRV1	ETNPPL	MOXD2P	MYADML2	MOG		OR51B4	RALGAPA2	TTLL8
NAT6	NAT8	LOC101929109	GCHFR	MOG	GUCY1B3	KHDC1	CMPK1	YBEY		CCBE1	C2orf80	AMIGO2
ADGRL4	LGI4	LOC101929106	MNDA	YBEY	BTNL9	MIR15B	LDLRAD4	SH2D1B		SYNDIG1L	ADRB3	COL2A1
ADGRL2	ZNF695	FOXF1	MIR219A2	SH2D1B	FHL1	GPS1	DEFB132	SH2D1A		RP1L1	CATSPER4	LGR5
COX5A	SLC18A3	RBPJL	MIR219A1	LRRC37A3	COL21A1	GPS2	LINC02112	SATB2-AS1		BMP8A	GLRA4	LUM
COX5B	PKLR	TMUB1	MND1	SATB2-AS1	DARS	LOC102724373	CRCP	CSDC2		OPCML	ASTL	FAM222A
TMEM257	SST	KIAA1644	HIKESHI	CSDC2	S100A12	GLO1	KCTD17	LOC105378828		FOXL2	PLAC9	LPAR6
TMEM253	PRDM12	SYNCRIP	TPSAB1	NDUFV2-AS1	PHYHIP	SNORD115-43	KRTAP10-9	PDHA2		KCTD16	OR14I1	ZIC5
TMEM252	SLC51A	LOC100240728	CALY	PDHA2	KLHL3	CNOT6L	KCTD14	PDHA1		TUBA8	RASSF10	CDH24
TMEM251	DUSP2	TBC1D7-LOC100130357	CALR	PDHA1	FATE1	MIR3671	MIR1302-10	ERCC6		FAM3B	SULT1C3	REM2
LOC401585	OR5K2	MMAA	ASAH2B	ERCC6	ADGRA1	MIR154	H6PD	LOC105376468		LRRC55	OR2C3	DUOXA2
SIPA1L1	MYT1L	PRR23D1	CHPF	LOC105376468	DDB2	MIR155	SLC25A34	TCAP		MRGPRE	SFTA2	DUOX2
SIPA1L3	SNRPB	TYR	COL23A1	TCAP	SYNE4	MIR150	SLC25A36	MRPS17		MAP7D2	ASMT	HDC
SIPA1L2	ANKRD13B	ALG8	AGMO	MRPS14	EHF	TTC14	SLC25A31	RFPL4B		C14orf180	MMP1	GCNT3
SLC35F5	KRTAP13-2	ALG9	C1orf234	RFPL4A	GRB14	TTC16	SLC25A38	RILPL1		TCEAL2	UGT2B15	CYP1A1
SLC35F4	PABPC5	ALG2	C5orf49	RILPL2	KCNMA1	TTC13	TUBA1B	PLCH1-AS2		NT5C1B	HIST1H2AI	CYP1A2
SLC35F3	ZDBF2	ALG1	CLEC1B	PLCH1-AS2	LINC01031	EPGN	TUBA1A	FMR1		MROH2A	PATE2	RHCG
LMAN1L	GDF10	ALG5	C5orf46	LYPD6	LOC101928943	SLC31A1	IGSF11	SEL1L2		FLRT2	LAMB3	WDR93
TRMT112	TUBAL3	WIF1	C5orf47	SEL1L2	LOC101928295	SLC31A2	FAM102B	LYPD4		MYADML2	HIST3H2BB	TGFB1I1
MPC1	CNTN2	PDXP	C5orf42	LYPD4	C11orf53	ZFP90	FAM102A	LYPD5		SV2B	FAM163B	KSR1
TSPAN13	WNT2	PARP8	RFFL	LYPD5	TUBB	ZFP91	RIMKLA	LYPD2		DBX2	HIST1H3J	TOB1
TSPAN14	KCTD19	ERI3-IT1	RFC3	LYPD2	CGA	RICTOR	RIMKLB	LYPD3		C11orf87	NEK5	SLMO1
TSPAN15	TNNI3	INSL5	RFC2	LYPD1	KIAA1549L	EGR3	POMT1	CALCOCO1		C1orf110	DCHS2	GNAL
TSPAN16	OSBPL1A	HAR1B	FAM122C	CALCOCO2	CDT1	EGR4	POMT2	LYPD8		SLITRK2	OGDHL	GATA6
LOC101929109	RNF133	INSL6	MIR6892	ANKRD30A	CST7	DALRD3	AIF1	RGS5		TAL2	KCNMB2	GREB1L
LOC101929106	HM13	MAGEL2	MIR6893	RGS5	PLA2R1	LOC105370906	AGPS	RGS6		RGS7BP	MFAP5	SLC14A1
EAF2	NEIL3	RAB8A	MIR6890	RGS6	CSTA	MIR514A1	HOXA13	ANKRD30B		CLCNKA	HOXC6	ZNF750
FOXF1	TG	RTN2	MIR6895	ANKRD30B	MIR210HG	PTDSS1	STOM	RGS1		FSD2	CFD	TNFRSF11A
FOXF2	ITGBL1	RTN3	CYP2D7	RGS2	MAP3K15	MLIP	LY6G6F	RGS3		TMPRSS6	PRB3	P3H4
TMUB2	LZTS1	RDM1	C10orf53	RGS3	LOC643802	SNORD1A	NPLOC4	RGS8		SLIT1	ZNF560	FKBP10
SCGB1C2	AGBL5-AS1	CLUL1	SPRR3	ACTN1-AS1	EPB41L4B	CHCHD10	TMEM86B	FSD1L		PLEKHN1	DCAF12L2	COL6A1
SYNCRIP	NTN1	PDX1	DHX40	LOC105372397	ATP2C2	CNTD1	LGALS14	DM1-AS		PERM1	B3GNT6	COL6A2
LOC100240728	CD68	LOC101930094	TRIM9	DM1-AS	GP9	HPDL	SSBP4	CDK2AP1		GABRD	ITGBL1	IL19
TBC1D7-LOC100130357	SLC25A32	LOC101927410	TRIM8	CDK2AP2	GP2	GTF2A1L	TBX18-AS1	LINC01659		FANCA	SLC34A3	FBN3
MMAA	CCND1	LOC101927419	PFN2	LINC01659	FCGR1B	OBSL1	LOC101927653	LINC01658		SSX7	LRRTM3	KLK3
PRR23D1	GPR84	LOC101927418	PFN4	LINC01653	SYNM	FBXO45	SMU1	MIR664B		ZCCHC16	TCP10	MMEL1
ALG8	CD276	MIR4799	RBMY1D	MIR664B	ACSF2	FBXO47	LOC105374328	MLYCD		DMBT1	OOEP	PADI3
ALG9	TMEM75	ADAP1	TRIM3	MLYCD	EDA2R	FBXO46	SSRP1	CD28		DNER	LDLRAD1	PADI1
ALG3	STRIP2	ADAP2	TRIM2	CD28	LINC01233	FBXO41	IRAK1BP1	SUZ12		PLA2G2C	LIPN	IL22RA1
ALG1	SLC10A1	KLHL12	TRIM5	IFI35	LINC01235	FBXO42	MIR770	CD27		ZSCAN23	C2orf72	SYTL1
ALG5	CELSR1	KLHL13	TRIM7	CD27	SYN2	DCDC2B	LOC100506085	MRPS2		TMEM215	C9orf129	CYP4B1
WIF1	RASGEF1C	KLHL14	TRIM6	MRPS2	LCK	DCDC2C	LOC100506083	IFI30		AC002398.9	PSORS1C2	ZNF697
PDXP	ZFP2	KLHL15	PPA2	IFI30	GABRB2	FBXO48	C1orf174	CD24		INSC	MUC21	GPR161
ERI3-IT1	PPP1R3C	C7orf61	PPA1	NKIRAS2	DNAH11	SFRP2	RBBP8NL	NKIRAS1		SERPINA5	MOG	XCL1
INSL5	CEACAM7	SLC16A12-AS1	CPEB2-AS1	NKIRAS1	PART1	SNORD16	GPC1	FAT3		VWC2	FAM196B	FCRL5
HAR1B	STXBP5L	LOC105369340	RMND1	FAT1	EDN1	SNORD17	GPC2	PSG8		SHISA6	CD177	ABL2
INSL6	TRAP1	SLK	FAM159B	LOC101927023	TGFA	SNORD10	GPC5	LOC101927027		TMC3	C11orf91	HMCN1
MAGEL2	NPY	GFY	FAM159A	LSM8	OXGR1	LOC102723728	GPC6	TMEM244		LRRK2	MT1M	RORC
RAB8A	NME1	NOTCH4	PSPC1-AS2	TMEM244	SLC13A2	COL1A2	MIR485	COL27A1		SBSN	TP53TG3D	SELENBP1
RTN2	MT2A	PHGR1	LINC01114	TMEM241	SLC13A3	KIAA1217	MPHOSPH10	LSM2		RELN	ACOT6	SYT14
RTN3	FIGN	MEAF6	LINC01115	AKR7A2	BTN2A2	KIAA1210	LOC105374580	TMEM243		FAM111B	GMNC	HHIPL2
RDM1	SDCCAG3	MSMP	PPAN	TMEM243	PLAT	LACRT	ANKDD1A	MIR525		CXCL17	C22orf42	CRNN
PDX1	TMEM59L	AZIN2	IDH1-AS1	MIR525	BCL6B	CDC37L1	ANKDD1B	DDA1		C8orf86	C1QTNF9B	S100A8
LOC101930094	ZP3	ZNF658	DCXR	DDA1	GTSE1	UNCX	SNAPC3	RASSF9		KIF19	KRTAP5-1	S100A7
LOC101927410	FABP6	ZNF655	NFYC	RASSF9	MYO3B	ODC1	GSC2	SOST		PRTN3	ONECUT3	AQP10
LOC101927419	SLC25A34	TCTEX1D2	NFYB	SOST	LOC285556	AADAT	JMJD1C-AS1	RASSF8		ASMT	SMIM21	PKLR
LOC101927418	KCNC3	TCTEX1D1	CCNI2	RASSF8	NOG	COG7	ORM1	OR4F29		MME	ZDHHC11B	FLG
ADAP1	EPM2A	ZNF653	MIR4638	SSTR5-AS1	ERICH4	C19orf35	ORM2	PTPMT1		ADH1B	TMEM200C	PPFIA4
KLHL10	RECK	TCTEX1D4	MIR4639	PTPMT1	RHEBL1	AADAC	NXF2B	FRGCA		ADA	VGLL3	GDF7
KLHL12	GRIN2D	MIR5692A2	MIR4635	FRGCA	MRLN	C19orf33	ALDH3A2	DCBLD2		DTHD1	GPX3	ATP6V1C2
KLHL13	SHE	RAPGEF6	MIR3943	DCBLD2	RFX8	EPCAM	EDC3	HIST1H1T		SLC6A17	DIO1	THNSL2
KLHL14	akap6	RAPGEF1	MIR3940	HIST1H1T	LMO7-AS1	COG4	EDC4	LOC101559451		C6orf141	KRTAP3-3	NT5DC4
KLHL15	SPP1	RAPGEF2	MIR3945	LOC101559451	IGFBP2	C19orf38	LOC101928174	OR8B2		GUCA2A	KRT222	ZNF385B
KLHL17	SCGN	ZNF383	LOC102724710	OR8B3	IGFBP3	COL6A1	LOC105369635	PLCD4		DIO3	NEURL1B	DLX1
DMRTB1	XPOT	ZNF382	NLE1	PLCD4	IGFBP5	COL6A3	ANAPC1	CTRB1		COL13A1	RAD51AP2	PTH2R
C7orf61	pcsk1	MIR4420	SKIL	CTRB1	CKLF	COL6A5	ANAPC2	PLCD3		ELANE	ACSM4	ABCA12
GABPB2	LOC101929002	KRTAP3-2	CYTH1	PLCD3	CYP8B1	KLK15	ANAPC5	OR8B4		DPP4	MUC5AC	STAC
SLC16A12-AS1	SPATA3-AS1	KRTAP3-3	CYTH4	OR8B4	MIR6872	C12orf40	ANAPC4	PLCD1		C4orf22	IGSF23	NFKBIZ
LOC105369340	SEMA6D	KRTAP3-1	MYH7B	PLCD1	LINC01687	LOC100133286	ANAPC7	HIST1H1D		ELOVL2	TDRD15	COL8A1
SLK	HECW2	SCHLAP1	DPH7	HIST1H1D	RRS1-AS1	LOC101927845	AMZ1	HIST1H1E		DLGAP2	FAM19A5	PHLDB2
GFY	POP1	SNRPD3	LINC00244	HIST1H1B	SOWAHA	FXYD6-FXYD2	RD3L	HIST1H1C		ZNF560	GPX5	IGSF11
NOTCH4	UGT1A10	SNRPD2	LINC00243	SOS1	ABHD14A-ACY1	GCC2-AS1	RTFDC1	LINC02080		ARC	NPIPA3	TM4SF19
PHGR1	ARMCX1	SNRPD1	LINC00242	LINC02080	GLIS3-AS1	TMA16	EXOSC10	GNMT		RYR2	CT62	MUC4
MEAF6	LL22NC03-75H12.2	GRK6	LINC00240	LOC105369848	HILPDA	LOC101927592	MYLK4	CAB39		PAPSS2	USP17L7	SLC10A6
AZIN2	CCNE1	PKP3	ENO2	CAB39	CALCRL	MIR218-2	MYLK2	CKMT1A		RASSF9	PGAM4	PLAC8
ZNF658	MAB21L1	RBM26-AS1	KCNQ1DN	CKMT1A	ARHGAP22	MIR218-1	MYLK3	CKMT1B		BRINP2	AKR1B15	RNF175
ZNF655	OTX1	LINC01551	DCN	DEFA1B	ARHGAP26	PCM1	TRMT44	BCL2L15		RAET1G	C1orf234	GLRA3
TCTEX1D1	PMP2	IFT46	DCK	BCL2L14	ARHGAP25	LRRK1	MOB2	BCL2L11		OOEP	ORM2	ROPN1L
TCTEX1D4	LOC105371814	NOP14-AS1	DCD	BCL2L10	ARHGAP24	PRELID3A	PQLC3	BCL2L13		C10orf62	C1orf233	CRHBP
MIR5692A2	LINC01356	GLDN	THRB	NTMT1	IL4R	MRPL10	OR10S1	FAM27C		TCEAL5	ORM1	CXCL14
MIR5692A1	LINC00974	QPCT	DCC	C22orf15	ABCG1	MRPL14	PQLC1	HSD11B2		C2orf72	ANKRD66	GABRB2
RAPGEF6	SFRP4	LINC01834	THRA	HSD11B2	AKR1B10	LOC107986266	LRRC27	HSD11B1		BTNL2	C17orf105	FAXC
RAPGEF1	LAS1L	LINC01833	DCX	LOC105371397	KCNK9	TMEM71	KIAA1524	ISYNA1		BTBD17	TMEM253	SCML4
RAPGEF2	CD80	LINC01832	DCT	ISYNA1	KCNK2	KDSR	LRRC23	GTF2H3		LAYN	OR52I1	SLC18B1
RAPGEF3	MYBL2	LINC01831	CDH20	GTF2H3	KCNK3	ANKRD20A2	EEF1A1	GTF2H2		MUC21	PHGR1	SLC22A3
ZNF383	AANAT	DHRS12	CREB5	GTF2H2	LOC101928583	SNCG	HMGB1	GTF2H1		KRTAP5-10	TMEM229A	GNA12
MIR4420	TRPV3	LINC01838	CDH24	GTF2H5	MIR4724	SNCB	CHP1	GTF2H4		C5orf60	OR2W3	IGFBP3
KRTAP3-2	CNIH3	GPR89B	GDF15	GTF2H4	SEMG1	RNF128	CFAP126	ALDH1B1		SPDYC	C2orf61	IGFBP1
KRTAP3-3	MTUS1	GPR89A	ARCN1	RYK	SEMG2	RNF125	GCHFR	IFNW1		FAM196B	SMKR1	ZAN
KRTAP3-1	GP9	MAP1LC3B2	QRFP	LHX1	CCL28	RNF123	MNDA	LHX2		KRT25	C1QTNF9	SYTL5
SCHLAP1	SCN3A	LGMN	AES	LHX3	CCL21	PATE4	MIR219A1	LHX4		PCDHA8	HOGA1	SPIN2A
SNRPD3	HOGA1	MIR3591	LINC00939	LHX5	CCL20	MIR103A2	HIKESHI	BLOC1S1		ERICH4	AMACR	MSN
SNRPD2	EIF4EBP1	CAPS2	NBEAL2	BLOC1S1	SNORA66	TMEM110-MUSTN1	FGFR1OP	LHX8		VIT	ARHGDIG	HTR2C
SNRPD1	S100P	EHMT2	LINC00930	LINC00323	ACRV1	SACS	TPSAB1	NADK2		SPDYE2	ERVW-1	MAGEA4
GRK6	DCLK2	ADIPOR2	LINC00934	NADK2	MYF6	TGFBR3L	CALY	SLC38A5		MT1H	C4orf48	RGS20
PKP3	SLITRK6	ADIPOR1	LINC00937	SLC38A4	NOS1AP	MIR455	CALR	SLC38A7		VCX3B	ETV5	ATP6V0D2
RBM26-AS1	SOBP	MARK4	AEN	SLC38A6	LOC100506444	GPN3	ASAH2B	SLC38A1		TECRL	PCDHAC1	CDKN2A
LINC01551	NGF	STOX1	FAM196B	SLC38A1	LRRC43	MIR452	AGMO	SLC38A3		ONECUT3	RP11-432B6.3	NTRK2
IFT46	VIPR2	MARK2	PPP6C	SLC38A3	FNDC5	NFKB1	RIBC2	SLC38A2		TCEB3B	AC068533.7	RP11-35N6.1
NOP14-AS1	IFIT3	STOX2	ZNF192P1	SLC38A2	BIK	RAB40AL	GSTTP1	SLC38A9		DIO1	HS3ST5	CRB2
GLDC	CCDC68	RN7SL1	HSPA4L	SLC38A8	H1FNT	SIAH1	C5orf47	LOC100129534		SYT3	RNF103-CHMP3	LCN2
QPCT	LOXL2	RN7SL2	PRAC2	LOC100129534	LOC101927136	SIAH2	FAM45A	OCA2		CFAP45	YJEFN3	ST8SIA6
LINC01834	CTNNA3	TPD52L2	PRAC1	MIR325HG	ATP6V0A4	SIAH3	RAB27A	YBX1		UGT2B11	KIAA1210	ANKRD1
LINC01833	BVES	TPD52L3	MOS	YBX1	LINC00694	NSA2	RAB27B	YBX3		EML6	C8orf88	HABP2
LINC01832	LMO1	TPD52L1	MOK	YBX2	MIR616	FAM3D-AS1	FAM122A	STIP1		FER1L6	PCDHGB1	VAX1
LINC01831	CCL3L3	EFCAB10	EIF4EBP1	CHIC2	MIR614	EMILIN3	FAM122B	CHIC1		UBE2QL1	HSPB2-C11orf52	PLEKHS1
DHRS12	CLGN	EFCAB13	ASPRV1	CHIC1	ACOX2	EMILIN2	FAM122C	BHLHE40-AS1		PAPOLB	NANOGP8	PAOX
DHRS13	TLL1	EFCAB12	SH2D1A	BHLHE40-AS1	GAL3ST1	MIR924HG	MIR6892	VSNL1		TEX40	CARD17	ADAM12
LINC01838	HSPB6	EFCAB14	LRRC37A2	SDCCAG8	GAL3ST3	ZNF155	MIR6890	SDCCAG3		FAM19A5	CAPNS2	LRRC4C
GPR89B	ADGRL3	OR7E47P	SATB2-AS1	SDCCAG3	GAL3ST4	TWSG1	MIR6894	CDIPT		HBD	SMIM6	SAA4
GPR89A	SERTAD4-AS1	CAPSL	NDUFV2-AS1	CDIPT	C3orf30	P2RX1	MIR6895	NCOA2		APOC4-APOC2	RP11-520P18.5	SCGB1A1
MAP1LC3B2	UBXN10-AS1	WDR13	PDHA2	TMEM9B-AS1	EBF3	P2RX3	CYP2D6	NCOA5		CTD-2313N18.7	C19orf84	SERPINH1
LGMN	BORA	WDR12	PDHA1	NCOA5	EBF2	P2RX4	CYP2D7	FLJ10038		ORM2	MSMB	CAPN5
MIR3591	ZSWIM4	WDR11	TCAP	FLJ10038	BDH2	P2RX6	C10orf55	ZFHX4-AS1		ANKRD18B	CTD-2370N5.3	DRD2
CAPS2	PYGM	WDR17	MRPS17	ZFHX4-AS1	BDH1	FAM27E5	SPRR4	CISH		SBK3	RBP3	P4HA3
EHMT1	ATG9B	LINC00879	CKMT2	RIF1	MYCNUT	RMDN2	SPRR3	SORT1		TSPAN19	ZNF488	FADS1
EHMT2	AFG3L2	FAM204A	MRPS14	SREK1	CYP2B6	RMDN3	DHX40	GTF2IRD1P1		TNF	GDF10	ZP1
ADIPOR2	GJC3	LINC00877	RFPL4B	ANAPC1P1	KRT1	DENND1B	TRIM9	ERO1B		PIRT	AD000671.6	FEZ1
ADIPOR1	NPFFR1	LINC00870	RFPL4A	ERO1B	KRT7	PTGES2-AS1	TRIM8	ERO1A		TMEM229A	CTC-398G3.6	MPZL2
NBPF20	PCAT29	LINC00871	RILPL1	SLC22A31	TMCC1	BAP1	PFN2	CDIP1		PNMA6A	FAM215A	TAGLN
MARK4	CLDN9	USP9X	RILPL2	CDIP1	INSC	FLJ13224	RBMY1D	GUCY1B2		SLFN14	RP5-1052I5.2	CDH22
STOX1	ADGRB3	USP9Y	LYPD6	GUCY1B2	LOC100130691	ERRFI1	TRIM5	DIRAS3		C4orf51	SPIB	DOC2A
STOX2	LBP	LINC01962	LYPD4	AP1S1	SNORD116-26	ZCCHC11	TRIM4	ALKAL1		LILRA4	CTD-3105H18.18	HMGA2
RN7SL1	FCHO1	ZFP41	LYPD2	ZNF497	TFAP2A	ZCCHC16	TRIM7	ZNF496		L1TD1	C1QTNF3-AMACR	MMP3
RN7SL2	SETD6	ZFP42	LYPD3	ERF	TFAP2C	ZCCHC14	TRIM6	ERG		KRBOX1	ADRA2B	MPP7
TPD52L2	ZMAT4	MYADML2	CALCOCO1	ZNF493	TFAP2B	ZCCHC18	PPA1	HAND1		PGBD3	XKR5	LPHN3
TPD52L3	HILPDA	CMPK1	CALCOCO2	HAND1	CRABP2	FKBP14	CPEB2-AS1	ZNF491		PALM2	C18orf65	LYPD6B
EFCAB10	PIWIL1	LDLRAD1	LYPD8	ZNF490	RPA4	CDRT4	SIPA1	ERH		WFDC6	RAB7B	SPATA4
EFCAB13	YPEL4	LDLRAD2	ANKRD30A	ERH	PCDHGB2	CDRT7	RMND1	RGAG4		IFITM10	HIST1H4D	CD226
EFCAB12	EXOSC5	LDLRAD3	RGS2	RGAG4	PCDHGB7	SLC45A1	FAM159B	RGAG1		OR2AE1	SRCIN1	DLG2
EFCAB14	SPOCD1	DEFB134	RGS3	MTRNR2L3	TP53AIP1	PTGR2	FAM159A	MTRNR2L1		PTCHD4	PKD1L3	FREM2
OR7E47P	ADAMTSL3	DEFB130	RGS8	MTRNR2L1	PRF1	TACO1	PSPC1-AS2	MTRNR2L7		HBB	HIST1H3F	PRSS53
ACTR3C	CPXM1	DEFB131	RGS9	MTRNR2L4	DPEP1	MTUS2	LRAT	NLGN4Y		ADH1C	HIST1H4B	GPR158
WDR13	CYP1B1-AS1	DEFB132	PDXDC2P-NPIPB14P	NLGN4Y	DPEP2	IFRD1	LINC01117	NLGN4X		PCDHAC1	AP006285.2	ADAMTS12
WDR12	ANGPTL7	DEFB133	CDK2AP1	NCR2	WBSCR28	PIK3IP1-AS1	PPAN	NCR1		RP11-766F14.2	AC114494.1	AKR1C2
WDR11	SDPR	LINC02119	CDK2AP2	NCR1	LOC102724323	VPS9D1-AS1	LINC01118	FBN1		PCDHGB4	AC008759.1	INPP1
WDR17	CNTD2	NKX6-3	LINC01659	FBN1	HS3ST3A1	POLH	OR7A5	STARD4-AS1		MAGEL2	AC234582.1	TDO2
WDR19	GNB1L	KCTD13	LINC01658	SCN1B	DUSP26	INTS4P1	PPAT	SCN1A		TAS2R43	AC087762.1	BEND6
WDR18	URAD	KCTD12	LINC01657	SCN1A	USP46-AS1	LOC107985773	IDH1-AS1	EEPD1		RP4-559A3.7	AL049872.1	KCNE4
LINC00879	CA9	CRCP	MLYCD	IDI1	ODAM	IMPAD1	DCXR	IDI2		CYP2A6	AL357140.1	GUCY1A2
FAM204A	SHBG	KCTD10	CD28	IDI2	APOH	FZD10	NFYB	IPMK		RP11-190A12.7	FKSG52	GPD1L
LINC00877	MGC45922	KCTD17	MRPS9	IPMK	TMEM74B	FGL2	NFYA	TMEM185B		PGA5	RP11-33O4.2	GJA1
LINC00870	DPYD	KCTD14	MRPS7	TMEM185B	FBXO39	CHKA	CCNI2	TMEM185A		RP11-613M10.8	AC024060.1	ANKRD22
LINC00871	CLEC9A	KRTAP10-7	CD27	UBXN11	MBOAT2	CHKB	MIR4632	SNORD12C		GPR142		GRM1
USP9Y	FXYD1	KRTAP10-6	MRPS2	SNORD12B	MBOAT4	BMS1	MIR3943	PELO		GALNT4		LMNTD1
NLRP2B	ANOS1	KRTAP10-5	IFI30	PELO	SSUH2	DSP	MIR3940	LRRC75A-AS1		RP11-12J10.3		PLOD2
LINC01962	C12orf56	KRTAP10-4	CD24	LRRC75A-AS1	COL28A1	SNORD48	MIR3945	SFTA1P		CTD-2116N17.1		PTPRR
ZFP41	SCNN1B	KRTAP10-3	FAT3	SFTA1P	NEK2	THBD	MIR3944	IZUMO1R		FRRS1L		GPR110
ZFP42	DPEP1	MIR1302-10	FAT2	IZUMO1R	BMX	DSE	LOC102724710	FCHSD1		MYZAP		C16orf89
MYADML2	HSD17B2	H6PD	FAT1	FCHSD2	STAB1	PDAP1	LOC100128108	KCCAT198		PPIAL4B		PTPRD
CMPK1	CSF3	SLC25A35	PSG8	SNORD125	PYHIN1	CENPBD1	NLE1	SNORD124		KLF14		TMPRSS11D
LDLRAD2	RAD54B	SLC25A34	PSG9	SNORD124	AURKB	CNGB1	SKIL	HIGD2A		GDF10		AK5
LDLRAD3	AJUBA	SLC25A37	PSG6	HIGD2A	WFIKKN2	CNGB3	CYTH1	HIGD2B		FXYD1		THY1
LDLRAD4	UHRF1	SLC25A36	LOC101927027	HIGD2B	CAV2	BCLAF1	GCGR	TRAIP		RP5-1052I5.2		GAL3ST2
DEFB130	FLNC	SLC25A30	LSM8	TRAIP	CAV1	SLC22A23	DPH1	UBA52		SLC6A14		ENPP3
DEFB132	MAOA	SLC25A33	LSM6	UBA52	DCAF12L2	SLC22A20	MYH7B	DND1		ARL14EPL		C4orf19
DEFB133	ASTN1	SLC25A39	LSM2	DND1	DCAF12L1	SLC22A25	DPH5	MESDC1		ERVV-2		UCHL1
LINC02119	POLA1	SLC25A38	MIR525	MESDC2	CLEC7A	ZNF81	SPAST	NOBOX		SPIB		GPR26
LINC02115	LOXL4	TUBA1C	SOST	NOBOX	LMNB1	ZNF80	DPH7	IBSP		ARHGAP19-SLIT1		SORBS2
NKX6-3	TRIP13	TUBA1B	RASSF8	LINC01327	PMP2	LOC105377623	LINC00243	NID2		MILR1		PSMA8
KCTD13	GATA5	TUBA1A	OR4F29	NID1	HS3ST6	ZNF84	LINC00242	LINC01324		RP11-136C24.3		NCAM2
KCTD12	SLC38A5	FAR2P1	OR4F21	LINC01324	HS3ST5	PFN1	LINC00240	LINC01320		C1QTNF3-AMACR		OXNAD1
KCTD11	GRIN2B	IGSF11	SSTR5-AS1	DLGAP1-AS5	HS3ST2	CAPZA3	KCNQ1DN	PGCP1		DGKK		CA10
KCTD10	SYNPR	FAM102B	PTPMT1	PGCP1	CLCNKA	CAPZA2	PAH	FCER1A		HNF1B		PTPRN2
KCTD17	GJD3	RIMKLA	DCBLD2	FCER1A	LOC727993	SCARF2	PAM	BTG1		XKR5		MARVELD1
KCTD14	ANGPTL5	RIMKLB	HIST1H1T	ELOB	ZP1	MAGEA8	DCK	PAXIP1-AS1		HIST1H2BH		ALS2CR12
KRTAP10-7	SH2D1B	LOC100505851	LOC101559451	PAXIP1-AS1	ZP2	TRPC4AP	DCD	PAXIP1-AS2		UHRF1		SPAG17
KRTAP10-6	tacr2	CTPS2	OR8B2	PAXIP1-AS2	TTYH3	SNORD42B	THRB	ELOA		RP11-507M3.1		AFF2
KRTAP10-5	ZNF575	POMT1	PLCD3	TTC39A-AS1	SLC25A5-AS1	C10orf88	THRA	OR4D9		FKSG66		GNA14
KRTAP10-4	CDH3	AGPS	OR8B4	OR4D6	MET	CER1	TAF4B	FANCG		DKFZp434P228		WIF1
KRTAP10-3	TRIB3	HOXA13	PLCD1	FANCB	FOXD2-AS1	PEX26	DCT	FANCA		GAFA3		MMP16
KRTAP10-2	CCDC158	STOM	HIST1H1D	FANCA	DOC2A	GRIN3A	CDH20	HNRNPAB		AC055866.1		CXCL13
MIR1302-10	ZDHHC15	LY6G6F	HIST1H1E	HNRNPAB	LMTK3	OR2G3	CDH23	FANCM				CLDN17
H6PD	COX6B2	NPLOC4	OR8B8	FANCM	HHIP	GRIN3B	CDH24	FANCL				TIAM1
SLC25A35	LOC101927604	LGALS13	HIST1H1A	CA5B	LOC105372441	DOCK3	FLRT1	CA5A				FUT6
SLC25A34	HPCAL4	LGALS12	HIST1H1C	F13B	GABRD	NCF4-AS1	FLRT2	TSC22D1-AS1				LRFN2
SLC25A37	CCR6	LGALS14	SOS2	TSC22D1-AS1	MIR196A1	CPVL	GDF15	HNRNPA1				RAB11FIP1
SLC25A36	ATRNL1	SSBP4	SOS1	HNRNPA1	MFSD6L	MIR6829	PXYLP1	ADGRD2				SST
SLC25A30	tmem132a	LOC101927657	LINC02080	TAPT1-AS1	ACAA1	MIR6822	ARCN1	ZFAT-AS1				SLC6A1
SLC25A33	masp1	TBX18-AS1	GNMT	LOC101929123	OR3A1	MIR6821	QRFP	HOXA7				MMP14
SLC25A39	COL11A1	LOC101927653	LOC105369848	HOXA5	PLA2G4C	MIR6820	AES	HOXA4				KIT
SLC25A38	DUSP14	PBLD	CAB39	HOXA3	PLA2G4F	MIR6827	NBEAL2	HOXA2				HYDIN
TUBA1B	CCDC86	PGPEP1	CKMT1B	IGLL1	CMTM4	CERK	LINC00935	IGLL5				CREB3L1
TUBA1A	FAM66C	SMU1	DEFA1B	MIR663A	LAD1	MIR6825	FAM196A	CEP57				PALM2-AKAP2
FAR2P1	MYLPF	LOC105374328	BCL2L11	CEP55	GNG4	MIR6824	PPP6C	RASGRF2-AS1				DGKI
IGSF11	LOC105371267	SSRP1	BCL2L13	RASGRF2-AS1	GNG8	LIN7B	ZNF192P1	PRMT2				TRIM63
RIMKLA	NEFL	IRAK1BP1	C22orf15	B9D2	UGT3A2	LINC01166	SLC39A13	HSPD1				WDR66
RIMKLB	DNAH5	LOC100506085	GTF2H2	HSPD1	RASGEF1C	FADD	HSPA4L	NARFL				GRHL3
LOC100505851	PALM3	LOC100506082	COX7A2L	NARFL	OMD	RPL37A	PRAC2	MTX2				LRRC43
CTPS2	TGIF2	LOC100506083	SMARCC2	LIAS	CIDEB	TNFAIP8L3	PRAC1	ATP10A				NRG2
POMT1	ARHGAP8	C1orf174	IFNW1	ATP10B	RORB	TAS2R20	MOK	ATP10D				CD1C
AGPS	adamts12	LINC00403	LHX1	KRIT1	FCN1	AP2B1	EIF4EBP1	TRABD2B				CD1E
HOXA13	RHPN1	RBBP8NL	LHX2	TRABD2B	ZMYND15	GFER	MOG	CDPF1				PLA2G2F
STOM	UGT2B17	GPC1	LHX4	GGA1	ZMYND12	CYP26B1	YBEY	SLC6A20				NPM2
LY6G6F	RECQL4	GPC2	BLOC1S1	LOC154761	HSPB6	RRBP1	SH2D1A	TYMS				SLC5A11
NPLOC4	smim18	GPC3	LHX8	TYMS	HSPB8	SRRT	SATB2-AS1	TYMP				STC1
TMEM86B	MIR3609	GPC4	MAMDC2-AS1	TYMP	NAV2	PCDH12	LOC105378828	LOC100240735				IGF2BP1
LGALS13	LOC101927311	MPHOSPH10	NADK2	WWP1	CSPG4	PCDH10	PDHA1	DAPL1				C2orf81
LGALS12	pcdh9	MIR488	SLC38A5	DAPL1	SCGB2A1	PCDH15	ERCC6	TPI1				ACTC1
LGALS16	EFNA3	MIR489	SLC38A6	TPI1	HCAR1	VPS52	LOC105376468	LOC100507600				SIM2
LGALS14	GRIA4	LOC105374580	SLC38A1	LOC100132077	TSPAN33	VPS50	TCAP	MFSD14B				TCHH
SSBP4	RUVBL1	ANKDD1A	SLC38A3	MFSD14B	PSMA3	MIR29C	MRPS17	MFSD14C				PGLYRP3
LOC101927657	CA1	NYX	SLC38A2	PRTN3	TCF21	PLBD1-AS1	MRPS14	MFSD14A				ISL2
TBX18-AS1	SLC25A23	JMJD1C-AS1	SLC38A9	CTSL	ACLY	PVR	RFPL4B	CTSO				GPR114
LOC101927653	PAPSS2	ORM1	LOC100129534	CTSA	C9orf135	MIR381HG	RILPL1	CTSB				PIP
PBLD	FAM189A2	ORM2	OCA2	CTSB	PRSS53	THAP1	RILPL2	CTSC				FAM131B
SMU1	PPP2R3A	ALDH3A2	YBX1	CTSC	ARL11	LOC102724659	FMR1	CTSD				ABR
LOC105374328	LINC00858	EDC3	YBX3	CTSD	KIF4A	THAP3	SEL1L2	CTSE				CPAMD8
SSRP1	CHRM2	LOC101928174	CHIC1	CTSE	LINC00890	LIME1	LYPD4	CTSF				KALRN
IRAK1BP1	ETV4	LOC105369632	BHLHE40-AS1	CTSF	MCF2	MIR2113	LYPD5	CTSG				TFF3
LOC100506085	PRELP	ANAPC1	SDCCAG3	CTSG	CDO1	MIR2110	LYPD2	CTSZ				TFF1
LOC100506082	CPNE7	ANAPC2	CDIPT	CTSW	CDON	MIR297	LYPD3	LGALS17A				RSPH1
LOC100506083	KCNN4	AMZ1	TMEM9B-AS1	LGALS17A	RPRM	FAM219B	CALCOCO1	INCA1				SLC37A1
C1orf174	ATCAY	PSMD10	FLJ10038	INCA1	PRKG2	PMCHL2	RGS6	LOC101928858				CSTB
LINC00403	ZNF454	PSMD13	ZFHX4-AS1	LOC101928858	PMEPA1	MIR6126	ANKRD30B	AMMECR1				ZNF66
RBBP8NL	P3H2	RTFDC1	SORT1	AMMECR1	LINC02139	MIR6125	RGS1	LOC101928850				SLC2A6
GPC1	SULT1A2	LEUTX	GTF2IRD1P1	MIR6770-1	CALML3	MIR181A2HG	RGS2	EMD				AMICA1
GPC3	SEC14L2	EXOSC10	ANAPC1P1	EMD	TMSB10	SSPO	RGS3	EMB				NBEAL2
GPC4	HAPLN3	MOBP	ERO1B	EMB	MCTP2	NRIP2	RGS9	C4orf3				LRRC71
GPC5	LOC101928797	MYLK4	ERO1A	C4orf3	AGRP	VTI1A	PDXDC2P-NPIPB14P	LOC644669				AZGP1
MIR488	TMPRSS4-AS1	MYLK2	GUCY1B2	LOC644669	AGR2	VTI1B	ACTN1-AS1	AFF4				FGFR4
MIR489	HDAC11-AS1	MYLK3	DIRAS3	AFF4	AGR3	CHSY3	FSD1L	AFF3				CYP3A4
LOC105374580	SHISA6	TRMT44	AP1S1	AFF3	TRIM21	CHSY1	LOC105372397	AFF2				LY6K
ANKDD1A	MIR6847	MOB2	ZNF497	AFF2	TRIM22	MIR516B2	DM1-AS	AFF1				IER2
NYX	LOC101927884	LRRC27	ZNF496	PDPR	DNAJC22	TRMU	CDK2AP1	ROR1-AS1				SCGB3A1
JMJD1C-AS1	MAPK15	KIAA1524	ERF	ROR1-AS1	NAP1L2	DOCK4-AS1	CDK2AP2	PHACTR2				NPHS1
ORM2	ENPP6	LRRC23	ERG	PHACTR2	NAP1L6	SH3GLB1	LINC01654	LOC101929897				CYGB
ALDH3A2	DLX1	HMGB3	ZNF493	LOC101929897	C5orf67	ZNF619	LINC01653	STK40				ITGA5
EDC3	CHP2	EEF1A1	HAND1	UBA5	CBR3-AS1	LOC101929073	MIR664B	UBA2				CD300LG
LOC101928174	GABRR1	HMGB1	ZNF491	UBA3	FZD1	LOC284788	MLYCD	UBA1				IZUMO2
LOC105369635	FXYD5	CHP2	ZNF490	UBA1	C10orf71	SLCO4A1-AS1	CD28	PHF24				SSTR5
LOC105369632	TMIGD1	GCHFR	ERH	PHF24	TMIGD3	CHI3L2	MRPS6	PWP1				CCDC64B
ANAPC1	RIT2	MIR219A2	RGAG1	PHF20	TMIGD2	HELT	IFI35	PHF23				ZG16B
ANAPC5	LINC01411	MIR219A1	MTRNR2L3	PHF23	CHL1-AS1	HELQ	MRPS2	LOC100506125				FGF19
AMZ1	KCNQ5	MND1	MTRNR2L1	TAGAP	CSF3R	CLSPN	IFI30	LOC100506122				CYP4A22
PSMD11	OAS3	FGFR1OP	MTRNR2L4	LOC100506122	PTGDS	HELZ	CD24	TTLL10-AS1				ELAVL4
PSMD10	FCN3	TPSAB1	NLGN4Y	TTLL10-AS1	TYRO3	HELB	NKIRAS2	RPAIN				C1orf177
RTFDC1	OAS2	CALY	NLGN4X	RPAIN	ANKRD37	RBAK	FAT1	RPRML				PRKAA2
LEUTX	RHCG	CALR	NCR1	LOC283332	LINC00919	SMG1P6	PSG3	LOC283335				CTRC
EXOSC10	NMU	ASAH2B	FBN1	PNO1	AK3	SMG1P7	PSG1	CPXM2				TTLL10
MOBP	FAM83H-AS1	CHPF	IDI1	CPXM2	AK5	SMG1P1	LOC101927027	PENK				MXRA8
MYLK4	CHCHD6	C1orf234	IDI2	ZIM2	PRR15L	TEKT5	TMEM244	ZIM3				NEXN
MYLK2	NAT9	RIBC1	TMEM185A	ZIM3	CELP	CLUH	LSM5	GPR65				AKNAD1
MYLK3	OSBPL3	C5orf49	LRRC75A-AS1	GPR63	ALOX15B	MINOS1-NBL1	NEURL1B	GPR61				ZNF281
TRMT44	GGNBP1	HTN3	SFTA1P	GPR61	SLC24A2	KIAA0754	LSM2	PNOC				TRIM58
MOB2	CES1	C5orf42	IZUMO1R	PNOC	ITLN1	SAFB2	AKR7A2	INE1				SLAMF9
LRRC27	LY6H	RFC2	FCHSD1	LOC101927495	RACK1	SCEL-AS1	DDA1	LOC101927497				FAM71A
LRRC23	PGR	RAB27A	FCHSD2	LOC101927497	HIST1H3H	SEC14L2	RASSF9	GNS				TDRD5
HMGB3	TRPV4	RAB27B	KCCAT198	GNS	ACKR3	SEC14L1	RASSF8	ATP5L2				PIGR
EEF1A1	FAM180B	FAM122A	SNORD127	ATP5L2	RGN	SEC14L5	OR4F29	RPAP2				TRIM17
HMGB1	LOC101927943	FAM122B	SNORD125	RPAP2	DHRS11	UPF1	SSTR5-AS1	JARID2				KCNF1
MNDA	SLC5A6	FAM122C	HIGD2A	RPAP1	ERP27	CCND2-AS1	PTPMT1	LOC100192426				EN1
MIR219A2	CTNND2	MIR6892	HIGD2B	LOC100192426	ABCA12	UPF2	DCBLD2	TMEM37				NEURL3
MIR219A1	IL36G	MIR6893	MESDC1	TMEM37	ABCA13	SNED1	OR8B3	TMEM31				MSX1
MND1	ABCA6	MIR6890	MESDC2	TMEM31	ADAMTS2	IL1A	PLCD4	TMEM33				C1QTNF7
HIKESHI	OR8G5	MIR6891	IBSP	TMEM33	RHBG	IL1B	CTRB1	NT5C1B				CDC42EP3
FGFR1OP	TMEM178B	MIR6894	LINC01327	NT5C1A	COCH	KRT6A	PLCD3	OTOP1				SPRR3
TPSAB1	MIR17	MIR6895	NID2	LOC100996583	POU3F4	GNAQ	OR8B4	POGK				SPRR2D
CALY	ABCB1	CYP2D6	NID1	POGK	LOC105376609	IL19	PLCD1	C10orf105				S100A9
CALR	PKNOX2	CYP2D7	LINC01320	SDS	PSORS1C1	IL13	HIST1H1E	ANO10				COL6A3
CHPF	GCG	SPRR3	OR5B3	POGZ	PSORS1C3	EFHD2	OR8B8	PRUNE2				SLC15A2
C1orf234	KRT25	DHX40	FCER1A	PRUNE1	SCN3A	PINX1	HIST1H1A	APCDD1L				EIF4E3
RIBC1	LOC101928227	TRIM9	BTG1	APCDD1L	HLA-J	AEBP2	HIST1H1B	NRCAM				ELF3
C5orf49	MSRB3	TRIM8	ELOB	NRCAM	SLC7A8	SEMA5A-AS1	HIST1H1C	MIR6852				IGFBP7
CLEC1B	ANLN	PFN2	PAXIP1-AS2	MIR6852	PAQR8	HMGN3-AS1	SOS2	PNLIP				TRAT1
HTN3	CENPN	PFN3	ELOA	LOC101928446	PHYHD1	ABHD12B	SOS1	LOC101928445				AIM2
C5orf47	FABP2	TRIM3	TTC39A-AS1	LOC101928441	PAQR4	LOC105369187	LINC02080	CXorf56				EIF5A2
C5orf42	UBE2C	TRIM2	OR4D9	CXorf56	FADS6	ZDHHC20	GNMT	CXorf57				NKX6-1
RFFL	MCEMP1	TRIM4	DAW1	CXorf57	LINC01960	ZDHHC22	CAB39	LOC101928449				DCLK3
RFC3	SLC7A14	TRIM7	OR4D1	LOC101928449	PLOD2	ZDHHC23	CKMT1B	LYN				DNASE1L3
RFC2	TMEM35A	TSN	OR4D5	LYN	PLOD3	BPY2B	DEFA1B	PRH2				RBM47
FAM45A	SNPH	PPA2	FANCG	IP6K3	ADGRF1	THAP9-AS1	BCL2L15	IP6K2				CXCL5
RAB27A	SLC17A7	PPA1	FANCF	IP6K1	ADGRF3	MROH9	BCL2L14	LOC101928238				PF4
RAB27B	INA	NUP62	FANCE	LOC101928238	ALDH6A1	MROH8	BCL2L10	DPCR1				PLSCR2
FAM122A	PACSIN1	CPEB2-AS1	HNRNPAB	DPCR1	JPH1	KIFAP3	BCL2L13	MYO15B				FBXO40
FAM122B	HSD17B3	RMND1	FANCL	MYO15B	SLITRK5	MROH5	FAM27C	MYO15A				ZC3H12A
FAM122C	DSCC1	FAM159B	FANCI	MYO15A	SLITRK2	MS4A7	C22orf15	KATNBL1				HEYL
MIR6892	ADRA1D	FAM159A	CA5A	KATNBL1	PAPPA	MROH7	LOC105371397	NFKBIB				ZDHHC19
MIR6893	ADGRG1	SSX2IP	F13B	NFKBIB	PIK3C2G	MS4A5	GTF2H1	NFKBIA				MFI2
MIR6890	MARCKSL1	PSPC1-AS2	TSC22D1-AS1	NFKBIA	LST1	MROH1	GTF2H5	NFKBID				OTOP1
MIR6891	TMEM210	LRAT	HNRNPA1	NFKBID	MYBPH	MS4A3	GTF2H4	NFKBIE				CLDN19
MIR6894	GPD1	LINC01115	ADGRD1	NFKBIZ	WT1-AS	MS4A1	ALDH1B1	PLAC1				BDH2
CYP2D6	FGL2	LINC01117	TAPT1-AS1	GOLGA8DP	FUT7	DNTT	COX7A2L	KIAA0100				HPGD
CYP2D7	PLPP4	LINC01111	LOC101929123	KIAA0100	FUT3	ZNF146	SMARCC2	PLAC9				ASB5
SPRR3	SH3GL2	PPAN	HOXA6	PLAC9	VTCN1	ZNF148	SMARCC1	PLAC8				NPY1R
DHX40	GDPD5	LINC01118	HOXA5	PLAC8	SCD5	DSC3	LHX2	PRSS33				F2RL2
TRIM9	TDGF1	LINC01119	HOXA2	PRSS37	APCDD1L	MAGOH	LHX3	PRSS36				SPINK1
TRIM8	LOC105372441	PPAT	IGLL1	PRSS36	MT1X	SOD1	LHX4	NR5A1				ESM1
PFN2	CDR1	IDH1-AS1	MIR663B	NR5A1	MT1M	VWA7	LHX5	RPGRIP1				GPX8
PFN3	PLA2G4C-AS1	DCXR	MIR663A	RPGRIP1	MT1H	VWA2	BLOC1S1	DLX5				ENPP6
TRIM3	ZC3HAV1L	NFYC	CEP57	DLX5	MT1E	RANGAP1	LHX9	DLX6				CMYA5
TRIM2	CCL16	NFYB	CEP55	DLX6	MT1F	KCNN4	MAMDC2-AS1	PRSS38				EGFLAM
TRIM4	MYO16-AS1	NFYA	RASGRF2-AS1	DLX2	MT1G	KCNN3	LINC00323	DLX3				TLR3
TRIM7	GPT	MIR4638	HSPD1	DLX3	ETS1	ISLR	NADK2	ACVRL1				CSF2
TRIM6	NTS	MIR4632	NARFL	ACVRL1	CHRM1	PKIA	SLC38A4	ACTB				GJB7
TSN	LOC100287413	MIR4634	MTX2	ACTB	C9orf84	SNORD14C	SLC38A7	PDGFC				DACT2
PPA2	LOC100507334	MIR4636	MTX1	PDGFC	HPCA	NIT2	SLC38A6	VAV1				ANKRD55
PPA1	ETFDH	MIR4637	PNMT	LOC101929427	LOC221122	MIR4779	SLC38A1	VAV3				SP8
NUP62	PSD	MIR3940	LIAS	VAV2	RHBDF2	HCFC1R1	SLC38A2	LOC101929422				KIAA1324L
CPEB2-AS1	FEV	LOC100128108	LOC154761	LOC101929420	ZNF536	MIR4775	SLC38A9	RNU6-8				HEY1
RMND1	KCND3	NLE1	TYMP	RNU6-8	APEH	MIR4777	LOC100129534	RNU6-9				COL1A2
FAM159B	NR3C1	SKIL	DAPL1	RNU6-1	LCE2D	INO80	YBX1	RNU6-2				FNDC1
FAM159A	FILIP1	CYTH1	TPI1	MIR1271	SMOX	MIR4772	STIP1	EVI2A				SLC13A4
PSPC1-AS2	RNVU1-4	GCGR	LOC100507600	TP63	FSTL3	LOC101928069	SDCCAG3	NR6A1				SUN3
LRAT	DDX39A	CYTH3	LOC100132077	NR6A1	UBD	LOC101928063	CDIPT	MARS2				SBSPON
LINC01115	MIR646HG	CYTH2	MFSD14B	MARS2	RNF223	CYHR1	NCOA2	SMAD5-AS1				EN2
LINC01111	KLK6	CYTH4	MFSD14C	SMAD5-AS1	SEZ6L2	NUP153	NCOA1	MIR4435-2HG				GPER1
PPAN	PLAC9	DPH1	PRTN3	MIR4435-2HG	HECW1	OR2F1	TMEM9B-AS1	LINC00298				CA3
PPAT	CASC8	DPH2	CTSH	LINC00298	MIR6756	SORCS3	ZFHX4-AS1	REPIN1				CTHRC1
DCXR	IL11	DPH3	CTSK	REPIN1	VCAM1	CARS2	CISH	CACTIN-AS1				C9orf24
NFYC	EPHB3	DPH7	CTSO	PYGO1	TPSB2	GPKOW	RIF1	PYGO2				RNF183
NFYB	PEG10	LINC00244	CTSD	PYGO2	OXNAD1	MIR3200	SORT1	CRHBP				CLDN3
NFYA	REn	LINC00243	CTSE	CRNKL1	KCNJ13	MAPK3	GTF2IRD1P1	HCG14				WNK2
MIR4638	LINC01235	LINC00242	CTSG	WDR92	KCNJ12	LOC101929333	ERO1A	WDR91				AQP3
MIR4632	RTKN	LINC00240	CTSV	WDR91	KCNJ10	MAPK8	AP1S1	HCG17				ARMC3
MIR4633	LOC105372582	KCNQ1DN	CTSW	LOC101926951	ZNF667-AS1	VWA3B	ALKAL1	PRPH2				CCDC67
MIR4634	MEF2C-AS1	PAM	LGALS17A	C9orf66	MLC1	THNSL2	ALKAL2	C9orf64				SLC7A3
MIR4636	JPH3	DCN	LOC101928858	USP6NL	TLCD1	THNSL1	ZNF496	AACSP1				LRRC18
MIR4637	CAMK2A	DCK	AMMECR1	AACSP1	SLC6A4	VWA3A	ERF	GRIN2D				TMEM63C
MIR3940	GRIK3	THRB	LOC101928850	GRIN2D	MAPT-IT1	CCL11	ERG	USP12				AKR1E2
NLE1	LRRC66	THRA	LOC101928851	USP11	LOC283299	CCL13	HAND1	USP16				FAAH2
SKIL	spib	CDH20	MIR6770-2	USP18	CYP2J2	CCL14	ZNF491	USP19				NDRG2
CYTH1	KIF5C	CREB5	EMD	USP19	APOL5	CCL15	ERH	INPP1				BTNL9
CYTH3	PRDX4	CDH23	EMB	INPP1	NOS1	GPBP1L1	RGAG4	DPYD-AS1				RAPSN
CYTH4	CNN1	CDH24	C4orf3	DPYD-AS2	LOC100129940	CCL17	MTRNR2L5	IFFO1				TC2N
DPH1	LINC01300	FLRT1	LOC644669	TAP2	LCP2	MIR320A	MTRNR2L4	UBAC2				NELL1
DPH2	LMX1A	FLRT2	AFF3	UBAC1	GCM1	STAT5B	FBN2	MIR330				HTRA1
DPH3	MELK	TRPT1	AFF2	MIR330	COL5A2	LINC01987	NCR2	MIR331				GPR176
MYH7B	PRPH	PXYLP1	PHACTR2	MIR331	COL5A3	PLEKHN1	STARD4-AS1	SUPT5H				GPT2
DPH7	CDHR2	ARCN1	LOC101929897	SUPT5H	LAMP5	SERPINA1	SCN1A	RETN				GABRB3
LINC00244	KIAA1549	QRFP	STK40	RPTN	COL5A1	SERPINA2	EEPD1	SLC35E2B				CLMP
LINC00243	SYNE1	AES	PDP1	FXR2	LAMP3	SERPINA3	FRYL	MIR339				SCN3B
LINC00242	PTGS1	LINC00939	PDP2	CYP4X1	APOC1P1	SERPINA6	DEXI	MIR4509-2				MYRFL
LINC00240	HAS3	NBEAL2	UBA2	MIR4509-1	NCAPH	SERPINA7	FUOM	RNASEH1-AS1				DCHS1
KCNQ1DN	REXO2	LINC00935	UBA3	RNASEH1-AS1	NCAPG	SERPINA9	IDI1	RHBDD2				USP54
DCN	FOXD3	LINC00934	UBA1	RHBDD1	DNAJC5B	ZC3HC1	IDI2	KLC1				RAG1
THRB	SLC7A2	LINC00937	PHF24	KLC3	TRPM6	SNORA3B	TMEM185B	KLC4				PPFIBP2
DCC	C10orf35	AEN	PHF20	KLC4	SULT1C2	SNORA32	TMEM185A	GPC5-AS1				MOGAT2
THRA	TUSC5	FAM196B	PHF23	MIR215	LOC102724094	SNORA31	UBXN10	CHCHD2				RIC3
CDH20	CADM2	PPP6C	LOC100506125	CHCHD2	MIR587	TCERG1L-AS1	SNORD12C	CHCHD3				XRRA1
CREB5	C8orf74	PRAC2	LOC100506127	CHCHD3	GALNT16	SYNPO	PELO	CHCHD1				BEAN1
CDH23	LINC-PINT	MOS	TTLL10-AS1	CHCHD5	LOC102723471	CTC1	LRRC75A-AS1	OVCA2				GALR1
CDH24	CBX8	MOK	LOC283332	OVCA2	LAT2	ANP32D	SFTA1P	ZNF519				CDH16
CDH26	AICDA	EIF4EBP1	LOC283335	ZNF519	CHRM3-AS2	ANP32E	FCHSD2	ZNF512				RRAD
FLRT3	ATIC	OR4C3	CPXM1	ZNF510	FAM19A4	ANP32A	KCCAT198	ZNF511				MMP10
FLRT2	LOC101927686	EIF4EBP3	PNO1	ZNF511	FAM19A1	SPATA45	SNORD127	OR5AR1				HTR3A
TRPT1	CNR1	MOG	PENK	OR5AR1	CACNA2D2	HPSE2	SNORD124	ZNF517				ELFN2
PXYLP1	GREM2	YBEY	ZIM2	ZNF514	LOC653786	SPATA41	UBA52	TSPYL4				C15orf48
ARCN1	BRSK2	SH2D1B	ZIM3	TSPYL5	PIK3R6	SPATA42	MESDC1	TSPYL6				SCG5
QRFP	SERPINA5	SH2D1A	GPR63	TSPYL6	PIK3R5	ALMS1	MESDC2	TSPYL1				MS4A6E
AES	LRRC36	LRRC37A2	GPR61	TSPYL1	TUBAL3	FAM72B	NOBOX	TSPYL2				TGM6
LINC00939	ACADS	SATB2-AS1	INE1	TSPYL2	SLC51B	ATRNL1	IBSP	LINC01425				CCDC178
NBEAL2	LOC101927843	CSDC2	GPR68	LINC01425	TICAM1	MIR30C1	NID2	LINC01426				MS4A15
LINC00934	LIFR-AS1	LOC105378828	LOC101927495	LINC01426	REEP6	PRIM2	NID1	LINC01427				SAMD14
LINC00937	KCNB1	LOC105376468	GNS	XIRP2	CECR2	LOC102724927	LINC01320	VWF				CERCAM
FAM196B	PHGR1	MRPS17	RPAP2	KIAA0355	ANKRD2	MUC13	DLGAP1-AS4	FAM223A				PRRX2
MOS	BGN	CKMT2	JARID2	FOXP2	PDGFD	MUC12	DLGAP1-AS5	MIR4303				KATNAL2
MOK	C11orf84	MRPS14	GNE	MIR4307	FHIT	PPP1R9B	PGCP1	CREG2				MYO5B
EIF4EBP1	PAH	RFPL4B	RPAP1	CREG2	KIR2DS4	OR52K1	BTG1	TESMIN				ART5
OR4C3	ABCA9	RFPL4A	LOC100192426	TESMIN	DGAT2	MBTD1	ELOB	LINC01281				FAM129C
MOG	NRG2	RILPL1	TMEM31	LINC01289	KCNH3	SYAP1	PAXIP1-AS1	NTN1				CORO6
SH2D1B	PDZRN4	PLCH1-AS2	TMEM33	NTN1	IGDCC3	GPR119	PAXIP1-AS2	NTN3				AQP2
SH2D1A	MMP3	FMR1	NT5C1B	NTN3	HLA-DMA	CTCF	ELOA	NTN4				LAIR2
LRRC37A2	SCNN1G	SEL1L2	OTOP1	NTN4	ISX	OR2L3	OR4D2	NTN5				PSCA
SATB2-AS1	AMELX	LYPD4	OTOP3	NTN5	MYCN	RASGRP2	OR4D5	SI				TMIGD2
CSDC2	ZNF295-AS1	LYPD2	POGK	IFNA21	TMEM45A	MIR548F5	OR4D6	ZBED5-AS1				GGT6
LOC105378828	LRRC55	LYPD3	ANO10	B4GALNT4	TMEM45B	LRRN3	FANCF	B4GALNT1				KLK5
ERCC6	CFAP157	CALCOCO2	PRUNE2	B4GALNT1	LRRC37A11P	COX7B2	FANCE	RPL23A				ACER1
LOC105376468	zbtb18	LYPD8	MIR6852	RPL23A	MSLN	HSCB	FANCC	B4GALNT3				RCOR2
MRPS17	ECT2	ANKRD30A	LOC101928446	MIR3657	CIB4	FLJ37505	HNRNPAB	MIR3656				IGFBP6
CKMT2	UST	RGS5	LOC101928445	MIR3656	LOC105370802	LOC440742	FANCI	MIR3655				TEKT1
MRPS14	MPP2	ANKRD30B	CXorf56	MIR3655	LRRC31	IFITM5	CA5B	LINC00489				EVPL
RFPL4B	IBSP	RGS2	PRH2	LINC00484	CLCNKB	HCK	CA5A	LINC00487				GSDMA
RFPL4A	MYLK	RGS3	PRH1	LINC00483	CCDC169	C7orf25	F13B	MIR3658				KRT24
RILPL1	SLC30A10	RGS8	LY9	MIR3658	CCDC160	C7orf26	TSC22D1-AS1	NUDC				SLC22A11
RILPL2	LOC101929420	RGS9	IP6K3	NUDC	SNORA53	ZNF426	HNRNPA1	DEFA6				MAP4K2
PLCH1-AS2	CNNM1	PDXDC2P-NPIPB14P	IP6K2	DEFA1	ATP6V0D2	ZNF423	ADGRD1	NUMBL				FOXI1
FMR1	AHCY	FSD1L	DPCR1	NUMBL	C3orf67	ZNF428	TAPT1-AS1	NUP210P1				HIST1H1E
LYPD6	PLCL1	DM1-AS	MYO15B	NUP210P1	S100A14	ZNF429	LOC101929123	VAC14-AS1				DEGS2
SEL1L2	HAND2-AS1	LINC01659	MYO15A	VAC14-AS1	NNMT	CCDC189	HOXA5	NRP1				SCNN1B
LYPD4	PLA2G5	LINC01657	NFKBIA	NRP1	AGBL4	CCDC188	HOXA2	LOC105370473				SFTPC
LYPD5	MFAP5	LINC01656	NFKBIZ	LOC105378668	AKAP8L	CCDC181	HOXA1	C12orf60				PHYHIP
LYPD3	ZNF671	LINC01655	PLAC1	MIR365B	FMR1-AS1	LINC01511	IGLL5	C12orf65				GBX2
LYPD1	LOC101927596	LINC01654	GOLGA8DP	C12orf65	TMEM155	CCDC183	MIR663B	DNAJB8-AS1				COL3A1
CALCOCO2	snord30	MLYCD	PLAC9	DNAJB8-AS1	C11orf21	CCDC182	RASGRF2-AS1	LOC105378663				DPCR1
LYPD8	SAA4	CD28	PLAC8	LOC105378663	ATP6V0E2-AS1	LINC01516	HSPD1	SPHKAP				SHOX2
RGS5	LOC101929240	SUZ12	PRSS33	MAGED4B	LINC01954	NEDD8	NARFL	GSTA4				D4S234E
ANKRD30B	CILP2	MRPS9	PRSS37	GSTA4	KLHL1	P2RY14	MTX2	GSTA5				OR13J1
RGS1	LINC00507	MRPS7	PRSS36	PAQR9-AS1	ALLC	PCYT1B-AS1	MTX1	GSTA1				INPP5D
RGS3	TUSC8	MRPS6	PRSS38	GSTA2	SLC34A1	P2RY10	LIAS	SAV1				STXBP6
RGS8	ABCA8	MRPS5	DLX2	SAV1	SLC34A3	CH17-360D5.1	ATP10A	ZNF705A				KLK7
RGS9	PGM5	IFI35	DLX3	ZNF705A	SLC34A2	SFR1	ATP10B	DYNLT1				ZBBX
PDXDC2P-NPIPB14P	LOC101929733	CD27	ACVRL1	DYNLT3	CDC25C	SHISA4	CDPF1	STRAP				RAB3B
FSD1L	IGFL1	CD24	ACTB	STRAP	PADI1	PCDHB14	SLC6A20	C1orf87				HSPB3
LOC105372397	LOC100507073	NKIRAS1	VAV1	C1orf87	ACAN	SHISA5	LOC100240735	RNF208				NR0B1
LINC01659	GLIS2-AS1	FAT3	LOC101929427	RNF207	PM20D1	LMOD1	WWP2	STRA8				P2RY12
LINC01657	SRMS	PSG8	VAV3	STRA8	SLCO1C1	LMOD3	WWP1	STRA6				C22orf15
LINC01656	ALK	PSG9	LOC101929422	STRA6	MSC-AS1	LOC105371050	DAPL1	HGC6.3				GP2
LINC01654	ACTG2	PSG6	RNU6-9	SIGLEC12	DLG2	OR5W2	TPI1	SIGLEC10				RSPH10B2
MLYCD	LINC00634	PSG7	RNU6-7	SIGLEC11	FRMPD4	BTD	LOC100507600	KIFC2				KCNK9
CD28	FRMD8P1	PSG4	EVI2A	SYNPO2	PDE10A	LOC101928144	MFSD14C	MIR6777				SDC2
SUZ12	ADH6	PSG5	TP63	MIR6775	KRBA1	MIR647	PRTN3	DMRT3				HTRA4
MRPS9	GSTM5	PSG2	NR6A1	DMRT3	MLKL	MIR640	MFSD14A	MIR6773				CRCT1
MRPS7	RNF43	PSG3	MARS2	MIR6771	SNORD3A	MIR641	CTSL	PROS1				CCDC8
MRPS6	nat8b	LOC101927023	SMAD5-AS1	PROS1	KIF18B	IWS1	CTSO	MIR6779				CSGALNACT2
MRPS5	COMP	LOC101927027	LINC00298	MIR6779	TGM7	LINC00395	CTSA	MIR6778				CALML6
IFI35	LINC00637	LSM8	REPIN1	NCKAP5L	LINC01747	LINC00398	CTSB	PLA2G12B				ZPLD1
CD27	LRRC3B	TMEM244	PYGO2	PLA2G12B	CDKN2B-AS1	SLX1A-SULT1A3	CTSD	PLA2G12A				SERPINA9
IFI30	Scarna6	COL27A1	CRHBP	MRPS31P5	LOC101927318	LOC101927141	CTSE	TNKS2				GPR25
CD24	CDIPT-AS1	LSM5	FERMT2	EPOP	GRIK3	AGXT2	CTSZ	CERS6-AS1				HOXD12
NKIRAS1	MIR8071-1	LSM6	FERMT3	SNORA8	GRIK5	DAB1	CTSS	HS6ST1				ADRA1B
FAT3	RBPMS2	OXER1	FERMT1	HS6ST1	PADI2	NFIA-AS2	LGALS17A	HS6ST2				MRAP
FAT2	NEUROG2	TMEM241	CRNKL1	HS6ST3	ATP6V1C2	C1RL-AS1	INCA1	SNORA1				CNGB3
PSG8	LOC100190940	LSM2	HCG14	SNORA6	PPP1R3G	MIR7154	AMMECR1	TCERG1				FABP4
PSG9	UGT2A3	AKR7A2	WDR92	TCERG1	PPP1R3B	RAB5C	MIR6770-2	CNBP				CST2
PSG6	SLC9A9	MIR525	WDR91	CNBP	INPP5J	MIR7158	MIR6770-3	INTS13				KRT78
PSG7	HPGDS	DDA1	HCG17	INTS12	CLEC1A	RAB29	MIR6770-1	INTS10				KRT6C
PSG4	LINC00954	OR4F29	SYNGR4	INTS14	ANXA3	THEGL	EMD	LOC101929224				KRT4
PSG5	LEP	OR4F21	LOC101926951	LOC101929224	ANXA4	CSRNP1	EMB	LOC101929227				KISS1
PSG2	CD3EAP	SSTR5-AS1	C9orf64	ARHGEF3-AS1	ANXA9	CSRNP3	C4orf3	TXN2				ELOVL6
PSG3	NAA20	FRGCA	USP6NL	TXN2	POU5F1	LOC105369438	AFF1	AGAP1				TMC7
PSG1	SIGLEC8	DCBLD2	AACSP1	AGAP1	MDS2	COX6C	PDPR	AGAP2				SMAGP
LOC101927023	PHLPP2	HIST1H1T	USP10	AGAP2	PYGL	BUB1	ROR1-AS1	AGAP3				IRX1
LOC101927027	nthl1	BMS1P22	USP11	AGAP3	PFAS	BUB3	LOC101929897	AGAP4				SIX2
LSM8	PREX2	OR8B2	USP14	AGAP4	SLC19A2	LOC101928266	PDP1	AGAP5				GTSF1
TMEM244	GAP43	OR8B3	DPYD-AS1	AGAP5	FAF2	GSTZ1	UBA5	AGAP6				MURC
COL27A1	LINC01480	PLCD4	DPYD-AS2	TAPT1	SBK1	TMEM130	UBA2	AGAP9				HOXB9
LSM5	UGP2	PLCD3	IFFO1	AGAP9	MIR5572	FOXE1	UBA1	LOC100507156				HTRA3
LSM6	LOC101929705	OR8B4	TAP2	GDPD2	SHBG	FOXE3	PHF24	GDPD3				BFSP2
OXER1	BEST4	PLCD1	UBAC2	GDPD3	PGPEP1L	SLC35C2	PWP1	SLC23A3				CEL
TMEM241	CNTNAP3B	HIST1H1D	UBAC1	SLC23A3	KCTD1	XG	PHF20	SLC23A2				GPR27
LSM2	SLC27A5	HIST1H1B	MIR331	SLC23A2	KCTD8	C11orf88	PHF23	EXTL3-AS1				PRKCDBP
AKR7A2	NBEAL2	HIST1H1C	RETN	GDPD4	DLEU7-AS1	PACRG	LOC100506127	GDPD5				DCDC1
LSM3	znf208	SOS2	LOC100130370	GBP1P1	NTNG1	C11orf86	RPRML	YWHAZ				HAS2
MIR525	ATP6V0D2	GNMT	FXR2	C6orf106	ANGPTL7	C11orf80	LOC283332	YWHAQ				PLAC1
DDA1	AKAP12	CAB39	CYP4X1	YWHAB	ANGPTL4	LOC101928882	CPXM1	FCRL1				INSR
OR4F29	CPXM2	CKMT1A	MIR4509-2	FCRL4	ANGPTL3	MUCL1	PNO1	FCRL5				FUT3
OR4F21	PIANP	CKMT1B	MIR4509-3	FCRL5	ANGPTL2	LOC101929134	CPXM2	FCRL6				MUC7
SSTR5-AS1	FCER1A	BCL2L15	MIR4509-1	FCRL6	MMP11	CRHR2	PENK	YWHAE				SMR3B
PTPMT1	C11orf86	BCL2L14	RHBDD2	YWHAE	KCNK17	C1D	GPR65	FCRLA				CSN3
FRGCA	CASQ2	BCL2L13	RHBDD3	FCRLA	KCNK10	SCGB1D1	GPR62	FCRLB				LRG1
DCBLD2	PRRX1	NTMT1	RHBDD1	FCRLB	C14orf180	SCGB1D4	GPR63	FAM163A				SOSTDC1
HIST1H1T	CYP27B1	FAM27C	KLC2	HTR1D	LOC102725254	CDYL	GPR61	PDCD1LG2				GAA
BMS1P22	CERS1	HSD11B2	GPC5-AS1	CHST13	TARID	TCP10L	PNOC	SLC20A1				CHST11
OR8B3	CCNO	HSD11B1	CHCHD2	ROCK2	SHISA6	TBC1D3P2	INE1	IGSF11-AS1				LURAP1
PLCD4	FAM222A-AS1	ATP5C1	CHCHD3	LOC101927513	SHISA2	KRI1	GPR68	AGER				APLN
PLCD3	MROH6	ISYNA1	RPL7A	BAMBI	SHISA3	LOC102724219	LOC101927497	PRKX-AS1				KRT13
OR8B4	MTUS2	GTF2H2	CHCHD6	PRKX-AS1	IL32	C1S	GNS	PNMA6A				NAT1
PLCD1	ACAN	GTF2H4	CHCHD7	IBA57-AS1	NPIPB5	PAUPAR	ATP5L2	LRRC9				KRT20
HIST1H1D	LINC01589	ALDH1B1	OVCA2	LRRC9	ERAP2	FCHO2	JARID2	LRRC4				LRRC8C
HIST1H1E	GRB7	COX7A2L	ZNF519	LRRC6	DDX58	FCHO1	RPAP1	VSX2				RXFP1
OR8B8	FHL1	SMARCC1	ZNF510	VSX2	GATM	URAD	LOC100192426	LRRC1				DSCAM
HIST1H1B	NANOS3	IFNW1	ZNF511	LRRC1	CKAP2L	AUP1	TMEM37	LRRC2				DNAI2
HIST1H1C	PAEP	LHX2	OR5AR1	LRRC3	IL18BP	LOC101927420	TMEM33	HAND2-AS1				NMUR1
SOS2	c2orf61	LHX3	TSPYL5	HAND2-AS1	UPK1A-AS1	LOC100131315	NT5C1B	RFNG				DEFB4A
LINC02080	GPM6B	LHX8	TSPYL6	RFNG	TNMD	BOK	OTOP3	KLHL6-AS1				SYCE1
CAB39	CST2	LHX9	TSPYL1	ST20	ADGRV1	C16orf89	LOC100996583	TREML3P				KNDC1
CKMT1A	HHLA2	MAMDC2-AS1	LINC01425	TREML3P	SERPINC1	C16orf82	POGK	RRP1				PCDHB1
CKMT1B	GPR143	NADK2	LINC01427	RRP1	CLNK	CLDND1	C10orf105	DOCK8				IFNB1
BCL2L15	PIF1	SLC38A5	LINC01422	DOCK8	GPR176	C16orf87	C10orf107	DOCK9				KLF17
BCL2L14	SNAP91	SLC38A4	LINC01429	DOCK9	UCHL1	CLDND2	SDS	GOLGA6L10				AQP4
BCL2L10	MIR6859-1	SLC38A7	VWF	GOLGA6L10	RNF126P1	ZFAS1	NRCAM	RRP8				MAL
NTMT1	TAS2R20	SLC38A6	KIAA0355	RRP8	PRELID2	RIC8B	MIR6852	GRIA3				CCL11
FAM27C	TACR1	SLC38A3	MIR4309	GRIA3	LINC01571	PCDHGA8	LOC101928445	GRIA1				CSDC2
C22orf15	CALY	SLC38A2	MIR4300	GRIA1	HNF4A-AS1	PCDHGA3	LOC101928449	DOCK6				PRSS27
HSD11B1	RNF180	SLC38A9	FOXP2	DOCK7	LOC102724190	PCDHGA7	LYN	GRIA4				RAB40A
LOC105371397	TMEM82	LOC100129534	CREG2	GRIA4	LOC101927164	LOC400541	PRH1	DOCK5				C2orf54
ISYNA1	PDE9A	OCA2	TESMIN	DOCK5	PXDN	PHF2	LY9	ACSBG1				PDE3A
ALDH1B1	FCAR	YBX1	LINC01285	HOTAIRM1	LANCL3	C2CD4A	IP6K2	TNFRSF12A				RASGRP1
COX7A2L	LRRC69	YBX3	LINC01289	TNFRSF12A	RAB7B	C2CD4B	IP6K1	SCNN1G				CES3
SMARCC1	PLEKHG4	STIP1	NTN1	SCNN1G	WNT5B	VARS2	LOC101928238	SCNN1D				KRT2
IFNW1	SLC17A1	BHLHE40-AS1	NTN4	SCNN1D	LOC101927402	CCDC162P	DPCR1	SCNN1B				NBEA
LHX2	KCNMA1	SDCCAG8	NTN5	SCNN1B	POLQ	RPS26	MYO15A	SCNN1A				SLC22A13
LHX3	FRRS1L	SDCCAG3	SI	FAM98A	CHRDL1	RPS27	NFKBIB	CLEC9A				HPSE2
LHX5	C7	CDIPT	ZBED5-AS1	LOC286059	PRC1	RPS24	NFKBIA	SCUBE2				CCDC96
LHX8	FTSJ1	NCOA3	B4GALNT4	RPSAP52	ZNF395	ATRN	NFKBID	ZNF750				HSPA6
LHX9	MIR7704	NCOA1	B4GALNT1	ZNF750	POPDC2	OR1E2	NFKBIE	SMIM13				ADAMTS20
MAMDC2-AS1	TMEM229A	NCOA7	RPL23A	SMIM12	CLECL1	CHMP1B	PLAC1	RPP38				ZNF483
LINC00323	PODXL2	NCOA5	MIR3656	SMIM10	ARL4D	ARHGEF9-IT1	GOLGA8DP	SMIM17				SLC2A14
NADK2	MIR4685	ZFHX4-AS1	MIR3655	SMIM17	GALNT9	PREB	KIAA0100	SMIM15				AGR3
SLC38A5	LDB3	GTF2IRD1P1	LINC00489	SMIM14	GALNT3	RPL31P11	PLAC9	FGF5				C2orf70
SLC38A7	CMTM5	ANAPC1P1	MIR3651	FGF5	KIF19	MIEN1	PRSS37	RPP30				APOBEC4
SLC38A6	GPR3	SLC22A31	MIR3650	SMIM19	NLRP2	GDNF-AS1	PRSS36	SMIM18				MUC13
SLC38A2	CASP5	CDIP1	MIR3658	CHIAP2	LINC00861	NBAS	RPGRIP1	BCORL1				2019-03-10
SLC38A9	MYOT	GUCY1B2	NUDC	HACE1	IGF2BP2	MIR6862-1	DLX1	NT5DC4				SLCO4C1
SLC38A8	THY1	ALKAL2	DEFA4	NT5DC4	KIF1A	TMBIM4	DLX2	NT5DC2				PIFO
LOC100129534	LOC101928710	ZNF497	DEFA3	NT5DC2	NLRP12	MIR3910-1	DLX3	NT5DC3				SNX31
OCA2	GPRASP1	ERG	NUMBL	RUSC1	LOXL2	DRD4	ACTB	PPIH				DIRC1
YBX1	TARID	ZNF493	VAC14-AS1	PPIG	SELENBP1	DRD5	PDGFC	PPIF				GLIS1
YBX3	MIR6835	ZNF490	NRP1	DCPS	KDELC1	DRD3	VAV1	PTHLH				CHRNA9
YBX2	CEP85L	ERH	MIR365B	ATF6B	SGK2	LINC02053	LOC101929427	FAM193A				GALNTL6
STIP1	ELAVL3	RGAG1	MAGED4B	FAM193A	C1orf162	GLG1	VAV2	OR6M1				LINGO2
BHLHE40-AS1	TSPEAR-AS1	MTRNR2L3	GSTA4	OR6M1	LINC00473	TTC9C	LOC101929420	TPPP3				NPAS4
SDCCAG8	CHST4	MTRNR2L7	GSTA5	TPPP3	C1orf168	TTC9B	RNU6-8	TPPP2				C4orf26
SDCCAG3	Card17	MTRNR2L6	GSTA1	TPPP2	NEFM	NOSIP	RNU6-1	FAM193B				DNAH12
CDIPT	LOC105370868	MTRNR2L5	GSTA2	MIR3118-4	TFCP2L1	ST7-AS1	MIR1272	PIR				ZIC4
NCOA3	HBG2	MTRNR2L4	SAV1	PIR	EDDM3A	ST7-AS2	MIR1271	MIR3118-1				CHST2
NCOA5	CNTNAP3	NLGN4Y	STRAP	MIR3118-2	PSAT1	ENTPD7	EVI2A	PI3				DES
ZFHX4-AS1	SNORA2C	NLGN4X	RNF208	PI3	C6orf223	ENTPD3	NR6A1	ANKRD52				YPEL2
SORT1	VAC14-AS1	NCR1	RNF207	ANKRD52	C5orf58	RSPH10B	MIR4435-2HG	PTGES3L				HIGD2B
GTF2IRD1P1	MYH4	FBN1	STRA8	ANKRD50	PGM2L1	GHET1	LINC00298	ANKRD55				NPPA
ANAPC1P1	XKRX	STARD4-AS1	HGC6.3	ANKRD55	IRX6	MIR3074	CACTIN-AS1	KBTBD7				PCSK1
ERO1B	EPHX4	AOAH	SIGLEC16	KBTBD4	IRX1	HESX1	PYGO1	KBTBD3				DPP10
SLC22A31	ATP11A	SCN1B	SIGLEC11	KBTBD3	IRX3	ARNTL2-AS1	PYGO2	KBTBD2				CLCF1
CDIP1	PROM1	EEPD1	KIFC2	KBTBD2	IRX2	MHENCR	CRHBP	AMN				TEX26
GUCY1B2	IL2	DEXI	MIR6777	KBTBD8	MIR6887	LUADT1	FERMT2	AMT				GPR156
DIRAS3	LOC100240734	FUOM	MIR6776	GLRB	CLEC2B	PROCR	FERMT3	FAM91A1				CALCB
ALKAL1	CYP2D7	IDI1	DMRT3	RBM27	CLEC2D	ODF3	CRNKL1	RBM24				HOXD8
ZNF497	FAM107A	IDI2	MIR6773	RBM22	HACL1	ODF2	WDR92	RBM23				LRRN1
ERG	SNORD117	IPMK	PROS1	RBM23	IQSEC3	ODF1	WDR91	RBM20				CIDEA
ZNF493	MAOB	SNORD12C	MIR6779	RBM20	APOA1	LINC00847	SYNGR4	FMO9P				HSD11B2
ZNF490	MT1E	SFTA1P	CRADD	FMO9P	APOA2	LINC00840	LOC101926951	RBM28				PHLDB3
ERH	guca2b	IZUMO1R	NCKAP5L	RBM28	INHBA-AS1	ATP2B2-IT2	PRPH2	LOC107985126				FOXC2
MTRNR2L3	LOC105369340	FCHSD2	MRPS31P5	EPHA6	SPARC	KIF3B	C9orf66	MIR1257				BASP1
MTRNR2L1	TSPYL5	KCCAT198	EPOP	EPHA4	NPC1L1	KIF3C	AACSP1	EPHA3				SOX11
MTRNR2L7	SLC25A21-AS1	SNORD127	CERS6-AS1	MIR1252	LINC00271	LINC00851	GRIN2D	LSMEM1				FUT2
MTRNR2L6	LAPTM4B	HIGD2A	SNORA9	SNORD121A	SLIT2	STAMBP	USP14	ZGLP1				MUC20
MTRNR2L4	TBC1D31	HIGD2B	SNORA8	ZGLP1	SEL1L3	TLR10	USP18	COL9A2				SCN4B
NLGN4Y	SLC17A4	TRAIP	HS6ST1	COL9A3	LOC100506895	LOC401312	USP19	COL9A1				SPACA4
NLGN4X	SH2B2	UBA52	HS6ST2	FAM225A	DBH	SUCNR1	DPYD-AS1	FAM225B				DEFB4B
NCR2	GNG2	DND1	HS6ST3	FAM225B	DBT	FAM209B	DPYD-AS2	LIMD2				GPR4
FBN1	RUNX1T1	MESDC2	SNORA1	GLB1L2	TCF4	SEL1L	CRKL	GLB1L3				IRX3
STARD4-AS1	FCRL4	IBSP	SNORA4	MIR125A	CST9	FAM209A	TAP2	ARL9				NHLH2
AOAH	LOC100506700	NID2	TCERG1	ARL9	TMEM52B	PDSS1	UBAC1	ARL1				CD163
SCN1B	TCEAL2	NID1	CNBP	ARL2	CST5	CGB3	MIR330	ARL6				SOX12
EEPD1	MRPS23	LINC01324	INTS13	RRM2	AP3S1	SNORD99	SUPT5H	RRM1				MLF1
DEXI	LINC01354	LINC01320	INTS10	RRM1	PITX2	KIAA2013	RETN	ZC3H12B				GRAMD1C
FUOM	LOC101928766	OR5B2	LOC101929224	ZC3H12C	MMRN1	KIAA2012	LOC100130370	ZC3H12D				ZNF114
IDI1	kcnj16	DLGAP1-AS3	LOC101929227	ZC3H12D	LINC01665	CNTLN	FXR1	TSR1				RNF212
IDI2	LOC101928100	DLGAP1-AS5	ARHGEF3-AS1	TSR1	CD36	MIR3199-1	FXR2	TSR3				SHISA3
IPMK	C19orf45	ELOB	TXN2	TSR2	CD37	PPP1R27	MIR4509-2	RAD51-AS1				CCDC185
TMEM185B	SPHKAP	PAXIP1-AS1	AGAP1	RAD51-AS1	CD3D	EMP2	MIR4509-3	TH				TUBAL3
UBXN10	KBTBD12	PAXIP1-AS2	AGAP2	TF	LOC100506289	CENPVL1	MIR4509-1	TG				CA8
SNORD12C	FAM221B	ELOA	AGAP3	TG	ACAD8	EMP1	RNASEH1-AS1	MLXIPL				DYNAP
LRRC75A-AS1	NR1H4	TTC39A-AS1	AGAP5	TXNL1	ADAMTS16	TMSB4X	RHBDD2	LOC100509620				STX19
SFTA1P	c2orf70	DAW1	AGAP6	LOC100509620	ADAMTS19	TMSB4Y	RHBDD3	TAPBPL				FAM132B
IZUMO1R	TMEM220	OR4D2	TAPT1	TAPBPL	SORD	CCDC22	RHBDD1	CYP4A11				C5orf46
KCCAT198	MT1H	OR4D5	AGAP9	CYP4A11	LINC01879	CCDC24	KLC1	SRSF11				MSC
SNORD127	MIR3714	OR4D6	LOC100507156	SRSF12	FCGR3A	CCDC27	KLC2	LOC102725072				FAM101A
HIGD2A	HSPB3	FANCE	GDPD3	LOC102725072	ALDH1A2	VHL	KLC4	SLMAP				KLHDC7A
HIGD2B	KIAA1257	FANCB	SLC23A2	SLMAP	C9orf24	LINC02142	GPC5-AS1	ZPBP				TRIML2
UBA52	SHISA2	HNRNPAB	EXTL3-AS1	ZPBP	EYA2	LINC02148	MIR210	LOC101927752				C12orf42
DND1	ATAD2	FANCM	GDPD5	LOC101927752	SVOPL	UBE2G2	MIR215	LOC101927751				HES7
MESDC2	AGTRAP	FANCL	GBP1P1	LOC101927751	PIEZO2	KCTD21	CHCHD2	LOC101927755				CDH4
IBSP	LOC105370792	FANCI	YWHAZ	LOC101927755	FXYD4	LOC100506688	CHCHD1	ZFYVE21				C2orf71
NID2	hist1h2ah	CA5A	C6orf106	ZFYVE21	FXYD5	LOC101929798	CHCHD6	LOC100507564				NSUN7
NID1	LINC00092	F13B	YWHAQ	LOC100507564	RBP2	DISC1-IT1	CHCHD7	SULT1E1				HTR1D
LINC01324	SALL4	TSC22D1-AS1	FCRL1	SLC17A8	DBH-AS1	FAM96B	CHCHD4	ZFYVE26				FCER1A
LINC01320	KLHL31	HNRNPA1	FCRL2	PIDD1	ANXA2R	RANBP3L	OVCA2	BBOX1				ARL14
OR5B2	LINC00866	ADGRD2	FCRL3	CRYBA4	RHOU	HEPHL1	ZNF519	RWDD2A				PCED1B
DLGAP1-AS3	SEZ6L	ADGRD1	YWHAE	RWDD2B	ZNF488	LOC729603	ZNF512	LINC00524				FOXS1
ELOB	erp27	ZFAT-AS1	FAM163A	LINC00521	HIGD1A	SGPL1	OR5AR1	LINC00528				FAM216B
PAXIP1-AS1	LOC105372288	LOC101929123	HTR1D	LINC00528	HIGD1C	LINC01495	ZNF517	ARL13B				GIPC3
PAXIP1-AS2	RXRG	HOXA6	CHST11	ARL13B	IDNK	WDR7	ZNF514	ARL13A				C1orf194
ELOA	NUDT11	HOXA5	CHST13	ARL13A	LEF1-AS1	WDR6	TSPYL5	TICRR				B3GNT3
TTC39A-AS1	CYP26B1	HOXA3	CHST14	MIR548AA1	MIR4297	WDR5	TSPYL1	UBALD2				ITLN1
OR4D2	TRPM6	HOXA2	IGSF11-AS1	UBALD2	LINC01317	WDR4	TSPYL2	GFM1				ZNF648
OR4D5	LRP8	IGLL1	LOC101927513	GFM2	LINC01314	DIAPH1	LINC01426	RIPPLY1				C12orf40
OR4D6	ACSL6	IGLL5	PNMA6A	RIPPLY1	GRM1	DIAPH2	LINC01422	RIPPLY3				LYNX1
FANCE	TOMM34	CEP57	IBA57-AS1	SLC4A7	HOXB8	SMR3B	LINC01428	SLC4A1				PNPLA1
FANCB	PTPN20	RASGRF2-AS1	LRRC9	SLC4A1	HOXB9	GUSBP11	VWF	SLC4A3				ALX1
FANCA	PTP4A3	PRMT2	LRRC4	DCTN2	HOXB1	SMR3A	KIAA0355	DCTN3				FZD2
HNRNPAB	RTN1	B9D2	LRRC2	DCTN1	GK	COX6A1	MIR4308	SLC4A9				HOXC10
FANCM	Snord19	HSPD1	MORN5	SLC4A9	NABP1	COX6A2	MIR4305	SLC4A8				CXCR2
FANCL	SPDYC	NARFL	MORN4	SLC4A8	HRG	LINC01729	TESMIN	DCTN4				GREM2
FANCI	MYOCD	MTX2	PLD6	DCTN5	ECHS1	POU2AF1	LINC01281	RPS4Y2				OR56B4
CA5A	CELF4	MTX1	MORN1	RPS4Y2	AMELY	LINC01723	LINC01285	KCMF1				RPH3AL
F13B	THRSP	ATP10B	TREML3P	KCMF1	HPGD	XRRA1	LINC01287	RPS4Y1				OR52N4
HNRNPA1	TSPAN18	ATP10D	DOCK8	RPS4Y1	FAM81A	MAGEE2	LINC01288	AP5B1				C4orf50
ADGRD2	LHFPL4	TRABD2B	DOCK9	KNTC1	FLT1	MAGEE1	LINC01289	BROX				HEPHL1
ADGRD1	ZNF135	LOC154761	GRIA3	BROX	LOC101927480	XIST	NTN1	PLCL1				OFCC1
ZFAT-AS1	MFSD12	TYMP	GRIA1	MXRA8	PVALB	SNX31	SI	HHATL				C6orf223
LOC101929123	MIR4507	TPI1	DOCK6	HHATL	CYP17A1	SNX30	IFNA21	IGSF8				TMIE
HOXA7	HTRA3	LOC100507600	GRIA4	IGSF8	PFKFB1	SNX32	ZBED5-AS1	IGSF9				FDCSP
HOXA6	RHEBL1	LOC100132077	ACSBG1	TRAK2	PFKFB2	IRGQ	B4GALNT4	IGSF5				PLAG1
HOXA5	C1orf115	MFSD14B	ACSBG2	IGSF5	PFKFB4	IRGC	B4GALNT1	IGSF6				CLDN7
HOXA3	LINC00864	PRTN3	HOTAIRM1	IGSF1	SCIN	LINC00458	RPL23A	IGSF3				PNMAL1
HOXA2	XIRP1	MFSD14A	TNFRSF12A	IGSF3	MAP3K9	C1orf145	B4GALNT3	MOB1A				UNC5C
IGLL1	SECTM1	CTSK	SCNN1G	MOB1A	MARVELD1	C1orf146	MIR3657	MOB1B				ASB18
IGLL5	BMP2	CTSL	SCNN1D	MOB1B	MARVELD2	GABRR3	MIR3656	CLDN10-AS1				HHIPL1
MIR663A	LOC102723481	CTSO	FAM98B	DEFA9P	PRSS22	TRIM59	MIR3655	LOC105369779				KIAA2012
RASGRF2-AS1	c17orf53	CTSA	CLEC9A	ITGB1	ST8SIA6	TRIM54	LINC00484	ITGB3				IFNL1
PRMT2	CXCL1	CTSB	LOC286059	ITGB4	ST8SIA5	TRIM56	LINC00487	ITGB7				XKRX
HSPD1	REG1A	CTSD	SCUBE3	ITGB7	ST8SIA4	TRIM50	MIR3658	SLC37A3				BGN
NARFL	TSHZ1	CTSE	RPSAP52	SLC37A1	BTBD16	CCNDBP1	NUDC	KRT19P2				SPNS3
MTX1	MAB21L2	CTSG	ZNF750	KRT19P2	WAS	ATP6V1E1	DEFA5	LOC399886				HS3ST4
PNMT	CLDN1	CTSV	RPP38	AICDA	RBFOX1	ATP6V1E2	DEFA1	MAT1A				RGS6
ATP10A	KRTAP5-7	LGALS17A	SMIM17	EHD2	RNASE2	KRTCAP2	VAC14-AS1	CFAP69				MAFA
TRABD2B	NEFM	INCA1	CHIAP2	CFAP69	SNAP25-AS1	MYOG	NRP1	RAN				GALNT9
GGA1	HACD4	LOC101928858	BCORL1	RAN	TOP2A	MAB21L2	C12orf65	CFAP61				TCHHL1
SLC6A20	IGFBP7-AS1	AMMECR1	HACE1	USP35	FGF9	HSD17B8	DNAJB8-AS1	MIR5692B				GJC1
TYMP	PSPH	LOC101928850	NT5DC4	RAX	FGF8	LOC101059948	LOC105378663	EXT2				ZNF662
LOC100240735	NKAPL	LOC101928851	PPIH	EXT2	FGF1	HSD17B4	SPHKAP	EXT1				IGSF5
WWP1	BEND5	MIR6770-2	PPIF	ALDH5A1	OLFML2B	HSD17B6	MAGED4B	BSPH1				NEB
DAPL1	TMEM179	MIR6770-3	PPIB	BSPH1	OLFML2A	ALDH3B2	GSTA4	SPTY2D1				CALHM3
TPI1	MCIDAS	MIR6770-1	PPIA	TCTA	DEFB1	LOC101929584	GSTA5	OCM				TMEM119
LOC100507600	KCNF1	EMB	PTHLH	CEL	LOC105371730	ZNF219	PAQR9-AS1	IL9R				C2CD4C
MFSD14B	EVA1A	C4orf3	THEMIS2	TSIX	SGCZ	LOC101928185	GSTA1	UHRF1BP1L				RIMBP3C
PRTN3	C6orf223	LOC644669	LLPH	BFSP1	C8orf4	PSKH1	SAV1	RNASEH2A				CCDC60
MFSD14A	ATP2B3	AFF4	LZIC	RNASEH2C	DGKD	IL1RL1	DYNLT3	RNASEH2B				C10orf107
CTSL	LOC101929163	AFF3	CFDP1	MAOB	CNDP1	IL1RL2	STRAP	MAOA				GBP6
CTSO	SLC10A4	AFF2	ATF6B	NEIL3	ALDH8A1	PEBP1	RNF208	NEIL2				FAM19A1
CTSA	KBTBD11	AFF1	OR6M1	BAIAP2L1	VEGFA	PEBP4	STRA8	TRPC7-AS2				FAM101B
CTSB	CCDC69	PDPR	TPPP2	TRPC7-AS2	EGLN3	TNFRSF21	HGC6.3	CLYBL				FOXL2
CTSC	MBNL1-AS1	ROR1-AS1	MIR3118-4	AHI1	ANK1	UTP14C	SIGLEC16	UTAT33				C9orf66
CTSD	PRDM6	PHACTR2	PIR	UTAT33	TSPEAR	TNFRSF25	KIFC2	MESP1				FAM3B
CTSV	MIR302B	LOC101929897	MIR3118-1	MESP2	DPP10	SLX4IP	KIFC3	SNCAIP				DNAH2
CTSW	ZNF835	STK40	MIR3118-3	SNCAIP	CENPK	RNMT	KIFC1	C1QBP				SDR42E2
LGALS17A	ACBD7	UBA6	PI3	HNRNPL	CENPI	HUS1B	SYNPO2	TAAR5				PRKX
LOC101928858	LRRN2	UBA5	ANKRD52	TAAR8	CENPH	SLC29A4	MIR6777	RCE1				TMPRSS2
AMMECR1	DGKB	UBA1	PTGES3L	RCE1	CENPF	SLC29A1	DMRT3	UVSSA				CLDN5
LOC101928850	LOC102723493	PHF24	ANKRD50	UVSSA	CENPU	RSC1A1	MIR6773	SPANXA1				SPRR4
LOC101928851	PGM5-AS1	PWP1	ANKRD55	PATJ	UCA1	C6orf201	MIR6772	VSTM1				ALDH1A3
MIR6770-2	PDK4	PHF20	KBTBD6	VSTM1	TRIB3	C6orf203	MIR6771	RAD54B				KCNK12
MIR6770-3	pkp1	PHF23	KBTBD2	RAD54B	HACD3	MRAP	PROS1	RAD54L				HIST1H1B
MIR6770-1	CCDC154	LOC100506125	KBTBD8	ABCB7	BDNF-AS	SARM1	MIR6779	ABCB6				POU3F2
EMD	CLDN14	LOC100506127	RASL11B	ABCB6	KRTAP5-8	BUB1B-PAK6	NCKAP5L	ABCB5				GAST
EMB	LINC00618	LOC100506122	CHRM2	ABCB4	ARSI	RFC5	PLA2G12B	ABCB9				C6orf58
C4orf3	ZNF229	TTLL10-AS1	RBM26	ABCB9	EZH2	ZFHX4	IQCA1	ABCB8				NELL2
LOC644669	PLK5	RPAIN	RBM20	SLF2	STAP1	HTN1	MRPS31P5	SLF1				ZNF93
AFF4	TMEM249	LOC283332	FMO9P	SLF1	ANKRD45	RFC1	TNKS2	DNLZ				ODF4
AFF3	ELAVL4	LOC283335	RBM28	DNLZ	MELK	ZFHX3	EPOR	PMAIP1				CLDN6
AFF2	ATP6V1C2	PNO1	LOC107985126	PMAIP1	SH3GL3	CBX3	EPOP	IST1				CLCNKB
AFF1	JMJD1C-AS1	CPXM2	MIR1258	IST1	SH3GL2	CBX2	CERS6-AS1	ERICH3-AS1				MUC6
PDPR	EPHX3	GPR63	MIR1257	ERICH3-AS1	SLC10A6	CBX1	HS6ST1	SNRNP200				ROBO2
ROR1-AS1	LOC100996693	GPR61	EPHA4	SNRNP200	BSPRY	CLASRP	SNORA1	BTN1A1				MIXL1
PHACTR2	KRT81	INE1	EPHA2	BTN1A1	ZNF804B	LINC00954	SNORA4	GADD45B				NOTUM
LOC101929897	GJB4	LOC101927495	MIR1253	ZYG11B	UPP2	SHOC2	SNORA6	ZYG11A				SFTPA2
STK40	HM13-AS1	GNS	MIR1252	ZYG11A	SPAG6	CDH23-AS1	CNBP	SPEF1				DLK1
UBA6	ADIPOQ	ATP5L2	LSMEM1	SPEF2	P4HB	ERCC8	INTS12	OSTN-AS1				PDIA2
UBA5	dchs2	RPAP2	SNORD121B	ZNF274	FUT11	OR10Z1	INTS10	KCNV2				SYN3
UBA1	ULBP2	JARID2	COL9A2	GACAT3	LINC00535	ERCC1	INTS14	ARHGEF37				POU3F1
PHF24	RBFOX3	GNE	FAM225A	MAP3K20	GAD1	ERCC4	LOC101929224	NBPF25P				PRAME
PWP1	MTTP	TMEM31	FAM225B	ARHGEF35	C18orf54	CD244	LOC101929227	CTXN1				CLDN24
PHF23	MIR4496	TMEM33	LIMD2	CTXN1	LOC101928335	MRPS16	ARHGEF3-AS1	CTXN2				KCNQ5
LOC100506125	LOC105375166	RMI2	GLB1L2	CTXN3	OSMR	MRPS15	TXN2	CCKBR				ADAMTSL5
LOC100506127	calhm3	NT5C1A	MIR125A	CCKBR	HOGA1	CD247	AGAP1	MAML2				C1orf110
LOC100506122	ABHD12B	OTOP1	ARL9	MAML1	GPAT3	MRPS12	AGAP2	LOC101929066				ZNF829
TTLL10-AS1	CCKBR	OTOP3	ARL1	STX18-IT1	CASC22	MRPS11	AGAP3	HERC1				TMPRSS11B
RPAIN	HAGHL	OTOP2	ARL3	HERC2	ZG16B	MRPS10	AGAP4	HERC5				LCE3A
RPRML	KCNA1	OR14J1	ARL2	HERC6	PRDM7	CD248	AGAP5	MIR4487				CCIN
LOC283332	GAL3ST1	POGK	ARL6	MIR4486	PRDM1	KIAA0922	AGAP6	MIR4485				RASA3
PNO1	TM4SF20	C10orf105	DHFR2	MIR4485	SLC22A3	PFKP	AGAP9	MIR4484				LEMD1
CPXM2	TNFSF9	ANO10	ZC3H12B	PEX5L	SLC22A8	PRIMPOL	GDPD2	C17orf58				DLEU7
ZIM3	MUC17	POGZ	ZC3H12D	C17orf58	ABCA6	SNURF	GDPD3	SLCO2B1				CYP4Z1
GPR65	DEFA5	PRUNE2	TSR3	SLCO2B1	ABCA4	WARS	SLC23A2	PRR30				FFAR4
GPR63	LINC01505	PRUNE1	TSR2	PRR34	ABCA8	THOP1	EXTL3-AS1	PRR35				CYP4F12
GPR61	LINC01186	APCDD1L	TH	PRR35	RTP4	CLEC4M	GDPD5	PRR36				LCE5A
PNOC	SPATC1	PNLIP	TF	LINC01909	RTP2	CLEC4F	GBP1P1	MKNK2				SOWAHB
INE1	LOC100132147	FAM155A	TG	MKNK2	NMUR2	CLEC4E	YWHAQ	LCLAT1				THBS2
LOC101927495	SLC16A12	LOC101928446	MLXIPL	LCLAT1	ZC4H2	CLEC4D	YWHAH	LINC01900				CYP4X1
GNS	C17orf97	LOC101928445	TXNL1	LINC01907	NCK1	CLEC4C	YWHAB	LINC01904				KRT10
ATP5L2	SNORA3B	CXorf58	LOC100509620	LINC01904	NCK2	SSR1	FCRL1	LOC151174				KRT3
RPAP2	GSDMC	LOC101928441	TAPBPL	LOC151174	LVRN	CTTNBP2NL	FCRL4	LINC00052				KLK12
JARID2	LINC00659	CXorf57	CYP4A11	BEAN1	C20orf96	MIR4698	FCRL5	AAR2				CLCNKA
GNE	DAND5	LOC101928449	SRSF11	AAR2	LIX1L-AS1	APOC4	YWHAE	OSBP2				MPPED1
RPAP1	HTR3C	PRH1	SRSF10	OSBP2	ZNF264	APOC3	FAM163A	LRP2				FOXI2
LOC100192426	LOC653653	LY9	SRSF12	LRP2	C17orf47	MIR551B	PDCD1LG2	LRP3				ZNF732
TMEM37	ERVMER34-1	IP6K2	LOC102725072	LRP1	TSNAX	USB1	CHST10	LRP6				FOXE3
TMEM33	SCN9A	IP6K1	SLMAP	LRP6	C17orf49	POU6F2	SLC20A1	MIR3138				KRT16
RMI2	NPY6R	LOC101928238	ZPBP	MIR3138	RPH3A	GNPDA2	CHST14	LRP5				QRFPR
OTOP1	CLEC3B	MYO15B	LOC101927752	LRP5	VLDLR	KLHDC10	ROCK1	MIR3136				C1QL4
OTOP3	SMARCA5-AS1	MYO15A	LOC101927751	MIR3137	MIR4473	HIF1A-AS1	ROCK2	LRP8				SERPINA11
OTOP2	LOC105369848	KATNBL1	LOC101927755	HLA-DOB	BTF3L4	LOC100505585	LOC101927513	LOC105378231				TMPRSS11A
OR14J1	Tceal7	NFKBIB	IL2RB	CALR3	ETFA	MIR3918	AGER	STIM2				LUZP2
POGK	XKR4	GOLGA8DP	LOC100507564	ANTXR1	FTSJ3	MIR3917	BAMBI	ANTXR2				C11orf96
C10orf105	ANKS1B	KIAA0100	SULT1E1	ANTXR2	PRR27	MIR3911	PRKX-AS1	OR51S1				COL4A1
ANO10	NOVA1	PLAC9	PIDD1	MAP2	PRR26	MIR3912	PNMA6A	C8A				PRR27
POGZ	LOC101929151	PRSS33	BBOX1	C8A	PRR25	LINC01128	LRRC6	C8B				AGMO
PRUNE2	NEUROD1	PRSS37	RASA4B	C8B	PRR22	LINC01121	VSX2	MAP6				ISG15
PRUNE1	PRSS33	NR5A1	CRYBA2	MAP4	PRR21	LINC01123	LRRC1	C8G				SPRY4
APCDD1L	STON1	RPGRIP1	CRYBA1	C8G	LOC100128386	LINC01122	LRRC3	TEAD3				AMTN
MIR6852	MIR573	DLX5	CRYBA4	FAM180A	NCR2	PGK1	HAND2-AS1	FAM180B				SLC18A3
PNLIP	ITM2A	PRSS38	RWDD2A	FAM180B	IBTK	BECN1	RFNG	PTPN21				DNAJB13
LOC101928446	LYVE1	DLX1	RWDD2B	PLEKHF1	LINC01935	BECN2	MORN5	MIR6505				GABRD
LOC101928445	C16orf89	DLX2	LINC00523	MIR6505	LINC01933	RPP25L	PLD1	MIR6506				TTC24
CXorf58	nlgn1	DLX3	LINC00521	PLEKHF2	HOXA-AS3	BSN-AS2	TREML3P	MIR6508				DMBT1
LOC101928441	mmp28	ACVRL1	ARL13B	CHIT1	LINC01939	MIR4641	DOCK9	SERPINI1				OVCH1
CXorf57	LY6G6D	ACTB	ARL13A	SERPINI2	HSPBAP1	MIR4640	GOLGA6L10	FANK1				TREML4
LOC101928449	C1orf186	PDGFC	TICRR	FLJ27354	CLVS1	MIR4643	GRIA3	KRT73-AS1				SCGB1C1
LYN	LOC101927755	VAV1	MC3R	KRT73-AS1	ZBTB25	MIR4645	GRIA1	MTPN				PRSS45
PRH1	KIAA2022	VAV3	MIR2052HG	MTPN	ITIH3	MIR4647	DOCK6	EPHA10				COL4A5
LY9	CEP55	VAV2	UBALD2	EPHA10	ITIH5	MIR4646	DOCK7	DMRTA2				ZNF626
IP6K3	MESP2	RNU6-8	GFM1	DMRTA1	ITIH4	MIR4649	GRIA4	EBPL				HEPACAM2
IP6K2	DPT	RNU6-9	GFM2	TOM1L2	ITIH6	MIR4648	ACSBG2	MAPT				AC002398.9
IP6K1	LINC00640	RNU6-7	RIPPLY3	ANTXRL	TNFSF9	FAAP100	TNFRSF12A	HLA-DQA1				PLA2G2A
LOC101928238	PYY	RNU6-1	C16orf54	HLA-DQA2	TNFSF4	SCRN3	SCNN1G	KRT7-AS				OR7A5
DPCR1	FMN2	RNU6-2	SLC4A5	UTS2B	GMPPA	C6orf52	SCNN1B	C14orf28				C15orf62
MYO15B	LOC105378231	MIR1271	SLC4A7	C14orf28	MAS1	C6orf58	FAM98C	MIR1193				ENO4
MYO15A	CDH10	NR6A1	SLC4A3	MIR1197	OIT3	LOC105379252	FAM98B	LOC102723517				C10orf99
KATNBL1	RDH5	SMAD5-AS1	DCTN2	LOC102723517	MIR6513	LINC00294	FAM98A	UTS2R				NCCRP1
NFKBIB	TMEM147-AS1	MIR4435-2HG	DCTN3	UTS2R	MIR6512	LINC00297	SCUBE2	MSR1				IGFL3
NFKBIA	CXCL3	REPIN1	DCTN1	MYCBP2	MIR6516	DPM2	SCUBE3	TUBG1				GOLGA8M
NFKBID	METTL1	CACTIN-AS1	SLC4A9	TUBG1	MIR6515	LINC00293	RPSAP52	LINC01252				IDO2
NFKBIZ	TMEM252	PYGO1	SLC4A8	LINC01252	LINC00443	RABGEF1	ZNF750	HK2				BCL2L15
PLAC1	COLCA2	CRHBP	KCMF1	HK2	HNRNPA1P33	TCP11X2	SMIM13	TTTY8B				SPRED3
KIAA0100	Mt1m	FERMT2	KNTC1	TTTY8B	RAD52	ARPC5L	RPP38	HK1				CNR2
PLAC9	KIF1A	FERMT1	PLCL1	MTCH2	RAD50	MIR217	SMIM10	TBX2				GLRA4
PLAC8	KLF9	CRNKL1	HHATL	TBX2	TTTY9A	CHURC1	SMIM17	LINC01255				ASTL
PRSS33	SLCO4A1-AS1	WDR92	IGSF5	LINC01255	RNF38	ALOX12B	SMIM15	MOB3C				LRRK2
PRSS37	NR3C2	WDR91	IGSF6	MSRA	RNF39	CDH10	SMIM14	SUPT4H1				UTS2B
NR5A1	GDF15	HCG17	MOB1A	MOB3A	RNF34	CDH12	FGF5	KRT42P				ANKDD1B
RPGRIP1	PF4	WDR97	MOB1B	LINC01258	RNF32	CDH15	RPP30	MAPKAPK5				RNF222
PRSS38	C10orf142	LOC101926951	CLDN10-AS1	MAPKAPK5	RNF31	CREG1	CHIAP2	MAPKAPK3				APOD
DLX1	ZNF728	PRPH2	DEFA9P	PDHX	FRMPD3-AS1	CDH17	HACE1	LINC02020				IL1RAPL2
DLX3	krt222	USP6NL	LOC105369779	LINC02029	INTS3	CDH16	NT5DC4	LINC02028				ANKRD34B
ACVRL1	SYNM	AACSP1	ITGB1	SAMD5	INTS1	CDH19	NT5DC2	SAMD7				CLDN4
ACTB	S100A11	GRIN2D	ITGB3	SAMD7	INTS7	NIPBL	RUSC2	SAMD1				CXCL17
PDGFC	PTCHD1	USP12	SLC37A3	SAMD1	INTS5	RBCK1	PPIE	MIR124-1				MMP23B
VAV1	LOC101059948	USP13	KRT19P2	MIR124-1	LOC100507373	MIR646HG	PPIC	PDHB				RASSF10
VAV3	ANK2	USP10	LOC399886	TMEM38A	TPP1	COMMD10	PPIB	PDIA4				SYCP2
VAV2	HMX3	USP11	KCNA10	PDIA4	TPP2	CKAP2	PPIA	SDCBP2-AS1				PAX5
LOC101929422	MNX1-AS1	USP16	AICDA	SDCBP2-AS1	LOC100507377	HTR1E	DCPS	SBSPON				ZNF676
RNU6-9	OVGP1	USP14	MAT1A	SBSPON	RGS4	HTR1A	LLPH	LRRC18				ZNF699
RNU6-7	LOC389033	USP19	EHD2	LRRC19	MIR1181	CKAP4	DCP2	LRRC17				KIF19
RNU6-1	INHBA	INPP1	RAN	LRRC14	MIR1180	BCL2L1	NAA50	LRRC15				SFTA2
RNU6-2	KBTBD11-OT1	DPYD-AS2	CFAP61	LRRC15	MIR1182	MIR3198-1	CFDP1	LRRC10				GRM7
MIR1272	SCRG1	CYMP-AS1	CFAP65	LRRC10	FAM181B	LOC105377348	ATF6B	FAM111B				MMP1
MIR1271	NCAM1-AS1	MIR331	USP35	FAM111B	FAM181A	MIR3198-2	TPPP3	FAM111A				LCE1B
NR6A1	TSPAN2	RETN	FGA	EXOC3-AS1	CDRT15	WNT8A	TPPP2	SVOP				HIST1H2AI
MIR4435-2HG	TP53INP2	RPTN	RAX	SVOP	MYL6	ITSN1	FAM193B	FAHD2B				MAML3
REPIN1	skida1	MIR339	EXT2	FAHD2A	MYL7	NEGR1	PIR	DROSHA				HIST1H2AG
CACTIN-AS1	TDRD12	MIR4509-3	ALDH5A1	CCDC105	MYL4	LOC102723604	MIR3118-1	CCDC107				SPRR2B
PYGO1	PHOX2A	MIR4509-1	BSPH1	CCDC106	MYL5	TDP1	MIR3118-2	LINC01590				CHRNG
PYGO2	IL1A	RNASEH1-AS1	OCM	LINC01590	MYL2	TDP2	PTGES3L	LINC01591				LAMB3
FERMT2	MIR4537	RHBDD2	USP3-AS1	LINC01593	MYL3	MIR1260B	KBTBD4	LINC01594				PDLIM7
FERMT1	MIR7112	KLC1	PPP1R26-AS1	LINC01596	DUXAP8	HAVCR1P1	KBTBD3	LMF1-AS1				SLC39A10
CRNKL1	C17orf99	KLC2	CASD1	CHRNA2	MYL1	AFAP1L2	KBTBD2	CHRNA3				ZNF429
HCG14	Tmigd3	KLC4	RUNX3	LOC345051	CDKN2AIPNL	CPA1	FAM91A1	LINC01046				HIST1H4C
WDR92	SCN4B	MIR210	TSIX	LINC01048	MYL9	NPHS2	RBM24	AARS				ZNF682
WDR91	PRKCB	MIR215	KRT8P41	AARS	TSNARE1	LOC100506725	RBM25	LENEP				GPR123
HCG17	ORM2	CHCHD2	RNASEH2A	FSHR	MPP3	SLC6A18	RBM22	PEF1				PIWIL2
WDR97	TPRXL	CHCHD1	RNASEH2C	PEF1	MPP1	TNNI3K	RBM23	LOC101927272				CYSRT1
SYNGR4	PKIB	CHCHD4	MAOB	LOC101927272	MPP7	HIST1H4A	RBM28	AP5Z1				LYPD2
LOC101926951	HBE1	ZNF512	MAOA	AP5Z1	MPP4	SIGIRR	MIR1258	TMBIM7P				C5AR1
PRPH2	NEGR1	ZNF513	NEIL1	TMBIM7P	FAM110A	CALB1	EPHA8	MIR762HG				CYP2F1
AACSP1	VEGFD	ZNF510	TRPC7-AS2	SPATA7	FAM110C	SLC47A2	EPHA7	LINC00319				COL13A1
GRIN2D	PGGHG	ZNF511	AHI1	LINC00319	OR52R1	LOC101927911	EPHA6	SPATA5				COL4A6
USP12	PRKAA2	OR5AR1	UTAT33	SPATA5	FAM110D	C2orf54	MIR1257	LINC00311				BCO2
USP13	HS3ST6	TSPYL5	MESP1	LINC00310	MGC27382	SLC16A12	EPHA4	LINC00313				SERPINB13
USP10	WHRN	TSPYL6	C1QBP	C3orf80	MIR4803	LOC643923	EPHA3	FGFR1OP2				DNAH10
USP11	SLC7A3	TSPYL1	HNRNPL	FGFR1OP2	MIR4800	SETBP1	ZGLP1	C3orf84				HOXC6
USP16	IGFBP1	LINC01425	TAAR5	MTCYBP44	UNQ6494	LINC00645	COL9A2	LAPTM5				OCLN
USP14	CYP4F35P	LINC01422	TAAR6	ARFRP1	MIR4804	LINC00649	LIMD2	FLJ42393				C4orf22
USP19	LOC729040	LINC01428	TAAR1	VRTN	LOC440028	HOXD8	GLB1L2	HIST1H4D				ADAMTSL2
INPP1	DEFA6	LINC01429	TAAR2	HIST1H4D	MYLK	HOXD3	GLB1L3	KDM2A				MDS2
DPYD-AS2	MICU3	XIRP2	RCE1	KDM2A	CATSPERD	SLC52A3	MIR125A	SIRPG				UGT2B17
TAP2	PKHD1L1	VWF	UVSSA	SIRPG	YME1L1	TMEM207	ARL9	PPHLN1				KIF13B
CYMP-AS1	LOC105375800	KIAA0355	SCN9A	PPHLN1	GORASP1	SLC6A17	ARL1	SIRPD				AADACL2
MIR331	CHL1	FAM223A	VSTM5	SIRPD	IFNA6	HMGCS2	ARL3	SIRPA				KEL
SUPT5H	VCAN	MIR4309	VSTM4	TRAPPC8	SUMF2	TAC1	ARL6	OSBPL10-AS1				FCGR1B
RPTN	BID	FOXP2	PATJ	OR1P1	SUMF1	HPR	RRM2	TRAPPC3				CYP2A7
FXR1	FOXD3-AS1	MIR4305	VSTM1	TRAPPC3	SURF4	HPD	RRM1	TRAPPC2				TMPRSS11F
MIR339	CAP2	MIR4306	RAD54B	TRAPPC2	SURF6	IL20RA	ZC3H12B	TRAPPC5				ADH4
MIR4509-3	CD300LG	CREG2	ABCB1	PRPH	RAD21-AS1	OLFML1	ZC3H12C	LOC105370016				CHSY3
RNASEH1-AS1	SLC22A17	TESMIN	ABCB7	LOC105369920	EFS	IGFALS	TSR1	LOC101929718				NPIPB6
RHBDD2	fjx1	LINC01284	ABCB6	HNRNPUL2-BSCL2	MB21D2	KCNE1B	TSR3	LOC101929710				BPIFA1
KLC1	NME4	LINC01285	ABCB5	MTCP1	CORO2B	CAMK2A	TSR2	PSMG4				ZNF813
KLC2	p2ry1	NTN1	ABCB4	ABCA17P	CCDC134	ENOX1	RAD51-AS1	PSMG1				MT1F
KLC4	CCDC13-AS1	NTN4	ABCB9	PSMG1	SPACA5	LHFPL5	TH	PSMG2				KRTAP4-1
MIR215	SPTBN2	ZBED5-AS1	ABCB8	PSMG3	CCDC136	LHFPL3	TF	RRN3P2				SH3BGRL2
CHCHD2	CA7	B4GALNT4	CH17-340M24.3	RRN3P2	SPACA7	RIMS2	TG	FANK1-AS1				B3GNT6
CHCHD1	KIF5A	B4GALNT1	GOLGB1	FANK1-AS1	CCDC130	SLC7A9	MLXIPL	C9orf116				ZNF43
CHCHD6	OLFML2B	RPL23A	SLF2	C9orf116	SPACA1	EMX1	LOC100509620	LOC401554				SLC34A3
ZNF512	DNASE1L2	B4GALNT3	DNLZ	GDAP1	SPACA3	KLF2	TAPBPL	FAHD1				SH2D1B
ZNF513	LPAR3	MIR3656	IST1	FAHD1	CCDC138	KLF9	CYP4A11	ILDR2				FAM3D
ZNF510	STK32A	MIR3655	ERICH3-AS1	ILDR1	SPACA9	CTD-2201I18.1	SRSF11	GLTP				STK39
ZNF511	KIAA1644	MIR3653	SNRNP200	GLTP	STK31	F11	SRSF10	SUGT1P3				TAT
OR5AR1	KL	MIR3651	BTN1A1	SUGT1P3	STK33	EXOC3L2	SRSF12	IL3RA				ABCA4
ZNF514	SULT4A1	MIR3650	GADD45G	PDDC1	STK35	NRK	LOC102725072	ARHGEF38-IT1				UNC13B
TSPYL5	FAM19A5	LINC00485	ZYG11B	ARHGEF38-IT1	LINC01588	C19orf81	SLMAP	UBTF				F5
TSPYL6	MTBP	LINC00484	SPEF1	UBTF	STK39	SALL3	ZPBP	CDCA2				APCDD1L
TSPYL1	Mir770	LINC00487	SPEF2	CDCA2	LINC01585	CYP1A1	LOC101927752	CDCA3				PAX9
LINC01425	LOC102724153	LINC00483	OSTN-AS1	CDCA7	DNAAF2	LOC100130587	LOC101927751	CDCA4				ASB12
LINC01426	ACTR3B	NUDC	ZNF273	NDUFA4L2	DNAAF3	ZNF781	LOC100507564	CRB1				PNMA5
LINC01422	THEM6	DEFA1	ZNF274	CRB1	DNAAF5	SMIM22	ZFYVE26	RSF1				SHISA4
LINC01428	dscaml1	NUMBL	KCNV2	RSF1	LOC645967	GLOD5	PIDD1	MUC4				L1CAM
LINC01429	DHRS9	VAC14-AS1	KCNV1	LOC100294362	CHRNB1	CNKSR1	BBOX1	DEFA11P				RORB
XIRP2	COL10A1	NRP1	GACAT3	DEFA11P	CHRNB3	LINC00964	RASA4B	CFAP47				C1orf95
VWF	ESRRG	LOC105370473	MAP3K20	CFAP47	CHRNB2	LINC00960	CRYBA2	FAP				CAPN8
KIAA0355	TCL1A	C12orf60	NBPF25P	SPRED2	CHRNB4	STAMBPL1	CRYBA1	SPRED3				CR1
FAM223A	ptx4	GSTA2	ITGA10	ASTL	HBEGF	LINC01606	CRYBA4	LLPH-AS1				METTL11B
MIR4309	NOB1	DYNLT1	CTXN2	RELT	LINC01056	LOC100507537	RWDD2A	RELN				LOR
MIR4301	SLC4A4	DYNLT3	CTXN3	RELN	LINC01058	CXCR1	RWDD2B	RELB				SPRR2E
FOXP2	C3orf20	STRAP	MAML3	RELA	SLC33A1	CRYBB3	LINC00528	HDGF				KPRP
MIR4305	AKAIN1	C1orf87	MAML1	HDGF	PODNL1	LINC00551	ARL13B	CRISPLD2				RBM20
MIR4306	AGTR1	RNF208	LOC101929066	PTH2R	ZNRD1	LOC441178	ARL13A	UBE2R2				LCN8
CREG2	LONRF2	RNF207	STX18-IT1	UBE2R2	PLXNA2	DPP10-AS1	TICRR	FAM69C				TCEAL6
TESMIN	LOC105372556	STRA8	HERC2	KLK3	PBDC1	HHLA2	MC3R	KLK4				CXorf65
LINC01284	CHODL	HGC6.3	HERC5	KLK4	MIR1254-2	PRSS3	MIR2052HG	KLK5				NPY4R
NTN1	ar	SIGLEC14	HERC4	KLK9	PLXNA4	NAALADL2	MIR548AA1	ZNF841				PTPN20A
NTN5	COL28A1	SIGLEC15	MIR4489	ZNF841	CXXC4-AS1	ACY1	UBALD2	ZNF843				COL5A2
ZBED5-AS1	UGT1A1	SIGLEC12	MIR4487	RHBDL1	PEG3	AQP6	GFM1	TRIM6-TRIM34				SMIM5
B4GALNT4	MFAP2	SIGLEC11	MIR4486	TRIM6-TRIM34	SCAI	AQP2	GFM2	COPS8				ERICH2
B4GALNT1	STK31	KIFC3	MIR4485	COPS6	LOC101927267	AQP3	RIPPLY1	COPS4				NXPE2
RPL23A	FIBCD1	KIFC1	MIR4484	ZNF595	MAP2K3	ETNPPL	RIPPLY3	ZNF598				LY6G6C
MIR3655	ANGPTL1	MIR6777	MIR4482	ZNF598	MAP2K6	FHL5	RIPPLY2	ZNF599				LY6G6F
MIR3653	Haglr	MIR6776	PEX5L	ZNF599	TSPAN9	COL21A1	WASIR2	ZSWIM8-AS1				CDSN
MIR3651	MEIS2	MIR6771	C17orf58	ZSWIM8-AS1	LOC100508046	KLHL4	SLC4A7	RCC1L				MUC21
MIR3650	GNG4	MIR6779	SLCO2B1	RCC1L	ACY3	ADGRA1	SLC4A1	CRY2				TRIM40
LINC00485	FAXDC2	CRADD	PRR32	CRY2	ATP5G3	TNN	SLC4A3	ZFR2				PTCHD2
LINC00484	PEG3	NCKAP5L	PRR34	ZFR2	MIR3149	GRB14	SLC4A2	FDFT1				FAM153C
LINC00483	SH3TC2	PLA2G12A	PRR36	FDFT1	GRPR	GPR17	DCTN2	FAM135A				SPDYC
MIR3658	ACTL10	MRPS31P5	MKNK2	FAM135A	MIR362	LOC101928436	DCTN1	FAM135B				MROH6
NUDC	TSPAN7	EPOR	LCLAT1	FAM135B	PSMF1	MT2A	SLC4A8	IGF2				IGFL4
DEFA1	TEX11	CERS6-AS1	LINC01900	IGF2	BDNF	DKK4	DCTN4	IGF1				GPR20
NUMBL	ARHGAP20	SNORA9	LINC01907	SST	BORA	C11orf53	RPS4Y1	CYP27A1				KRT40
LOC105370473	NPAS3	SNORA8	LINC01904	DDRGK1	T	C11orf54	PLCL1	FBXL20				SPINK9
C12orf60	ZSCAN18	SNORA1	ABCC6P2	FBXL20	CSNK2A3	CST2	MXRA5	FBXL22				PRSS1
GSTA1	KRTAP5-4	SNORA4	BEAN1	SSB	CSNK2A2	PLA2R1	IGSF8	ZNF337				MUC12
DYNLT1	IQGAP3	SNORA6	AAR2	ZNF337	UBE2E1-AS1	ATP2C2	IGSF9	ZNF334				SAP25
DYNLT3	MIR570	TCERG1	OSBP2	ZNF335	KDM5D	CERS1	TRAK2	TEX19				MT1H
STRAP	CNTN1	CNBP	LRP1	TEX19	KDM5C	GP2	IGSF5	ZNF333				KRT81
C1orf87	LOC101927481	INTS13	MIR3138	ZNF333	LOC100130417	EDA2R	IGSF6	ZNF330				C2CD4B
RNF208	Snora26	INTS12	MIR3136	ZNF330	AIPL1	RBFOX3	IGSF1	ZNF331				VCX3B
RNF207	HIST1H1E	INTS14	LRP8	ZNF331	GLUL	LCNL1	IGSF3	TEX15				ARSH
STRA8	GHRH	LOC101929224	MIR3131	TEX11	LOC101929497	GABRB1	MOB1A	TEX10				ARRDC5
STRA6	SCN3B	TXN2	HLA-DOA	TEX10	LOC101929494	PGM5-AS1	MOB1B	TEX12				CLEC6A
HGC6.3	C5orf46	AGAP2	HLA-DOB	TEX12	IFT122	BHMT	CLDN10-AS1	NOTCH2NL				OLIG2
SIGLEC16	TRIM54	AGAP4	CALR3	NOTCH2NL	OR2B11	OXGR1	DEFA9P	THYN1				NYNRIN
SIGLEC14	c20orf194	AGAP5	ANTXR1	THYN1	GYS1	SLC13A2	ITGB1	FLJ37035				IFITM5
SIGLEC15	NPTX1	AGAP6	ANTXR2	NTF4	GYS2	SLC13A3	ITGB2	UGDH				TMEM211
SIGLEC12	TMEM151B	TAPT1	OR51S1	NCAPH2	LOC494141	RGS17	ITGB5	SLCO1A2				SERPINB11
SIGLEC10	TMEFF2	AGAP9	MAP2	SLCO1A2	ETV1	PLAT	ITGB7	TSEN54				SERPINB4
SIGLEC11	RGS2	LOC100507156	C8A	CYP24A1	ETV3	MYO3B	SLC37A3	GTF3C2				TMEM200C
KIFC3	LOC101927495	CCL4L2	MAP6	GTF3C2	ETV2	LOC285556	SLC37A1	LINC-ROR				COLQ
KIFC1	LIFR	GDPD2	MAP7	LINC-ROR	ETV5	LOC101929536	KRT19P2	ZNF33B				TAS2R50
SYNPO2	MAPK10	SLC23A3	MAP4	TTC23	ETV4	ERICH4	LOC399886	FAM166B				KRTAP3-2
MIR6777	cemip	SLC23A2	C8G	MAD2L1	ETV6	HERC2P3	KCNA10	BMPER				KLK9
MIR6775	NRXN1	GDPD4	TEAD3	BMPER	FAM30A	DPT	AICDA	SYNJ2BP-COX16				CGB8
MIR6773	NKX2-3	GDPD5	TEAD1	LRP2BP	LOC105379143	MRLN	MAT1A	LINC01208				FAM24B
MIR6771	HOMER2	GBP1P1	PTPN22	LINC01206	IKZF5	RFX8	EHD2	LINC01207				PVRIG
MIR6779	C1QTNF3	YWHAZ	FAM180A	LOC100652999	IKZF4	IGFBP2	CFAP69	GALNS				KRT222
CRADD	LINC01018	C6orf106	FAM180B	GALNS	C11orf71	IGFBP5	RAN	SNORA74A				LBH
NCKAP5L	SERPINA3	YWHAQ	MIR6505	MIR4522	C11orf70	CYP8B1	CFAP65	MIR4523				ADAT3
PLA2G12A	TRIM63	YWHAH	MIR6509	MIR4523	C11orf72	CLIC5	FGR	MIR4528				EMP2
MRPS31P5	S100A9	YWHAB	CHIT1	CDRT15L2	C11orf74	LOC574538	USP35	DYNLL1				UBD
EPOR	LOC101928303	FCRL2	SERPINI1	DYNLL2	TCEAL2	SOWAHA	MIR5692B	MOXD2P				CEACAM16
CERS6-AS1	Snhg15	FCRL3	FANK1	MIR15A	TCEAL6	CLC	FGG	MIR15B				ITGA1
SNORA9	CLDN16	FCRL6	TMEM220-AS1	MIR15B	TCEAL5	TMEM72-AS1	FGA	GPS1				ZNF90
HS6ST2	RUNDC3B	FCRLA	KRT73-AS1	GPS1	TCEAL4	SRRM4	RAX	GPS2				SMCO1
SNORA1	SSTR1	FCRLB	MTPN	GPS2	PTTG3P	GRASP	EXT2	OTUD6B-AS1				C12orf74
SNORA4	CAV1	FAM163A	EPHA10	OTUD6B-AS1	WIZ	AKR1B10	EXT1	LOC102724373				FOXI3
SNORA6	SCN7A	PDCD1LG2	DMRTA2	LOC102724373	HMX1	SEMG1	ALDH5A1	GLO1				VSTM5
TCERG1	AMOTL1	CHST10	DMRTA1	GLO1	HMX2	SEMG2	BSPH1	SNORD115-43				ZNF727
CNBP	CADM3	SLC20A1	EBPL	LOC105373051	CACYBP	MIR3186	SPTY2D1	CNOT6L				CAPN14
INTS13	SHH	CHST15	YY1AP1	CARHSP1	MYRIP	CCL23	TCTA	MIR3671				MUC5AC
INTS12	CHST9	ROCK1	TOM1L2	MIR154	PRPS2	LOC100506444	OCM	MIR155				RNF212B
INTS14	HECW1	ROCK2	MAPT	NPY1R	LHFPL3-AS1	FNDC4	TEFM	MIR150				SIAH3
TXN2	VIM-AS1	IGSF11-AS1	ANTXRL	MIR152	CAND1	CCDC154	PPP1R26-AS1	TTC14				FAM72D
AGAP2	LOC100507103	LOC101927513	HLA-DQA2	TTC17	CDR1	H1FNT	CASD1	TTC16				RPTN
AGAP4	RAET1L	PRKX-AS1	KRT7-AS	TTC19	BRPF3	LRRC4C	IL9R	EPGN				C1orf167
AGAP5	REG1B	PNMA6A	UTS2B	EPGN	SYNGR1	LOC101927136	TSIX	SLC31A1				SP9
TAPT1	HMGCLL1	IBA57-AS1	C14orf28	SLC31A1	LUZP4	PALM3	UHRF1BP1L	SLC31A2				TENM3
AGAP9	LRRN4CL	LRRC9	MIR1193	ZFP91	C8orf88	ATP6V0A4	BFSP1	RICTOR				FADS3
LOC100507156	LOC101929516	WNK3	MIR1197	EGR1	LUZP1	LINC00694	RNASEH2C	EGR4				MYBPHL
CCL4L2	ACKR1	LRRC6	LOC102723517	EGR4	LUZP2	MIR614	RNASEH2B	DALRD3				ZNF812
GDPD2	hist1h2bm	LRRC1	MSR1	DALRD3	C8orf82	ACOX2	MAOB	LOC105370906				TMEM233
SLC23A3	HULC	LRRC2	AVIL	PCDHA10	C8orf86	C3orf30	NEIL1	PCDHA11				ZNF469
SLC23A2	C2orf80	RFNG	ANKMY1	PCDHA12	UBE2Q1	MATN3	NEIL2	PCDHA13				CTD-2313N18.7
GDPD4	ADORA2A-AS1	PLD6	ANKMY2	PROK2	REM1	EBF3	BAIAP2L1	FSTL4				SPINK8
PON1	BACE2	PLD1	TUBG1	FSTL4	REM2	TMEM105	TRPC7-AS2	EPG5				ANKRD66
YWHAZ	FAM150A	MORN2	SYT9	EPG5	SYNGR2	CYP2B6	CLYBL	PTDSS1				STMND1
C6orf106	mir26b	TREML3P	TTTY8B	PTDSS2	RPEL1	KRT1	UTAT33	MLIP				C17orf105
YWHAQ	SDCBP2	DOCK8	HK1	SNORD1C	ASS1	DACT1	MESP1	CHCHD10				TSPAN19
YWHAH	LOC101928731	GOLGA6L10	TBX2	CHCHD10	SPX	RUNX1T1	MESP2	CNTD1				RNF224
YWHAB	HLF	GRIA3	LINC01255	CNTD1	ZNF879	TFAP2A	SNCAIP	CNTD2				PIRT
FCRL3	SSTR2	DOCK1	MOB3C	CNTD2	ZNF878	TFAP2B	C1QBP	HPDL				HIST1H2BN
FCRL5	REEP2	ACSBG1	MSRA	HPDL	SPR	REC8	HNRNPL	GTF2A1L				AC002365.5
FCRL6	ELOVL4	ACSBG2	SUPT4H1	GTF2A1L	SPN	PCDHGB4	TAAR1	OBSL1				ANKRD65
YWHAE	CAND2	TNFRSF12A	KRT42P	OBSL1	SP8	DPEP1	TAAR2	FBXO45				MFRP
FCRLA	DGAT2	SCNN1D	KBTBD11-OT1	FBXO44	SP1	MIR3682	RCE1	FBXO47				ARHGEF38
FCRLB	RELL2	FAM98B	LINC01258	FBXO47	SP5	FENDRR	UVSSA	FBXO46				GATS
FAM163A	MYCT1	FAM98A	MAPKAPK5	FBXO41	SP7	ODAM	SPANXA1	FBXO40				TEX35
HTR1D	BMP3	CLEC9A	MAPKAPK3	FBXO43	GOLIM4	SNORD69	SPANXA2	FBXO42				LRRD1
PDCD1LG2	SLC6A19	SCUBE3	MAPKAPK2	FBXO42	KLLN	APOD	VSTM4	DCDC2B				KRBOX1
CHST11	GSTA1	SCUBE1	LINC02020	DCDC2B	OVCH2	APOM	VSTM1	DCDC2C				TDGF1
CHST10	SLC6A14	RPSAP52	LINC02023	DCDC2C	OVCH1	TMEM74B	RAD54B	FBXO48				ARHGDIG
SLC20A1	ARL4D	ZNF750	LINC02022	SFRP2	SPPL2A	CABP1	RAD54L	SNORD16				TCP10L
CHST15	LINC00682	SMIM13	LINC02026	SNORD16	SPPL2C	SLC25A52	ABCB7	SNORD17				PEG10
CHST14	zdhhc22	SMIM17	SAMD1	SNORD17	SPPL2B	PTPRZ1	ABCB5	SNORD10				UGT1A8
ROCK1	AQP8	SMIM15	MIR124-1	SNORD13	UGCG	SSUH2	ABCB8	LOC102723728				UGT1A10
ROCK2	SLC51B	SMIM14	PDHB	ATAD5	ATP2A1	COL28A1	CH17-340M24.3	COL1A2				SERPINB10
LOC101927513	NCAM1	SMIM19	SAMD9	KIAA1217	ATP2A2	ACBD7	GOLGB1	KIAA1210				STRC
PRKX-AS1	KRT20	SMIM18	TMEM38A	CEMIP	ATP2A3	MIR424	SLF1	LACRT				PSG4
IBA57-AS1	ngb	NT5DC4	PDIA4	LACRT	GAP43	CCDC3	DNLZ	CDC37L1				PGBD3
LRRC9	POU5F1B	NT5DC3	OR4A5	C22orf29	FBXL13	WFIKKN2	PMAIP1	UNCX				WFDC6
LRRC4	Cmtm1	NT5DC1	SBSPON	UNCX	FBXL12	IL13RA2	IST1	ODC1				UPK3B
WNK3	HSD3B2	RUSC2	LRRC18	ODC1	CYP27B1	PMP2	ERICH3-AS1	AADAT				OR2A7
LRRC1	LOC101929723	PPIH	LRRC19	AADAT	FAM169B	HS3ST2	GADD45B	MIR3687-2				SCARF2
LRRC2	KIF18A	PPIF	LRRC14	MIR3687-2	SDK1	CLCNKA	GADD45G	C19orf35				APELA
RFNG	TMEM132B	PPID	LRRC10	C19orf35	KANSL1-AS1	LOC727993	ZYG11B	AADAC				PRR5-ARHGAP8
KLHL6-AS1	PADI1	PPIC	FAM111B	AADAC	GRP	DES	SPEF1	C19orf33				PCP4L1
PLD6	PCDHB5	PPIB	FAM111A	COG4	THSD4	ESAM	SPEF2	C19orf38				DNAH10OS
PLD1	MYO1A	PPIA	SVOP	LOC100506606	IQCF5-AS1	BANK1	OSTN-AS1	CYYR1-AS1				PCDHA10
MORN2	GJB3	DCPS	FAHD2A	CYYR1-AS1	THSD1	DOC2B	ZNF273	COL6A1				PTTG2
TREML3P	LOC101928509	CFDP1	DROSHA	WBP2	GRN	PWRN3	ZNF277	COL6A3				IQCJ-SCHIP1
DOCK8	SLC5A7	ATF6B	CCDC105	COL6A2	KCND3-IT1	LOC105372441	ZNF276	COL6A5				FOXD1
DOCK9	ABCB11	OR6M1	CCDC106	KLK12	FAM134C	GABRP	ZNF274	KLK13				HOXA10
GOLGA6L10	PLPP1	TPPP2	LINC01591	KLK14	SNORA73A	KRT17	KCNV2	KLK15				ETV3L
DOCK1	btnl8	FAM193B	LINC01592	SPATA31D5P	ZC3H13	KRT13	KCNV1	GCC2-AS1				PCDHGB7
GRIA4	hist1h4c	PIP	CHRNA5	GCC2-AS1	MIR3620	KRT19	GACAT3	TMA16				PCDHGA3
DOCK5	FGFBP2	MIR3118-4	CHRNA1	TMA16	MIR3621	PKLR	ARHGEF37	LOC101927592				PABPC4L
ACSBG1	MMP27	MIR3118-1	LINC01046	LOC101927592	HDHD5-AS1	KCNC4	MAP3K20	LOC101927596				OMP
ACSBG2	C6orf15	MIR3118-3	LINC01047	MIR218-1	AIMP1	KCNC3	NBPF25P	PCM1				HCAR3
HOTAIRM1	MIR589	MIR3118-2	AARS	PCM1	LINC01216	MFSD6L	ITGA10	LRRK1				TRIL
TNFRSF12A	GRIA3	PI3	XBP1	LRRK1	ATP1A1	NGFR	ARHGEF35	LRRK2				TAS2R20
FAM98B	ADHFE1	PTGES3L	FLG-AS1	TGFB1I1	LINC01210	LOC101928509	CTXN2	PRELID3A				CYP2A6
FAM98A	LINC00334	ANKRD50	AQP12A	PRELID3A	SPHK2	CMTM5	CTXN3	MRPL10				AP000721.4
SCUBE1	HTR1B	KBTBD4	PEF1	MRPL13	DCTN1-AS1	GNG8	CCKBR	MRPL14				SALL3
RPSAP52	DBNDD1	KBTBD2	AP5Z1	MRPL18	MIR4537	UGT3A1	MAML2	MRPL19				PGA5
SMIM13	WDR49	AMN	TMBIM7P	PLA1A	TP53TG5	SERPIND1	MAML3	LOC107986266				KLRF2
SMIM15	C1orf105	KBTBD8	MIR762HG	TMEM71	MIR4533	ONECUT2	LOC101929066	KDSR				SLC5A8
RPP30	GUCA2A	RASL11A	SPATA7	KDSR	IFT80	OMD	LOC101929064	ANKRD20A2				RP11-87C12.2
SMIM18	ACADL	CHRM2	LINC00319	ANKRD20A4	IFT88	CEACAM19	STX18-IT1	SNCG				KHDC1L
NT5DC4	ASXL3	PHAX	LINC00310	SNCG	MIR4538	PGM5P3-AS1	HERC5	SNCB				CLLU1
NT5DC1	CA2	RBM24	LINC00314	SNCB	GRINA	GOLT1A	HERC4	RNF128				SPESP1
PPIH	STUM	RBM25	C3orf80	RNF128	KISS1R	FCN3	HERC6	RNF126				C20orf141
PPIF	TTC28	RBM23	FGFR1OP2	RNF121	ATG4C	FCN2	MIR4487	PATE4				AC007040.11
PPIE	NBAT1	RBM20	C3orf84	MIR103A2	EGFR-AS1	ZMYND10	MIR4485	TMEM110-MUSTN1				TMEM179
PPID	MIR6784	FMO9P	MTCYBP41	MIR454	GPT2	HSPB6	MIR4484	GPN3				SMIM6
PPIC	CEACAM1	LOC107985126	MTCYBP43	GPN1	CRAT40	DNM3OS	MIR4482	MIR452				RP11-20I23.3
PPIB	mettl24	MIR1258	LAPTM5	MIR452	HMG20A	HCAR1	C17orf58	NFKB1				TGFBR3L
PPIA	LRRC7	EPHA8	ARFRP1	DNPEP	ZFP82	ANKRD65	SLCO2B1	RAB40AL				HOXB7
PTHLH	NECAB1	EPHA7	FLJ42393	RAB40AL	NRXN1	TCF21	PRR32	SIAH1				KCNJ18
ATF6B	barx2	EPHA6	KDM2A	SIAH1	ELOC	TMEM52	PRR34	SIAH2				TCF24
OR6M1	LINC01158	EPHA5	SIRPG	SIAH2	DPYSL5	CLSTN2-AS1	PRR35	SIAH3				PCDHGA9
TPPP3	PSMG1	EPHA3	PPHLN1	SIAH3	DPYSL2	ARL14	LINC01909	NSA2				C19orf84
TPPP2	KRT7	MIR1253	SIRPD	NSA2	LOC100505658	LINC00890	MKNK2	FAM3D-AS1				MYZAP
PIP	CLVS2	LSMEM1	TRAPPC9	FAM3D-AS1	PPP6R2	MCF2	LCLAT1	PHLPP2				CTB-133G6.1
MIR3118-4	TGFBI	COL9A2	TRAPPC8	PDZRN3	APIP	CDO1	LOC151174	EMILIN3				RASSF5
MIR3118-1	PLCD3	COL9A1	OSBPL10-AS1	EMILIN1	TMC1	ITIH4-AS1	LINC00052	MIR924HG				AD000671.6
MIR3118-3	SLCO1C1	FAM225B	OR1P1	ZNF155	TMC2	CALML3	LINC00051	TWSG1				RP11-322E11.6
MIR3118-2	CPLX2	LIMD2	TRAPPC3	TWSG1	TMC8	PDGFRA	ABCC6P2	P2RX1				CTB-54O9.9
PI3	KCNE2	GLB1L2	TRAPPC2	P2RX1	MLF1	MIR711	OSBP2	P2RX3				ZSCAN5D
PTGES3L	BAALC	GLB1L3	TRAPPC5	P2RX3	RSPH9	ECM2	LRP2	P2RX2				CCDC177
KBTBD6	CEL	MIR125A	PRPH	P2RX5	CFLAR	NAP1L6	LRP3	P2RX4				SLC6A14
KBTBD4	LGR5	ARL1	LOC105370016	P2RX4	RSPH1	WTAPP1	LRP6	P2RX7				FBXO17
KBTBD3	apln	ARL3	LOC105370014	P2RX7	ASGR1	KANK4	LRP5	P2RX6				LUC7L2
KBTBD2	SNHG16	ARL2	MTCP1	FAM27E3	TEN1	USHBP1	MIR3132	FAM27E5				MEI4
KBTBD8	nfe2l3	ARL6	PSMG4	FAM27E5	API5	C5orf67	MIR3133	RMDN2				RP5-850E9.3
AMT	FAM227A	DHFR2	PSMG1	RMDN2	UBE2NL	MAPK10	HLA-DOA	RMDN3				C17orf50
RASL11A	epha6	RRM2	PSMG2	DENND1B	KIAA1191	C10orf71	LOC105378231	DENND1A				DOC2B
PHAX	MMP23A	RRM1	RRN3P2	DIS3	ALOX12P2	PTGDS	CALR3	PTGES2-AS1				RP11-302B13.5
RBM25	LINC01475	ZC3H12B	FANK1-AS1	PTGES2-AS1	ADARB2-AS1	PRAME	STIM2	LOC101929504				LHX1
RBM23	IZUMO2	ZC3H12D	HSPC324	LOC101929504	ENTPD3-AS1	AK4	ANTXR2	BAP1				ADRA2B
FMO9P	ADAMTS2	TSR1	FOXM1	SHARPIN	ITGB1BP2	MME	OR51S1	FLJ13224				HIST1H2BE
LOC107985126	FAM69C	TSR3	GDAP1	FLJ13224	LOC100506675	SH2D3C	C8A	ERRFI1				HIST1H2BO
MIR1258	NAP1L3	TH	FAHD1	ERRFI1	LOC100506679	SLC24A2	MAP6	ZCCHC11				XKR5
EPHA8	KLHL35	TF	ILDR2	ZCCHC10	ZAP70	LINC01635	MAP4	ZCCHC17				FAM25C
EPHA7	CBX2	TG	GLTP	ZCCHC17	RAC3	LIMS2	C8G	ZCCHC16				HIST1H4E
EPHA6	EN2	SRSF12	SUGT1P3	ZCCHC16	RAC1	HMP19	TEAD2	ZCCHC14				HIST1H2AE
EPHA5	GRIN2A	LOC102725072	IL3RA	ZCCHC14	VCL	ABCA10	TEAD1	ZCCHC18				F8A3
EPHA4	HIST1H1C	SLMAP	NADSYN1	ZCCHC18	VCP	COCH	CAMLG	FKBP14				PKD1L3
EPHA3	TAGLN3	ZPBP	ARHGEF38-IT1	FKBP14	CPLX3	LOC101927943	TEAD4	CDRT4				FP325317.1
MIR1250	MT1G	LOC101927755	CDCA2	CDRT4	CPLX1	POU3F4	FAM180A	CDRT7				RP11-11N7.5
MIR1253	NAA10	IL2RB	CDCA3	CDRT7	CPLX4	LOC105376609	MIR6506	CDRT1				AC090154.1
LSMEM1	LOC101929475	LOC100507564	CDCA7	ANKS4B	PBX4	EPO	PLEKHF2	UBE2J2				FKSG48
COL9A2	ORC6	SLC17A8	CDCA4	GUCY1A3	PBX2	SLC7A8	MIR6508	SLC45A4				AL356585.2
COL9A3	ZNF676	ZFYVE26	MUC4	SLC45A4	PBX3	LINC01342	SERPINI2	SLC45A1				AL589743.1
COL9A1	CR2	PIDD1	LOC100294362	PTGR2	AIRE	MGAT5B	FANK1	TACO1				AC243945.1
FAM225A	CIDEA	BBOX1	DEFA11P	MTUS1	WWC2-AS2	PAQR7	TMEM220-AS1	MTUS2				RP5-1042K10.14
LIMD2	SLC13A1	RASA4B	CFAP47	IFRD1	PRAMEF5	PAQR6	MTPN	CEP112				AC009060.2
GLB1L2	TGDS	CRYBA1	FAP	ALS2CL	FAM71F2	ADGRF5	EPHA10	PIK3IP1-AS1				AC004158.1
GLB1L3	RNVU1-3	RWDD2A	SPRED2	PIK3IP1-AS1	PRAMEF8	JPH4	DMRTA2	VPS9D1-AS1				AC007163.2
MIR125A	TMEM196	LINC00524	SPRED3	POLH	KMT5B	SLITRK2	EBPL	INTS4P1				FKSG52
ARL9	SENCR	LINC00521	ASTL	ADARB2	KMT5C	PIK3C2G	YY1AP1	LOC107985773				RP4-613B23.5
ARL1	CCR3	ARL13B	RELT	LOC107985773	KMT5A	TST	MAPT	IMPAD1				AC087651.1
ARL3	CDH19	TICRR	RELA	IMPAD1	CLEC14A	DDX39B-AS1	ANTXRL	FZD10				AC012363.2
DHFR2	igsf11	MIR2052HG	HDGF	CHKB	LOC107986898	MSTN	HLA-DQA1	BMS1				RP11-65B7.2
RRM2	CARMIL3	MIR548AA1	CRISPLD2	MRI1	CLCN3	WT1-AS	HLA-DQA2	MAPK1IP1L
RRM1	CSF2	UBALD2	CRISPLD1	MAPK1IP1L	CLCN2	DCSTAMP	C14orf28	DST
ZC3H12B	WISP1	GFM1	ARHGAP26-AS1	THBD	CLCN1	FUT6	MIR1197	DSE
ZC3H12C	NR0B2	GFM2	PTH2R	DSE	CLCN7	FUT3	UTS2R	PDAP1
TSR1	CAMK2B	RIPPLY3	UBE2R2	PDAP1	CLCN4	GHR	ANKMY1	CENPBD1
TSR3	SYT9	RIPPLY2	KLK1	CENPBD1	PCDHGA1	VTCN1	ANKMY2	CNGB1
TH	KRT24	SLC4A4	KLK3	CNGB3	DNAJA2	SCD5	TUBG1	BCLAF1
TG	H3f3c	SLC4A7	KLK4	SLC22A23	DNAJA1	OVOL1-AS1	LINC01252	SLC22A20
TAPBPL	Prss21	DCTN2	KLK5	SLC22A20	DNAJA4	APCDD1L	HK2	SLC22A25
CYP4A11	PDE2A	DCTN1	KLK6	SLC22A24	GALR3	SFN	TTTY8B	TBX2-AS1
SRSF12	TMEM108	SLC4A9	KLK8	AUH	GALR1	MT1H	HK1	ZNF81
LOC102725072	LOC285804	SLC4A8	KLK9	ZNF81	UTRN	MT1F	MTCH2	ZNF80
SLMAP	GRP	DCTN4	ZNF841	ZNF80	MRPL28	MT1G	TBX2	HLA-L
ZPBP	FGF18	DCTN5	ZNF843	LOC105377623	NPTX2	F13A1	LINC01255	ZNF84
LOC101927752	MYOM1	RPS4Y2	RHBDL1	FAM57A	CHD1L	CHRM4	MSRA	PFN1
LOC101927751	PPP1R12B	KCMF1	TRIM6-TRIM34	PFN1	LOC100131655	CHRM3	SUPT4H1	CAPZA3
LOC101927755	COL1A1	AP5B1	COPS8	CAPZA3	LOC104613533	CHRM1	MOB3A	CAPZA2
LOC100507564	REG3A	PLCL1	COPS9	CAPZA1	RNF130	C9orf84	KRT42P	SCARF2
SLC17A8	LINC01082	MXRA7	COPS6	SCARF2	RAPH1	KIF26A	KBTBD11-OT1	SCARF1
PIDD1	SIGLEC14	MXRA8	ZNF596	SCARF1	RNF133	RHBDF2	LINC01258	MAGEA8
BBOX1	OMD	HHATL	ZNF598	MAGEA8	RNF135	CTNND2	MAPKAPK2	TRPC4AP
RASA4B	WDR4	IGSF8	ZSWIM8-AS1	TRPC4AP	RNF139	ZNF536	TUBG2	SNORD42B
CRYBA1	IL1R2	IGSF9	RCC1L	KRTAP1-1	GID4	NPAS4	PDHX	C10orf88
LINC00524	LINC01324	MOB1A	CRY2	C10orf88	TSHZ2	MIR3677	LINC02020	CER1
LINC00521	PCDHB6	CLDN10-AS1	ZFR2	CER1	TSHZ1	FSTL5	LINC02023	C10orf82
LINC00528	MEX3A	DEFA9P	FAM135A	GRPEL2-AS1	TRMT12	DPY19L2P2	LINC02027	PEX26
ARL13A	ADAMDEC1	LOC105369779	FAM135B	PEX26	LOC100506406	HECW1	LINC02026	GRIN3A
TICRR	P2RY4	ITGB1	SST	GRIN3A	MYO1H	HIST3H2A	LINC02028	MIR4748
GFM1	TOX	ITGB3	CYP27A1	MIR4748	MYO1G	FGF10	SAMD5	GRIN3B
GFM2	ENOPH1	ITGB2	DDRGK1	GRIN3B	MYO1F	FGF16	SAMD7	OR2G2
RIPPLY3	LINC00665	ITGB4	FBXL20	OR2G2	MYO1E	KCNJ10	SAMD1	DOCK3
RIPPLY2	SYT10	SLC37A3	FBXL22	DOCK3	MYO1A	SLC6A4	MIR124-1	NCF4-AS1
SLC4A4	CCBE1	SLC37A1	SSB	NCF4-AS1	DENND6B	RERGL	PDHB	CPVL
SLC4A7	HBB	LOC399886	ZNF334	CPVL	PGBD4	NOS1	SAMD8	MIR6829
SLC4A3	CPNE9	KCNA10	ZNF335	MIR6823	PGBD3	NOS3	SAMD9	MIR6822
DCTN2	ZFP69B	AICDA	TEX19	MIR6822	CTPS1	EFCC1	TMEM38A	MIR6821
DCTN1	GINS4	CFAP69	ZNF333	MIR6821	LGALSL	ITPKA	PDIA4	MIR6820
SLC4A8	CCR8	RAN	ZNF330	MIR6820	SULT6B1	LAMP5	SDCBP2-AS1	MIR6827
DCTN4	CNGA3	CFAP61	TEX15	MIR6827	NEMF	TRPM1	LRRC18	CERK
DCTN5	Potef	CFAP65	TEX14	CERK	FER1L6-AS2	TRPM3	LRRC19	MIR6825
RPS4Y2	BGLAP	USP35	TEX10	MIR6825	LGALS9	SULT1C3	LRRC14	MIR6824
PLCL1	PCNA	FGG	NOTCH2NL	MIR6824	LGALS8	BCAS1	LRRC10	RGCC
MXRA7	PYGO1	EXT2	THYN1	RGCC	LGALS3	GALNT16	FAM111A	LIN7A
MXRA8	MDFI	EXT1	NTF3	LIN7A	LGALS7	CCDC74A	SVOP	LIN7C
HHATL	C2orf74	LY96	NTF4	IMMP2L	LGALS4	PPY	FAHD2A	LINC01166
IGSF8	UGT1A8	ALDH5A1	UGDH	SEMA6A-AS1	NMU	CHRM3-AS2	CCDC105	FADD
IGSF9	LOC100506175	BSPH1	NCAPH2	FADD	NMS	CHRM3-AS1	CCDC107	NFATC1
IGSF5	LEF1	SPTY2D1	SLCO1A2	NFATC2	HLX	FAM19A3	CCDC106	RPL37A
IGSF6	GTF2IRD1	OCM	CXADR	RPL37A	NMB	FAM19A1	LINC01590	TNFAIP8L3
IGSF3	MIR1292	TEFM	GTF3C2	TNFAIP8L3	MYO16	PRAP1	LINC01596	TNFAIP8L2
MOB1B	LINC01546	PPP1R26-AS1	LINC-ROR	TNFAIP8L1	TRNT1	TUBAL3	CHRNA3	TAS2R20
CLDN10-AS1	TMEM92	CASD1	ZNF33B	TAS2R20	LOC101929516	CGN	LINC01040	AP2B1
DEFA9P	GNG8	CEL	ZNF33A	GFER	LOC101929517	REEP6	AARS	CYP26B1
LOC105369779	TMEM105	TSIX	FAM166B	CYP26B1	MID1IP1	CASC16	AQP12A	RRBP1
ILVBL	CST1	UHRF1BP1L	BMPER	PPP1R14A	PTGS2	HIF3A	PEF1	SSC5D
ITGB5	TRIM29	KRT8P41	SYNJ2BP-COX16	SRRT	ZFAND6	SQLE	LOC101927272	PCDH12
ITGB7	MIR711	RNASEH2C	LINC01209	PCDH12	ZFAND4	KCNH6	AP5Z1	PCDH10
ITGB8	PIK3C2G	RNASEH2B	BIRC6-AS2	ALKBH8	ZFAND3	IGDCC3	TMBIM7P	PCDH15
KCNA10	SLC7A5	MAOA	GALNS	PCDH15	ZFAND1	SYTL5	MIR762HG	ALKBH6
AICDA	GSG1L	NEIL3	SNORA74B	ALKBH6	SLC39A12	ISX	LINC00319	VPS52
MAT1A	SLC7A9	NEIL2	MIR4523	VPS51	SLC39A13	LRRC32	SPATA5	VPS50
EHD2	hist1h2am	BAIAP2L1	MIR4529	VPS50	SLC39A14	CLCNKB	LINC00310	ALKBH2
CFAP61	SLC6A4	CLYBL	DYNLL1	ALKBH1	EIF1AX	CMKLR1	LINC00317	MIR29C
MIR5692B	SMPD1	UTAT33	MOXD2P	PLBD1-AS1	EIF1AY	ATP6V0D2	LINC00316	PVR
EXT2	GIMAP1	MESP2	KHDC1	PVR	EIF1AD	C4BPA	FGFR1OP2	MIR381HG
EXT1	PRR7	SNCAIP	MIR15B	LOC102724652	MICALCL	S100A14	MTCYBP45	KISS1
LY96	GBA3	HNRNPL	GPS1	KISS1	MYSM1	ZNF350-AS1	MTCYBP44	THAP1
BSPH1	NIM1K	TAAR5	GPS2	THAP1	BMP7	AGBL4	LAPTM5	LOC102724659
SPTY2D1	TRPM2	TAAR6	LOC102724373	LOC102724659	BMP5	KLHL1	VRTN	THAP3
TCTA	TTC36	TAAR1	GLO1	LIME1	BMP3	SLC34A1	KDM2A	MIR2113
OCM	EPB41L3	TAAR9	SNORD115-43	MIR2113	BMP2	SLC34A2	SIRPG	MIR2110
TEFM	EML1	TAAR8	CNOT6L	MIR2110	DR1	A1CF	PPHLN1	MIR297
PPP1R26-AS1	KLRF2	RCE1	MIR3671	MIR298	TERF2	ACAN	SIRPD	FAM219B
CASD1	LOC105370105	UVSSA	MIR154	FAM219A	2019-03-11	PM20D1	SIRPA	PMCHL2
RUNX3	BNC2	SPANXA2	MIR155	MIR6128	2019-03-10	OTOGL	TRAPPC9	DHH
CEL	CNKSR2	SCN9A	NPY1R	DHH	RASSF1	SLCO1C1	TRAPPC8	MIR6126
TSIX	SEMA3D	VSTM5	MIR150	MIR6124	RASSF4	TTC38	OSBPL10-AS1	MIR6125
BFSP1	PNLIPRP2	VSTM4	TTC14	CDK20	CHD5	CHP2	OR1P1	ALPPL2
RNASEH2C	NEU4	PATJ	TTC16	ALPPL2	CHD4	LOC101927318	TRAPPC3	MIR181A2HG
RNASEH2B	KIAA1257	VSTM1	SLC31A1	SSPO	CHD7	GRIK2	TRAPPC2	NRIP2
MAOB	F12	RAD54B	SLC31A2	NRIP2	CAP1	PCDH18	TRAPPC5	NRIP3
NEIL1	EFHC2	RAD54L	ZFP91	VTI1A	CAP2	ATP6V1C2	LOC105369921	VTI1B
NEIL3	PDE7B	ABCB1	EGR1	CDKN2AIP	TTC5	NSG1	LOC101929710	CHSY3
BAIAP2L1	LINC01118	ABCB4	EGR4	CHSY3	TTC6	COL12A1	MTCP1	CHSY1
CLYBL	CDKN2A	ABCB8	DALRD3	OCIAD1	TTC1	CASR	PSMG4	MIR516B2
MESP1	SPTBN5	SLF2	LOC105370906	CACNA1C-IT2	CENPBD1P1	ADAM23	ABCA17P	TRMU
MESP2	SEMA3G	SLF1	MIR514A1	TRMU	TTC9	ANXA9	PSMG2	DOCK4-AS1
TAAR5	ZNF747	IST1	PROK2	DOCK4-AS1	PRDM16	ZNF541	PSMG3	SH3GLB1
TAAR6	ABCC6	ERICH3-AS1	EPG5	CHERP	PRDM14	CYP4Z2P	LOC401554	ZNF619
TAAR1	MPDZ	SNRNP200	PTDSS1	TRMO	PRDM15	PYGM	FOXM1	TCL6
TAAR2	KRT6B	GADD45A	PTDSS2	TCL6	PRDM12	SLC19A3	GDAP2	LOC101929073
TAAR8	LINC00462	GADD45B	MLIP	LOC101929076	PRDM10	PGM5	GDAP1	LOC100507053
UVSSA	POPDC2	GADD45G	SNORD1A	LOC100507053	MPO	COL6A4P1	FAHD1	LOC284788
SPANXA1	CLEC10A	ZYG11A	SNORD1B	HELT	MPL	HOXD10	ILDR2	HELQ
SPANXA2	SMOX	SPEF1	CHCHD10	CLSPN	AVP	LINC00582	ILDR1	HELZ
SCN9A	HACD1	ZNF277	CNTD1	HELZ	MPI	MIR27B	GLTP	HELB
VSTM5	IL6R	ZNF276	CNTD2	HELB	SPC24	NTNG1	SUGT1P3	RBAK
VSTM4	USP51	ZNF274	HPDL	RBAK	MPZ	THY1	NADSYN1	SMG1P6
PATJ	krt17	KCNV1	GTF2A1L	SMG1P6	GRPEL1	ANGPTL7	UBTF	SMG1P7
RAD54B	ADAMTS6	ARHGEF37	OBSL1	TEKT3	SRGAP2B	ANGPTL3	CDCA2	TEKT2
RAD54L	AATBC	NBPF25P	FBXO47	TEKT2	FAM49B	ANGPTL1	CDCA5	TEKT5
ABCB1	BIRC5	CTXN1	FBXO46	TEKT4	ZFP36L1	MMP13	NDUFA4L2	LOC102723971
ABCB7	TTC16	CTXN2	FBXO40	LOC107985579	ADH7	KCNK10	RSF1	CLUH
ABCB6	DUS1L	CTXN3	FBXO43	FOS	ADH6	C14orf180	CFAP47	MINOS1-NBL1
ABCB5	CPN1	CCKBR	FBXO42	MINOS1-NBL1	ADH4	TARID	FAP	KIAA0754
ABCB4	TNS1	MAML3	DCDC2B	LENG8-AS1	RMI1	SHISA6	SPRED1	SEC14L3
ABCB9	GFRA3	MAML1	DCDC2C	SEC14L3	CORO6	IL37	SPRED2	SEC14L2
ABCB8	SORCS1	LOC101929066	FBXO48	SEC14L2	CORO7	IL33	SPRED3	SEC14L1
CH17-340M24.3	Mt1f	STX18-IT1	CATIP	SEC14L1	CIART	SHISA8	ASTL	SEC14L6
GOLGB1	LOC101927497	HERC1	SFRP2	LYRM4-AS1	MIR6858	GATM	LLPH-AS1	UPF1
SLF1	SNX10	HERC6	SNORD16	UPF1	FAM155B	CKAP2L	RELB	CCND2-AS1
PMAIP1	C17orf96	MIR4486	SNORD17	CCND2-AS1	MIR6853	UPK1A-AS1	RELA	UPF2
IST1	ZNF385B	MIR4485	SNORD10	UPF2	MIR6850	TNMD	HDGF	SNED1
ERICH3-AS1	c2orf40	MIR4484	LOC102723728	KRT6C	FAM155A	ADGRV1	CRISPLD2	KRT6A
SNRNP200	HES6	PRR30	COL1A2	COMP	ACOT11	SOX30	ARHGAP26-AS1	C2orf50
GADD45A	PLN	C17orf50	COG7	C2orf50	ACOT12	SERPINC1	UBE2R2	GNAQ
GADD45B	NKD1	PRR34	AADAC	GNAQ	ACOT13	CLNK	FAM69C	IL18
GADD45G	RIPPLY2	PRR36	C19orf38	IL19	BCORP1	ACSM2B	KLK8	IL10
SPEF1	RBM20	MKNK2	COL6A5	IL11	RHOXF1-AS1	LINC01571	KLK9	IL13
OSTN-AS1	LINC01133	LINC01904	LOC101927596	IL13	PMVK	LINC00622	ZNF841	IL15
ZNF273	WNT7B	LOC151174	LRRK2	IL16	GRIN2B	LINC00626	RHBDL2	EFHD2
ZNF276	GZMB	LINC00051	SNCG	EFHD1	KLHDC8B	HNF4A-AS1	RHBDL3	PINX1
ZNF274	FGF14-AS2	ABCC6P1	SNCB	AEBP2	KLHDC8A	LANCL3	ZNF846	SEMA5A-AS1
KCNV2	SCN11A	BEAN1	RNF125	SEMA5A-AS1	IL6ST	LOC102723335	TRIM6-TRIM34	HMGN3-AS1
GACAT3	ASB5	AAR2	PHLPP1	HMGN3-AS1	SBF1	SCTR	COPS6	ABHD12B
ITGA10	LOC286178	OSBP2	PDZRN3	ABHD12B	LMBRD1	TXK	COPS5	LOC105369187
CTXN1	VSIG2	LRP2	MIR924HG	LOC105369187	TAS2R19	RNU4ATAC	ZNF592	ZDHHC20
CTXN2	ZNF568	LRP3	P2RX1	ZDHHC20	SRFBP1	MYOZ1	ZNF594	ZDHHC21
CTXN3	HAND2	LRP1	CDRT4	ZDHHC21	TAS2R16	TMEM82	ZNF598	ZDHHC22
CCKBR	RHPN1-AS1	LRP6	GUCY1A3	ZDHHC22	BCAT2	IL17C	ZNF599	ZDHHC23
MAML3	PLCXD3	LRP5	CEP112	ZDHHC23	BCAT1	CHRDL1	ZSWIM8-AS1	ZDHHC24
MAML1	RNVU1-19	MIR3132	PIK3IP1-AS1	ZDHHC24	TAS2R13	CHRDL2	RCC1L	BPY2B
LOC101929066	FOXP4-AS1	MIR3133	VPS9D1-AS1	ISL2	PSTK	AOC1	ZFR2	THAP9-AS1
B3GNT6	SHISA5	MIR3131	INTS4P1	THAP9-AS1	PHPT1	LPL	FDFT1	MROH9
STX18-IT1	TNXB	HLA-DOA	LOC107985773	MROH9	RRP1B	LPA	FAM135A	MROH8
HERC1	LOC100240735	LOC105378231	IMPAD1	KIFAP3	DIO2	DDAH1	FAM135B	MROH5
HERC5	VWA5B1	CALR3	CHKA	MROH5	DIO3	JAM2	IGF2	MS4A7
HERC6	SLC23A1	ANTXR1	CHKB	MS4A7	BRF2	NLRP6	IGF1	MROH7
MIR4486	PHLDA1	ANTXR2	BMS1	MROH7	CYSTM1	KIF1A	SST	MS4A5
MIR4485	IFI6	MAP2	DSP	MS4A5	BRF1	VIPR1	CYP27A1	MROH1
MIR4484	LZTS3	C8A	SNORD48	MROH1	CAMSAP2	MIRLET7A1	DDRGK1	MS4A3
PRR30	S100A2	MAP6	THBD	MS4A3	ATOH7	SELENBP1	FBXL20	MS4A1
C17orf50	MAP1A	MAP7	DSE	MS4A1	ACAT1	MIR34AHG	SSB	ZNF141
PRR34	C9orf43	C8G	PDAP1	ZNF142	ACAT2	LINC00473	ZNF334	DNTT
PRR36	SAPCD2	TEAD3	CENPBD1	DNTT	NCOR1P1	C1orf168	ZNF335	ZNF146
MKNK2	PLAU	TEAD2	CNGB1	DSC2	CD200R1	TRIM71	TEX19	DSC3
LCLAT1	ENPP1	PTPN22	BCLAF1	LOC107985899	LIMD1	GPD1	ZNF330	MAGOH
LINC01904	TACSTD2	FAM180A	SLC22A25	C20orf24	SPANXA2-OT1	NEFL	ZNF331	SOD1
LOC151174	SMKR1	MIR6505	TBX2-AS1	SOD1	TOGARAM1	NRGN	TEX14	VWA7
LINC00051	sorbs1	MIR6506	ZNF81	VWA2	MIR216A	PSAT1	TEX10	RANGAP1
BEAN1	LINC01474	PLEKHF2	ZNF80	VWA1	IFITM4P	KHK	TEX12	KCNN4
AAR2	PAQR5	MIR6508	FAM57A	DSG2-AS1	IL2RA	OOEP	THYN1	ISLR
LRP2	GPAT3	MIR6509	PFN1	ISLR	ZFYVE21	LOC101928161	FLJ37035	PKIG
LRP3	LINC01176	CHIT1	CAPZA3	PKIG	LOC100132078	NEDD4L	NTF3	PKIA
LRP1	MS4A15	SERPINI1	CAPZA2	PKIA	ZFYVE28	IRX6	NTF4	PKIB
LRP6	SFRP5	SERPINI2	CAPZA1	PKIB	CMTR1	IRX1	UGDH	SNORD14C
LRP5	APOA1-AS	KRT73-AS1	SCARF2	SNORD14B	MIR6131	IRX2	NCAPH2	NIT2
MIR3132	ZNF667	MTPN	SCARF1	NIT1	MIR6132	MIR6887	SLCO1A2	MIR4779
MIR3133	GPER1	EPHA10	MAGEA8	MIR4778	MIR6134	MIR6886	TSEN54	HCFC1R1
MIR3131	RERGL	DMRTA2	TRPC4AP	HCFC1R1	ERC1	IQSEC3	GTF3C2	MIR4775
HLA-DOA	LHB	DMRTA1	KRTAP1-1	MIR4775	ERC2	DBH	LINC-ROR	TYSND1
HLA-DOB	FGF13-AS1	EBPL	C10orf88	TYSND1	BHMT2	CST9	ZNF33A	MIR4777
LOC105378231	UBE2S	YY1AP1	C10orf82	MIR4777	SLC37A2	TMEM52B	MAD2L2	INO80
CALR3	LARGE1	TOM1L2	MIR6859-2	INO80	LOC107987032	CST5	MAD2L1	MIR4772
ANTXR1	IFITM3	MAPT	GRPEL2-AS1	KANSL1L	CDK18	PITX2	SYNJ2BP-COX16	LOC101928063
ANTXR2	CCL17	HLA-DQA1	PEX26	LOC101928063	SLC37A4	MMRN2	LRP2BP	CYHR1
MAP2	APOM	HLA-DQA2	OR2G3	CYHR1	CDK14	MMRN1	LINC01207	HLA-F-AS1
C8A	MTHFD1L	C14orf28	MIR6823	HLA-F-AS1	CDK15	ABRA	MIR4527	CR1L
MAP6	TMEM92-AS1	MIR1193	MIR6822	CR1L	BFSP1	LOC100506289	MIR4523	NUP153
MAP7	NMUR1	LOC102723517	MIR6820	NUP153	FAM216A	CDC20B	MIR4529	OR2F1
MAP4	LOC102724404	UTS2R	CERK	OR2F2	MMP24	PLCE1	DYNLL1	SORCS1
TEAD3	ULBP1	AVIL	RGCC	SORCS1	MMP27	FCGR3B	DYNLL2	SORCS2
TEAD2	E2F1	ANKMY2	LIN7C	SORCS2	TCAIM	ALDH1A2	MIR15A	SORCS3
PTPN22	mir23b	MYCBP2	LINC01166	SORCS3	MMP23B	RDH10-AS1	MIR15B	CARS2
PTPN21	IFITM4P	LINC01252	SEMA6A-AS1	CARS2	B3GNT4	FAM26D	GPS1	GPKOW
PLEKHF2	LOC102724231	HK2	FADD	GPKOW	LOC101929064	FAM26E	OTUD6B-AS1	MIR3200
MIR6508	MIR6843	TTTY8B	NFATC1	RRH	B3GNT7	FXYD4	LOC102724373	MAPK3
MIR6509	FAM177B	HK1	NFATC2	MAPK3	B3GNT2	FXYD1	GLO1	MAPK1
CHIT1	TLX1	MTCH2	RPL37A	LOC101929333	B3GNT3	RBP4	LOC105373051	MAPK8
SERPINI2	LOC101928812	TBX2	TNFAIP8L2	MAPK9	B3GNT8	RBP5	CNOT6L	CUZD1
TMEM220-AS1	DPP6	MOB3C	TAS2R20	BCOR	LOC102723692	DBH-AS1	CARHSP1	VWA3B
KRT73-AS1	ITGA11	SUPT4H1	GFER	THNSL1	GINM1	RASGRF2	MIR154	VWA3A
MTPN	SERPIND1	KRT42P	CYP26B1	VWA3A	TBCCD1	NPR3	MIR152	CCL11
EPHA10	GALNT13	KBTBD11-OT1	RRBP1	CCL14	HLA-DRB1	LINC01314	TTC17	CCL15
DMRTA2	SOX9	LINC01258	PPP1R14B	CCL15	HLA-DRB6	AKR7A3	TTC16	GPBP1L1
DMRTA1	SLITRK2	MAPKAPK3	PPP1R14A	GPBP1L1	HLA-DRB5	NR2F1	TTC13	CCL17
EBPL	CPEB1	LINC02023	SSC5D	CCL19	YIF1B	MYT1	TTC12	MIR320A
YY1AP1	TTC9	LINC02022	PCDH10	MIR320A	SGK494	HRG	TTC19	STAT5B
TOM1L2	OSM	LINC02027	PCDH15	STAT5B	YIF1A	LOC101927480	EPGN	STAT5A
HLA-DQA1	CHST15	LINC02026	VPS52	STAT5A	TMCO5A	PVALB	SLC31A1	LINC01987
C14orf28	C2CD4A	SAMD5	VPS51	SPATA17-AS1	SOCS2-AS1	COL25A1	ZFP92	FAM212B-AS1
LOC102723517	SFTA2	SAMD7	VPS50	FAM212B-AS1	FN1	PRKN	ZFP90	PLEKHN1
UTS2R	TMEM31	MIR124-1	ALKBH2	PLEKHN1	MYCNOS	CYP17A1	ZFP91	SERPINA1
AVIL	VSTM2A-OT1	SAMD9	MIR29C	SERPINA1	RHO	SMCO3	PRDM2	SERPINA2
ANKMY2	SLC11A1	TMEM38A	PVR	SERPINA5	RHD	ST8SIA6	EGR3	SERPINA6
TUBG1	RNF150	PDIA4	MIR381HG	SERPINA6	PSD2-AS1	ST8SIA5	EGR1	SERPINA7
LINC01252	IGSF23	SDCBP2-AS1	LOC102724652	SERPINA9	LOC101928855	CTAGE7P	EGR4	ZC3HC1
HK2	LOC102724927	SBSPON	THAP1	FOXRED2	MRPS34	ST8SIA2	DALRD3	SNORA3A
TTTY8B	OTC	LRRC19	LOC102724659	KCNT2	KRT75	CD180	EPG5	SNORA33
HK1	SIX1	LRRC17	LIME1	SNORA33	MRPS31	RBFOX1	PTDSS1	SNORA32
MTCH2	TOP1MT	LRRC15	MIR2113	SNORA32	KRT79	PCDHGA12	MLIP	SNORA31
SUPT4H1	CHRNA7	LRRC10	MIR2110	SNORA31	MRPS30	SYN3	SNORD1C	SNORA30
KRT42P	OGN	SVOP	MIR2116	SNORA38	HFE2	LOC728040	CHCHD10	PPIAL4A
KBTBD11-OT1	pcsk2	DROSHA	FAM219B	GAGE10	AAMP	RNASE3	CNTD2	GAGE13
LINC01258	RRP1	CCDC105	FAM219A	LOC728145	HYPK	MIR6792	HPDL	SYNPO
MAPKAPK3	PERM1	CCDC107	PMCHL2	SYNPO	U2SURP	TOP2A	GTF2A1L	CTC1
TUBG2	MIR4767	LINC01590	PMCHL1	CTC1	AGPAT4-IT1	FGF1	FBXO44	ANP32D
PDHX	TMEM130	LINC01592	MIR5681A	ANP32D	SNORD115-42	SGCG	FBXO47	ANP32E
LINC02023	CYP2F1	LINC01593	MIR6125	ANP32E	SNORD115-46	SGCZ	FBXO46	ANP32B
LINC02022	PDPN	LMF1-AS1	ALPPL2	ANP32B	PTK2	C8orf4	FBXO41	ANP32A
LINC02027	MT1X	CHRNA4	SSPO	ANP32A	PTK6	DGKI	FBXO43	SPATA45
LINC02026	RGS10	CHRNA5	NRIP3	SPATA46	PRKAA2	DGKB	FBXO42	HPSE2
SAMD5	PPP2R2B	CHRNA6	VTI1B	HPSE2	ITGB3BP	CNDP1	DCDC2B	SPATA41
SAMD7	POSTN	CHRNA7	CHSY3	SPATA41	C4orf50	NPL	DCDC2C	SPATA42
MIR124-1	c16orf59	CHRNA1	OCIAD2	PRR23A	C4orf51	EMCN	FBXO48	ALMS1
SAMD9	OTOP3	CHRNA2	MIR516B2	TAZ	C15orf62	VEGFC	SNORD16	FAM72B
TMEM38A	FRMPD4	CHRNA3	MIR516B1	FAM72B	DDX23	FOLH1	SNORD17	ATRNL1
PDIA4	LINC00398	LOC345051	TRMU	PRIM1	DDX20	ANK1	SNORD13	MIR30C2
SDCBP2-AS1	RNFT2	LINC01044	SH3GLB1	MIR30C1	DDX27	ANK2	LOC102723728	PRIM2
SBSPON	SLC17A8	LINC01040	SH3GLB2	PRIM2	ZNF157	TSPEAR	ATAD5	LOC102724927
LRRC19	RPL39	AARS	ZNF619	ALOXE3	ZNF154	RAMP3	CEMIP	MUC17
LRRC17	RNF152	LENEP	TRMO	MUC17	DDX24	TRIB2	AADAT	MUC16
LRRC15	mrap	XBP1	TCL6	MUC15	DDX28	KRTAP5-8	MIR3687-2	MUC13
LRRC10	b4galnt4	FSHB	LOC101929073	MUC12	PDPN	LOC100289473	EPCAM	OR52K1
SVOP	ROR2	PEF1	LOC101929076	OR52K1	PARD6A	NR4A1	COL6A6	MBTD1
FAHD2B	SULT1E1	AP5Z1	LOC100507053	MBTD1	MIR4740	STAP1	KLK10	SYAP1
DROSHA	SPG20	MIR762HG	CHI3L2	CBLL1	MIR4741	LINC00940	KLK14	GPR119
LINC01592	FGF9	SPATA7	HELQ	GPR119	MIR4742	MELK	NFKB2	CTCF
LINC01593	MRPL17	SPATA5	RCBTB1	CTCF	MIR4745	TIE1	P2RX3	OR2L3
LINC01594	HPSE2	LINC00317	SMG1P6	OR2L3	MIR4746	MDFI	MTUS2	RASGRP2
LMF1-AS1	MIOX	C3orf80	SMG1P7	RASGRP3	OR2G6	RASIP1	PHF3	MIR548F5
CHRNA4	TMEM100	FGFR1OP2	SMG1P5	WNT6	LOC101928075	SLC10A2	IFRD1	COX7B2
CHRNA5	SERPINA10	C3orf84	TEKT1	COX7B2	SPEN	CYP4A22	ALS2CL	HSCB
CHRNA7	MMP1	MTCYBP41	TEKT2	HSCB	STOML1	ZNF804B	POLH	FLJ37505
CHRNA1	OR10V2P	MTCYBP43	TEKT5	ST3GAL6-AS1	FBLIM1	UPP2	LOC107985773	LIPG
CHRNA2	SLC2A12	MTCYBP42	TEKT4	LOC105370868	TIMM8B	LOC101927762	IMPAD1	HCK
LINC01044	FOXS1	MTCYBP45	LOC102723971	HCK	NT5M	RBPMS2	FZD10	C7orf25
LINC01040	HMCN2	LAPTM5	LOC646938	C7orf25	NT5C	TMEM132C	CHKA	C7orf26
LINC01048	oxtr	ARFRP1	LOC107985579	C7orf26	TBATA	HOGA1	DST	ZNF426
AARS	CNN2	VRTN	CLUH	ZNF426	NT5E	SLC22A8	DSP	ZNF425
AQP12B	ANO5	HIST1H4D	HMCES	ZNF420	ZNF32-AS3	ADCYAP1	SNORD48	ZNF428
PEF1	SMAD9	KDM2A	FOS	ZNF428	ZNF32-AS2	ABCA6	DSE	ZNF429
AP5Z1	LOC644090	SIRPG	MINOS1-NBL1	MIR4739	LBX1	ITIH2	PDAP1	CCDC181
MIR762HG	Scarna8	PPHLN1	KIAA0754	CCDC181	LENG8-AS1	OIT3	CENPBD1	CCDC180
SPATA7	SVOP	SIRPD	KIAA0753	CCDC180	DSCR9	LINC00443	CNGB3	CCDC183
SPATA5	LOC400568	SIRPA	SCEL-AS1	CCDC182	GNAS	LOC440028	BCLAF1	CCDC185
LINC00311	PCSK5	TRAPPC9	SEC14L3	CCDC185	DSCR4	EFS	SLC22A23	CCDC184
LINC00317	SNTG2	TRAPPC8	SEC14L1	CCDC184	PTCD2	CORO2B	SLC22A20	LINC01516
FGFR1OP2	PLPPR1	OSBPL10-AS1	SEC14L5	LINC01516	PTCD3	STK31	SLC22A24	NEDD8
C3orf84	LGI1	TRAPPC3	LYRM4-AS1	NEDD8	PTCD1	PEG3	TBX2-AS1	NEDD9
MTCYBP41	P2RY14	TRAPPC2	UPF1	P2RY14	AGFG2	ACY3	RAB11B-AS1	PCYT1B-AS1
MTCYBP43	MIR5195	PRPH	CCND2-AS1	PCYT1B-AS1	ASNA1	LOC101929494	ZNF83	P2RY10
MTCYBP42	MMRN1	LOC105370016	KRT6A	P2RY10	CRYGS	ETV4	AUH	P2RY11
MTCYBP45	UGT1A9	LOC105370014	COMP	P2RY11	CRYGN	TCEAL2	ZNF81	P2RY12
LAPTM5	RYR3	LOC105369921	C2orf50	GARNL3	RRNAD1	TCEAL6	ZNF80	GPRIN3
ARFRP1	LOC101926975	LOC105369920	IL18	GPRIN3	PP14571	TCEAL5	ZNF84	SFR1
VRTN	ITPA	LOC101929718	IL19	PCDHB14	NMNAT2	HMX3	FAM57A	SHISA5
HIST1H4D	GFRA2	HNRNPUL2-BSCL2	IL10	SHISA5	NMNAT3	HMX2	PFN1	LMOD1
KDM2A	G6PC	LOC101929710	IL11	LMOD1	NCCRP1	ASS1	CAPZA3	LMOD3
SIRPG	B3GNTL1	MTCP1	IL13	LOC105375747	PLEKHM2	ZNF878	CAPZA2	LOC105371050
PPHLN1	CAMK4	PSMG4	IL16	OR5W2	PLEKHM3	OVCH2	CAPZA1	BTD
SIRPA	pcp4l1	PSMG1	EFHD2	BTD	LINC00207	ATP2A1	SCARF2	LOC101928144
TRAPPC9	LOC107985075	PSMG2	PINX1	MIR646	SLC43A3	CYP27B1	SCARF1	MIR647
OSBPL10-AS1	MIR1182	PSMG3	AEBP2	MIR647	SLC43A2	PIPOX	TRPC4AP	MIR640
TRAPPC3	LRRC14B	C9orf116	SEMA5A-AS1	MIR640	FAM72A	LINC01213	SNORD42B	MIR641
TRAPPC2	LANCL3	LOC401554	LOC105369187	MIR643	ID2-AS1	ATP1A2	C10orf88	IWS1
PRPH	AQP11	FOXM1	ZDHHC20	IWS1	UBE2N	ATP1A1	MIR6859-1	LINC00395
LOC105370016	LMOD1	GDAP2	ZDHHC21	LINC00398	MIR6715A	BEGAIN	PEX26	SLX1A-SULT1A3
LOC105370014	TBX15	FAHD1	ZDHHC22	SLX1A-SULT1A3	GPAA1	NRXN2	GRIN3A	ASAP1-IT2
LOC105369921	TAT	ILDR2	ZDHHC24	LOC101927143	TREML4	NRXN1	DOCK3	LOC101927141
LOC105369920	SSTR4	GLTP	BPY2B	AGXT2	GPRIN2	TMC1	CPVL	DAB2
LOC101929718	AOC3	IL3RA	BPY2C	DAB2	ROGDI	LOC105375050	MIR6829	DAB1
HNRNPUL2-BSCL2	PLEKHN1	PDDC1	THAP9-AS1	DAB1	SNORA48	LOC100506675	MIR6822	NFIA-AS2
LOC101929710	TP73	ARHGEF38-IT1	MROH8	NFIA-AS2	HIST2H2BC	SYNDIG1	MIR6820	C1RL-AS1
MTCP1	PCOLCE2	UBTF	KIFAP3	C1RL-AS1	FAM236A	AIRE	CERK	MIR7154
PSMG4	TREM2	CDCA4	MROH5	MIR7151	HIST2H2BF	GALR1	MIR6825	RAB5C
PSMG1	NPSR1	NDUFA4L2	MS4A7	RAB5B	HIST2H2BE	NPTX1	LIN7A	MIR7158
PSMG2	THBS2	CRB1	MS4A5	MIR7159	FAM13A-AS1	LGALS2	LIN7B	RAB29
PSMG3	SLC4A10	RSF1	MROH1	RAB29	RBMY1B	JCHAIN	IMMP2L	THEGL
C9orf116	RPLP0P2	LOC100294362	MS4A1	PSG8-AS1	RBMY1F	MTURN	LINC01166	WNT7A
LOC401554	F11-AS1	CFAP47	ZNF141	OSCAR	FLJ20021	2019-03-11	SEMA6A-AS1	CSRNP1
FOXM1	FGFR2	FAP	DNTT	CSRNP3	OR51T1	CAPG	NFATC1	LOC105369438
GDAP2	STIL	SPRED1	ZNF146	LOC105369438	SLC44A1	PRDM16	NFATC2	COX6C
GDAP1	B4GALT4-AS1	SPRED2	ZNF148	COX6C	SLC44A2	C10orf90	RPL37A	BUB1
FAHD1	PDCD5	SPRED3	DSC3	BUB1	SLC44A5	ADH4	TNFAIP8L3	BUB3
ILDR2	CYSRT1	ASTL	DSC1	NUPR1	MSI2	ACOT11	TNFAIP8L2	ADSSL1
IL3RA	MAPT	LLPH-AS1	MAGOH	ADSSL1	MSI1	GRIN2A	TAS2R20	NASP
PDDC1	GLP2R	RELT	DDX3X	NASP	LOC105378991	KLHDC8A	AP2B1	LOC101928266
UBTF	MME	RELB	SOD1	LOC101928266	ENGASE	CYP26A1	GFER	GSTZ1
CDCA7	LINC01239	RELA	VWA7	TMEM133	HAO2-IT1	DIO1	CYP26B1	TMEM130
CDCA4	CPED1	HDGF	VWA2	TMEM130	ANKFN1	ATOH8	RRBP1	TMEM131
NDUFA4L2	PYCR1	CRISPLD2	RANGAP1	TMEM139	MRO	MMP20	PPP1R14B	FOXE1
MUC7	EMILIN3	ARHGAP26-AS1	KCNN3	DSG1-AS1	LOC105755953	SOCS2-AS1	PPP1R14C	SLC35C2
MUC4	TCF7	PTH2R	KCNN2	SLC35C1	COQ5	OXT	PPP1R14A	XK
LOC100294362	NPIPA3	UBE2R2	KCNN1	XG	COQ6	LOC105369192	SRRT	C11orf88
CFAP47	NOX4	KLK2	ISLR	C11orf88	COQ2	PDPN	PCDH12	LOC101928887
FAP	SNORA11	KLK3	PKIG	LOC101928887	HBM	TBATA	PCDH10	PACRG
SPRED1	PIRT	KLK4	PKIB	PACRG	HBB	FST	PCDH17	C11orf86
SPRED2	ADAMTS19-AS1	KLK6	SNORD14C	C11orf87	MUC22	NCCRP1	ALKBH8	C11orf80
LLPH-AS1	RGS18	KLK7	SNORD14B	C11orf80	MUC20	GPRIN1	PCDH15	LOC101928882
RELT	PAN3	ZNF841	NIT2	LOC101928882	MUC21	SLC44A5	ALKBH6	LOC101928881
RELN	SORCS3	ZNF843	NIT1	LOC101929134	TPX2	HBD	VPS52	CRHR2
RELB	LGSN	RHBDL2	MIR4779	CRHR1	WWC3	HBB	VPS51	C1D
RELA	hist1h4k	ZNF846	MIR4778	C1D	OR52J3	TPX2	ALKBH2	SCGB1D1
HDGF	KCNQ2	RHBDL1	HCFC1R1	SCGB1D1	WWC1	LINC01503	ALKBH3	SCGB1D2
CRISPLD2	TIMP1	TRIM6-TRIM34	MIR4775	SCGB1D2	GPR101	GNRH2	ALKBH1	SCGB1D4
ARHGAP26-AS1	SLCO4C1	COPS9	MIR4777	SCGB1D4	CSNK1G3	COL15A1	MIR29C	CDYL
PTH2R	TENM1	COPS3	CLEC18C	COQ9	SYPL1	CDKN1C	PLBD1-AS1	TCP10L
UBE2R2	LOC101927377	COPS6	KCNJ16	TCP10L	BRICD5	S100A8	PVR	TBC1D3P2
KLK2		COPS4	LOC101928069	TBC1D3P2	LINC02056	S100A7	MIR381HG	KRI1
KLK3		COPS5	LOC101928063	TECPR2	LINC02052	LONRF2	LOC102724652	LOC102724219
KLK5		ZNF592	HLA-F-AS1	CDY1	MGMT	LRRIQ4	KISS1	C1S
KLK6		ZNF593	CR1L	C1S	SETSIP	GMNC	LOC102724659	COQ4
KLK7		ZNF594	NUP153	COQ4	BPIFA4P	NUDT10	THAP3	PAUPAR
KLK8		ZNF595	OR2F1	PAUPAR	RNF6	LGI2	MIR299	FCHO2
ZNF843		ZNF599	OR2F2	FCHO1	RNF5	LINC00839	MIR298	URAD
RHBDL3		ZSWIM8-AS1	SORCS2	HCG9	RNF2	LINC02154	FAM219B	AUP1
ZNF846		ZFR2	SORCS3	AUP1	APP	LINC02159	FAM219A	LOC101927420
COPS6		FAM135B	GPKOW	LOC101927420	LRRC69	TMEM92-AS1	PMCHL1	LOC100131315
COPS4		SST	MIR3200	LOC100131315	ARHGAP27P1	TMEM88	DHH	BOK
COPS5		DDRGK1	MIR3201	APBB1IP	LRRC63	GPT	MIR5681A	SKI
ZNF592		FBXL20	RRH	LIMCH1	LRRC61	ANKK1	MIR6124	C16orf82
ZNF593		FBXL22	MAPK3	C16orf82	LRRC66	DPPA2	MIR6125	CLDND1
ZNF594		ZNF337	MAPK1	CLDND2	C7orf34	NES	CDK20	ZFAS1
ZNF595		ZNF334	BCO1	ZFAS1	C7orf31	RTN4R	ALPPL2	GEM
ZNF599		TEX19	BCO2	BAHCC1	RASSF1-AS1	PLP1	NRIP3	PCDHGA8
ZSWIM8-AS1		ZNF333	MAPK8	PCDHGA9	EPM2A	LOC100505501	VTI1B	PCDHGA2
ZFR2		ZNF330	MAPK9	PCDHGA2	LOC100505915	TRDN	CHSY3	PCDHGA3
FAM135B		ZNF331	CUZD1	PCDHGA7	FAM118B	TTPA	CHSY1	PCDHGA4
IGF2		TEX15	LYL1	PCDHGA4	RECQL	CR2	OCIAD2	MIR1-1
SST		TEX14	BCOR	MIR1-1	LINC01506	CR1	OCIAD1	LOC389602
DDRGK1		TEX11	VWA3B	LOC389602	LINC01505	AOX1	MIR516B1	MIR6787
FBXL20		TEX10	VWA3A	MIR6787	LINC01504	LOC101927062	DOCK4-AS1	PHF8
FBXL22		TEX12	CCL14	PHF8	LINC01502	BCHE	SH3GLB2	WWC2
ZNF337		NOTCH2NL	CCL15	PHF6	LINC01508	G6PC	CHERP	PHF7
ZNF334		THYN1	GPBP1L1	PHF7	ACTR8	HEPH	ZNF619	LOC400541
ZNF335		FLJ37035	MIR320A	LOC400541	ACTR3	C2orf40	TRMO	PHF2
ZNF333		NTF3	STAT5A	RABAC1	ACTR2	SLC28A2	LOC101929073	PHF1
ZNF331		TSEN54	LINC01987	RPL29P2	GPANK1	GPR182	LOC100507053	VARS2
TEX15		CXADR	LINC01984	VARS2	GNRHR	MOGAT2	LOC284788	CCDC162P
TEX14		GTF3C2	PLEKHN1	CCDC162P	ARRDC1-AS1	FTCD	HELT	RPS26
TEX11		LINC-ROR	SERPINA1	RPS28	SPINK14	RGPD2	HELQ	ATRN
TEX12		ZNF33B	SERPINA2	ATRN	SPINK13	LINC00672	HELB	OR1E2
NOTCH2NL		ZNF33A	SERPINA3	OR1E1	HYDIN	LINC00670	RBAK	CHMP1B
THYN1		TTC23	SERPINA7	CHMP1A	GTDC1	LOR	SMG1P7	ARHGEF9-IT1
FLJ37035		MAD2L1	SERPINA9	ARHGEF9-IT1	ICOS	SLED1	TEKT5	PREB
NTF4		BMPER	ZC3HC1	PREP	ABI3BP	METTL23	LOC646938	RPL31P11
NCAPH2		SYNJ2BP-COX16	SNORA3A	RPL31P11	IDUA	METTL22	LOC107985579	ITPK1-AS1
TSEN54		LRP2BP	KCNT2	ITPK1-AS1	OR5V1	SPP1	HMCES	MIEN1
CXADR		LINC01209	SNORA33	MIEN1	MIR422A	METTL26	FOS	GDNF-AS1
CYP24A1		LINC01203	SNORA32	GDNF-AS1	MIR5689HG	METTL25	MINOS1-NBL1	LOC101928748
GTF3C2		BIRC6-AS2	SNORA37	LOC101928748	GNRH1	MYL6B	KIAA0753	NBAS
LINC-ROR		LINC01205	SYNPO	NIF3L1	MIR671	LOC105369736	SAFB2	MIR6862-1
ZNF33B		LINC01206	CTC1	MIR6862-2	MIR670	SPNS1	LENG8-AS1	TMBIM4
ZNF33A		LINC01207	ANP32D	TMBIM4	MIR675	RAB2A	SEC14L3	MIR3910-1
FAM166B		LOC100652999	ANP32E	MIR3910-1	MIR676	RAB2B	SEC14L2	DRD4
SYNJ2BP-COX16		SNORA74B	ANP32B	SLC25A3P1	CEBPA-AS1	FRRS1	SEC14L1	GLG1
LRP2BP		MIR4523	SPATA45	GLG1	GDE1	MIR3713	SEC14L6	TTC9C
LINC01208		CDRT15L2	SPATA46	TTC9C	NPIPA8	ETNK2	SEC14L5	TTC9B
LINC01209		DYNLL1	HPSE2	TTC9B	UBA6-AS1	LOC105374461	LYRM4-AS1	NOSIP
LINC01203		KRTAP17-1	SPATA42	NOSIP	NPIPA7	CA13	UPF1	ST7-AS1
BIRC6-AS2		DYNLL2	TAT	ST7-AS1	NPIPA1	CA12	CCND2-AS1	ST7-AS2
LINC01205		KHDC1	FAM72C	LINC00158	NPIPA2	LINC00094	UPF2	ENTPD7
LINC01206		LOC155060	PRR23A	ENTPD7	LOC105372824	CA10	IL1B	ENTPD6
LINC01207		MIR15A	ALMS1	ENTPD5	HIPK4	RAB21	LOC100507437	ENTPD4
LOC100652999		GPS1	TAZ	ENTPD3	LEMD3	RAB26	COMP	ENTPD2
SNORA74A		GPS2	FAM72B	SNAPC2	LEMD1	RAB28	C2orf50	SNAPC1
SNORA74B		OTUD6B-AS1	ATRNL1	SNAPC4	NAPG	GLRA2	GNAQ	RSPH10B
MIR4523		SNORD115-43	PRIM1	RSPH10B	NAPB	DZIP1L	IL11	GHET1
DYNLL1		CNOT6L	MIR30C2	GHET1	NAPA	MIR371A	IL13	MIR3074
KRTAP17-1		CARHSP1	MIR30C1	MIR3074	C3orf14	ABHD11-AS1	IL15	HESX1
DYNLL2		MIR155	MUC17	ZFP14	OSR2	STARD13-AS	EFHD2	ARNTL2-AS1
KHDC1		MIR150	MUC15	ARNTL2-AS1	LARP1	PPP2R3B	EFHD1	MHENCR
MIR15A		TTC14	MUC12	MHENCR	LARP4	PPP2R3C	GNAZ	LUADT1
GPS2		TTC17	PPP1R9B	CAGE1	LARP7	LOC102723385	AEBP2	PROCR
OTUD6B-AS1		TTC16	MBTD1	PROCR	LOC105373191	NQO1	SEMA5A-AS1	ODF3
SNORD115-43		TTC12	SYAP1	ODF3	LMLN	SFMBT1	HMGN3-AS1	ODF2
CNOT6L		TTC19	GPR119	ODF2	ATMIN	ZPBP2	ABHD12B	ODF1
CARHSP1		SLC31A1	CTCF	LINC00845	LOC105369423	ARRDC5	LOC105369187	LINC00847
MIR155		ZFP92	OR2L3	LINC00847	LGR4	ARRDC1	ZDHHC20	LINC00840
NPY1R		ZFP90	RASGRP2	LINC00840	LGR6	ARRDC3	ZDHHC22	ATP2B2-IT2
MIR150		ZFP91	RASGRP3	ATP2B2-IT2	CDKN1C	SNORD115-37	ZDHHC23	KIF3B
TTC14		PRDM2	MIR548F5	KIF3A	FERD3L	RABGAP1L	ZDHHC24	LINC00851
TTC17		EGR1	LRRN3	TMEFF2	TMEM125	GPHB5	ISL1	STAMBP
TTC19		EGR4	HSCB	STAMBP	FOXJ1	ELK4	THAP9-AS1	TLR10
SLC31A1		LOC105370906	FLJ37505	LINC02125	FOXJ2	STRADA	MROH9	SUCNR1
SLC31A2		PCDHA10	ST3GAL6-AS1	SEL1L	FOXJ3	STRADB	MROH8	FAM209A
ZFP92		PCDHA11	LOC105370868	CGB5	TMEM121	MIR2392	MROH5	CGB7
ZFP90		PCDHA12	HCK	CGB1	TMEM123	SH3BP2	MS4A7	PDSS1
PRDM2		PCDHA13	C7orf25	CGB3	USP27X-AS1	SNORD115-31	MROH7	SNORD99
EGR3		MIR514A1	C7orf26	SNORD94	TMEM129	CEP97	MROH1	SNORD95
EGR1		MIR514A3	ZNF426	SNORD97	LOC105371849	OR4C13	MS4A3	KIAA2013
PCDHA11		MIR514A2	ZNF429	KIAA2013	SLC35B1	LCN12	ZNF143	KIAA2012
PCDHA12		PROK1	CCDC189	KIAA2012	SH3BP5-AS1	TRAF3IP2	ZNF142	SNORD92
MIR514A1		EPG5	MIR4739	CNTLN	LOC101928894	TNS4	DNTT	MIR3199-1
MIR514A3		PTDSS1	CCDC181	MIR3199-1	NOB1	LOC338963	ZNF146	PPP1R27
MIR514A2		PTDSS2	LINC01511	PPP1R27	EIF1	NAXE	ZNF148	EMP2
PROK1		MLIP	CCDC182	EMP2	ERICH6B	CD164L2	DSC2	CENPVL1
FSTL4		SNORD1A	CCDC184	CENPVL1	BRWD3	TMEM212	DSC1	EMP1
EPG5		CHCHD10	LINC01516	EMP1	S100A7	TMEM210	LOC107985899	LINC02120
PTDSS1		CNTD1	NEDD8	LINC02120	BRWD1	TMEM217	MAGOH	TMSB4X
PTDSS2		GTF2A1L	P2RY14	TMSB4X	S100A1	TMEM216	DDX3X	TMSB4Y
CHCHD10		FBXO44	PCYT1B-AS1	TMSB4Y	LONRF3	TMEM215	C20orf27	CCDC22
CNTD2		FBXO47	P2RY10	CCDC24	EIF5	TMEM214	C20orf24	CCDC27
GTF2A1L		FBXO46	P2RY12	CCDC26	LINC01148	COX10	SOD1	VHL
FBXO44		FBXO41	GARNL3	VHL	FAM60A	TMEM219	VWA7	FIBIN
FBXO46		FBXO40	CH17-360D5.1	FIBIN	EVPLL	TMEM218	VWA2	LINC02142
FBXO41		FBXO42	SHISA5	LINC02145	LRRIQ1	ARPP21	RANGAP1	CDKN3
FBXO40		FBXO48	LMOD1	CDKN3	LRRIQ4	SHISA9	VWA1	LINC02148
FBXO42		CATIP	LMOD3	ZEB2-AS1	ADAT1	COX16	KCNN4	HNMT
DCDC2B		SFRP2	LMOD2	KCTD20	ADAT3	TTC36	KCNN3	KCTD21
DCDC2C		SNORD17	LOC105371050	KCTD21	RBAKDN	LOC101928812	KCNN1	LOC100506688
FBXO48		SNORD10	OR5W2	LOC100506682	BRI3BP	LOC100507388	DSG2-AS1	CYP20A1
CATIP		SNORD13	BTD	CYP20A1	RPGR	LOC101929147	PKIG	RANBP3L
SFRP2		SNORD19	LOC101928144	RANBP3L	TUSC8	LOC101929148	PKIA	HEPHL1
SNORD10		COL1A2	MIR646	HEPHL1	GNG10	TPM4	PKIB	LRRC3-AS1
SNORD13		CRYZ	MIR647	LRRC3-AS1	GNG11	LOC100507387	SNORD14C	LOC729603
LOC102723728		KIAA1217	MIR640	LOC729603	GNG12	TPM1	SNORD14B	SGPL1
SNORD19		KIAA1211	IWS1	APBB1	GNG13	FBXW8	NIT2	APBB2
COL1A2		CEMIP	LINC00395	RNF20	URB2	FOXB1	NIT1	LINC01495
CRYZ		C22orf29	LINC00398	LINC01497	RIMBP3B	FBXW2	MIR4779	LINC01491
KIAA1217		UNCX	SLX1A-SULT1A3	LINC01498	SEC24D	FBXW7	MIR4778	WDR7
KIAA1210		AADAT	LOC101927141	WDR7	SEC24A	KIAA1683	MIR4775	WDR6
KIAA1211		C19orf35	DAB2	WDR3	C16orf96	TGFBR2	INO80	DIAPH1
CEMIP		EPCAM	DAB1	DIAPH1	C16orf92	SH3RF2	MIR4772	DIAPH2
CDC37L1		LOC100506603	C1RL-AS1	SMR3A	C16orf91	MIR8052	CLEC18C	COX6A1
UNCX		LOC100506606	MIR7154	COX6A1	ZNF699	MIR8055	KCNJ16	COX6A2
ODC1		CYYR1-AS1	RAB5C	LINC01728	ZNF691	YKT6	LOC101928069	POU2AF1
AADAT		COL6A1	MIR7158	POU2AF1	ZNF695	MIR8057	KANSL1L	LINC01723
C19orf35		WBP2	RAB29	LINC01725	ITGB2-AS1	TJP2	CYHR1	XRRA1
EPCAM		COL6A5	THEGL	NDNF	ZNF697	TJP3	HLA-F-AS1	MAGEE2
LOC100506603		COL6A6	WNT7A	MAGEE2	ZNF696	LOC100507657	NUP153	MAGEE1
LOC100506606		KLK12	WNT7B	FAM118A	TRIM39-RPP21	LOC100133077	OR2F2	LOC105371795
CYYR1-AS1		KLK11	CSRNP3	SNX31	COPZ1	NKILA	SORCS3	SNX30
COL6A1		KLK14	LOC105369438	SNX33	COPZ2	TOR1A	CARS2	SNX32
WBP2		KLK15	COX6C	SNX32	RUVBL2	CCT6A	GPKOW	IRGQ
COL6A3		C12orf40	BUB3	CHRAC1	SNORD58A	CCT6B	MIR3201	IRGC
COL6A2		LOC100133286	NUPR1	LINC00458	MIR6875	CHCHD1	NANOG	C1orf145
COL6A5		LOC101927845	NASP	C1orf146	SHB	ASCL4	RRH	C1orf140
COL6A6		LOC101927849	LOC101928266	LOC105378328	SHD	CANT1	MAPK1	TRIM59
KLK12		SPATA31D5P	GSTZ1	TRIM54	SHE	CFL1P1	BCO1	TRIM56
KLK10		GCC2-AS1	TMEM136	TRIM56	SHF	PERP	LOC101929333	TRIM51
KLK14		LOC101927592	TMEM139	TRIM51	DYNC2H1	INIP	MAPK8	TRIM50
KLK15		LOC101927596	SLC35C2	TRIM50	MIR8069-1	PNKP	MAPK9	TRIM52
C12orf40		MIR218-1	XK	ATP6V1E1	NUDCD2	TDRKH	CUZD1	ATP6V1E2
LOC100133286		PCM1	XG	ATP6V1E2	NUDCD3	PNKD	LYL1	KRTCAP2
LOC101927849		LRRK1	C11orf88	KRTCAP2	PGAM1P8	C21orf33	VWA3B	KRTCAP3
SPATA31D5P		LRRK2	LOC101928887	EPHA1	OR1D5	KAT8	THNSL2	MYOG
GCC2-AS1		TGFB1I1	C11orf80	MAB21L1	OR1D2	ZNF516	THNSL1	MAB21L2
LOC101927592		PRELID3A	LOC101928882	MAB21L3	GMNN	KAT5	CCL13	HSD17B8
MIR218-1		MRPL10	LOC101928881	HSD17B8	TIMMDC1	LOC101927450	CCL14	LOC101059948
PCM1		MRPL11	MUCL1	LOC101059948	ZNF343	PNRC1	CCL15	PRMT3
LRRK1		MRPL12	LOC101929134	HSD17B2	SERPINA13P	GNAO1	CCL18	HSD17B3
LRRK2		MRPL13	CRHR2	HSD17B3	NUDT12	MROH2B	MIR320A	HSD17B4
TGFB1I1		MRPL14	CRHR1	HSD17B4	NUDT13	GAPDH	STAT5B	HSD17B6
MRPL10		MRPL15	C1D	ALDH3B2	NUDT10	C1QTNF3-AMACR	STAT5A	ALDH3B1
[truncated: 13,296 more rows]

## Sheet: DEG-p-value
BRCA	COAD	LUAD	LUSC	KICH	KIRC	KIRP	LIHC	UCEC	STAD	THCA	PRAD	HNSC
LOC102724601	NOP16	LOC102724601	LOC107986703	SLC36A4	SLC36A1	CRTAP	DISC1	SLC36A4	METTL13	PLXND1	NDC1	FLYWCH1
LOC107986703	RAN	LOC107986703	OPA3	LPCAT1	ERGIC1	SLC7A6OS	RNF219-AS1	LPCAT1	TRMT2B	SLC6A16	ZCCHC6	MSANTD3
SPPL3	MICALCL	SPPL3	RNF219-AS1	NACC1	HLA-DQB1	MIR4709	ITGA9	NACC1		MPPED2	TTLL12	ZNF532
OPA3	DDX56	OPA3	ITGA4	TP53I3	PDK1	C2orf88	ITGA5	TP53I3		ERO1LB	HPN	MRPS31
OPA1	TMEM41A	RNF219-AS1	LOC101928371	MAP10	DAG1	LRRC28	TRHR	MAP10		PLCH1	DOCK7	MAZ
RNF219-AS1	CCT5	LOC105369748	CHST5	MAGEH1	PSMB9	CLMN	CHST4	MAGEH1		SLC17A5	KIAA0319L	C1QL1
LOC105369748	SLC2A13	ITGA4	ITGAL	ZBTB7B	PSMB8	SERPINB1	ITGAD	ZBTB7B		LRP11	MCOLN2	NVL
ITGA5	BYSL	ITGA5	ITGAD	LPP-AS2	TMEM164	SPRYD4	LOC285804	LOC102724684		FAM35A	GLYATL1	CCDC25
LOC101928371	MOB3B	UFSP2	LOC285804	LAMB2	TAP1	ALG3	ART5	ATP7A		L3MBTL4		ZNF7
CHST2	CDK4	LOC101928371	SLC36A4	ATP7A	MACROD2	AEN	USP17L30	LAMB4		CFAP221		PTPRK
CHST5	NR2C2AP	CHST1	SLC36A3	MPHOSPH8	NPY6R	EIF4EBP1	HPYR1	SNORD115-1		CLMN		OXNAD1
CHST6	PDCD2L	CHST5	USP17L30	MLF2	TTC25	RILPL2	CPEB1	MIR933		ZFPM2		FZD6
ITGAV	PPIL1	CHST4	HPYR1	MGA	UNC5B	LYPD8	SRBD1	MGA		SLC5A8		HDHD2
ITGAL	CRABP1	CHST7	CPEB1	ADSS	EPB41L5	CTSC	AAAS	LOC729159				TMEM184B
LOC285804	KAT2A	LOC285804	POU5F1B	FAM53C	ARHGAP42	VAV3	PRKAR2A	SIRPG-AS1
SLC36A4	VAMP2	SLC36A4	RNU5B-1	RSRC1	FTO	FERMT2	NUP107	MIR4433B
SLC36A3	TRIM27	SLC36A3	SIDT1	RSRC2	SERPINB6	CYP4X1	RAD9A	RSRC2
USP17L30	AJUBA	USP17L30	SIDT2	TP73-AS1	HLA-F	HS6ST3	DLGAP4	CPN2
HPYR1	TRIP13	HPYR1	SAGE1	PYY2	ABLIM3	SMIM18	CYP27B1	PYY2
CPEB1	RUVBL1	CPEB1	LVCAT5	CDC42EP1	GDI2	NT5DC4	PTPN18	CDC42EP5
CPEB2	PAPSS2	NLRP14	C4orf19	HEIH	CRYZL1	NT5DC1	C2orf81	GPRC6A
AAGAB	LIMA1	LVCAT1	C4orf17	ABI1	ADGRL4	RUSC1	MSMP	SLC22A4
ERGIC1	NBPF25P	ERGIC2	SEZ6L	PITPNC1	ADAP2	PPIE	CAMKK1	KRT39
DLGAP5	CCT2	DLGAP5	PRKAR2B	DMAP1	NOTCH4	PPID	CHMP3	AHRR
OIP5	ANAPC7	OIP5	S1PR4	NUCKS1	IGBP1	PPIB	CHMP7	DDI2
HN1	UTP4	EIF4E1B	ITGA2B	DDI2	SLC25A35	DCPS	CHMP5	DDI1
LPCAT1	CCDC85C	LOC105371397	NUP107	XRCC5	SLC25A38	FAM193A	OR52N4	XRCC4
CKS1B	CAMTA2	CKS1B	KRTAP2-3	XRCC6	TMEM86A	OR6M1	GOLGA8IP	MEIS3
PSMB4	ELMSAN1	PSMB4	MIR4704	MEIS1	RFC2	FAM193B	LRRC20	PCDHAC2
NACC1	DDX31	PSMB2	MIR4701	DDX60	PFN2	MIR3118-1	CCDC172	ATE1-AS1
C8orf44	GTPBP4	C8orf44	OGFR	H2AFY2	NLE1	ANKRD52	CCDC175	ADCY10
B3GALT5-AS1	NDST1	B3GALT5-AS1	CHMP1B-AS1	OPTN	CKMT2	PTGES3L	SEC61A2	LOC101928521
ZNF835	KLHL34	ZNF835	RAD9B	FTL	CALCOCO2	ANKRD55	MIR193A	FTO
LRIF1	METTL1	OXCT2P1	MIR3165	ACACA	NEURL1B	KBTBD7	GOLGA8B	ACACB
OXCT2P1	CMSS1	CLYBL-AS2	B3GAT2	ZDHHC3	CAB39	KBTBD3	MIR639	PLA2G2A
CLYBL-AS2	EXOSC2	SLC17A9	TTC30A	GUSBP1	HSD11B2	RASL11B	MIR638	GUSBP3
TSPY8	c10orf2	SLC17A4	GSDMA	NUP188	LHX1	CHRM2	MIR634	GLT8D2
RAB33B	KIF1C	SLC17A6	UPK1A	GLT8D1	PWP1	RBM26	MIR636	OR2C3
SLC17A4	URB2	C16orf59	MIR505	BPNT1	NFKBIE	RBM24	MIR633	LINC00456
SLC17A6	SMYD5	WASIR2	PTPN14	CSNK1G2	DLX6	RBM23	LINC00320	SERPINB8
C16orf59	TIMM50	CHMP4A	LOC145694	SERPINB6	USP19	RBM20	GATA3-AS1	FAM76B
WASIR2	ORC6	CHMP4C	HN1	EXD3	RPL23A	LOC107985126	LINC00327	EXD2
ITCH	EPAS1	COBLL1	LRRC23	EXD2	MIR3655	EPHA4	RAB3GAP1	EXD1
CHMP4A	ENOPH1	STH	PDK1	ELP6	INTS13	LSMEM1	C3orf52	ELP5
CHMP4C	POLR1C	PPP3CC	PDK3	ELP2	LOC100507156	ARL3	KDM1A	HAND2
STH	MCM3	GACAT2	PSMB7	SPRYD3	YWHAH	ARL2	OR1S1	SPRYD4
ZNF300	zfyve1	LINC01251	NACC1	KLHDC3	CHST14	ARL6	RBM14-RBM4	KLHDC1
STS	MTHFD1L	LINC01254	SH3KBP1	KLHDC1	WNK3	RRM2	EIF1AX-AS1	ASXL1
LIF	MRPL17	TIAL1	EVI2B	ASXL3	LRRC2	ZC3H12B	LOC101929726	ASXL2
GACAT2	NFE2L1	SCHIP1	FAM91A1	ASXL2	DOCK6	ZC3H12D	PSMB2	OR51H1
LINC01251		SAP30	WASIR2	ZNF213	SCNN1A	RAD51-AS1	LMBR1L	GPR142
LINC01254		C3orf67-AS1	LINC01252	HIRA	RPP30	LOC100509620	SNORD115-14	RIN1
SCHIP1		C1orf54	2019-03-02	WWOX	PPIF	CYP4A11	TRIML2	LNX1-AS1
DRC1		APCDD1L-AS1	SMPD4	RIPK1	PHAX	SRSF12	TRIML1	RIPK3
C1orf52		SMPD1	SORBS1	PDCL	RBM22	ZPBP	BEX4	IGFBP7-AS1
APCDD1L-AS1		SMPD3	SORBS2	FAM149A	DCTN4	LOC101927751	KRR1	C7orf73
SMPD4		TTC29	SFTA3	C7orf73	ABCB6	SULT1E1	B3GALT5-AS1	C7orf72
SMPD1		TTC25	BORCS7	ZNF414	SLF1	LINC00524	ZNF835	ZNF410
SMPD3		PATL2	ACSS3	ZNF410	MAP6	ARL13A	ZNF839	AGBL1-AS1
SMPD2		TTC22	PCNA	SSSCA1	CAMLG	RIPPLY1	OXCT2P1	POU4F1
TTC29		PATL1	PCAT6	HM13	SERPINI1	SLC4A9	CLYBL-AS2	RASA2
TTC26		NPY2R	ILF3	RASA3	PDHB	RPS4Y2	TSPY8	ACTN3
TTC27		CBX3P2	ILF2	N6AMT1	ILDR1	HHATL	SLC17A6	OR5J2
PATL2		OBSCN	DENND2A	GDI2	IL3RA	IGSF9	C16orf59	LOC105374428
PATL1		SORBS3	KC6	CALM3	MRPL19	IGSF5	CHMP4A	LOC105370333
NPY2R		MCM8-AS1	NGLY1	SPG21	NFKB2	MOB1B	CHMP4C	TFAP4
CBX3P2		LOC105374836	LMX1A	MIR7107	FAM57A	CLDN10-AS1	TMEM255B	MIR7106
MCM8-AS1		FKBP10	LMX1B	HGSNAT	SCARF1	ILVBL	STH	CRYZL1
IL18RAP		MIRLET7F1	KCP	SERF2	RGCC	ITGB5	HOXB13	OR4L1
MIR876		MIRLET7F2	GNL3L	NAT9	PCDH12	SLC37A3	PPP3CA	NAT8
LOC105374836		PLA2G6	JARID2-AS1	COX5B	PCDH17	CFAP69	GACAT2	TMEM257
FKBP11		KRTAP1-3	ANKS1B	TMEM251	FAM219A	CFAP61	ADRA2A	LOC401585
FBXO10		KRTAP1-4	BMT2	SLC35F5	IL15	MIR5692B	TEX26	SLC35F4
FBXO17		CCDC73	ADAM11	SLC35F6	EFHD1	BSPH1	LINC01254	SLC35F1
PLA2G7		CCDC78	ADAM18	SUPV3L1	PKIA	OCM	SCHIP1	LMAN1L
PLA2G5		LOC100506585	GLYAT	TRMT112	KCNJ16	RNASEH2B	DRC3	TSPAN19
CCDC77		NKAIN3	U2AF1L5	MPC1	SERPINA5	NEIL1	C1orf52	TSPAN10
KRTAP1-3		UNC5A	MIR7851	TSPAN17	ZC3HC1	TRPC7-AS2	APCDD1L-AS1	LOC101929109
KRTAP1-4		CCP110	PCSK6	TMUB2	RASGRP3	TAAR5	SMPD3	SCGB1C1
LOC100506585		ANKRD19P	PCSK4	SYNCRIP	CCDC181	SPANXA1	SMPD2	LOC100240728
NKAIN3		CLEC18A	LDLRAD4-AS1	MMAA	TMEM133	VSTM1	TTC29	PRR23D1
ANKRD19P		CLEC18B	RPL13AP3	ALG8	XK	ABCB6	PATL2	ALG9
LOC101927837		BORCS8	CNRIP1	RTN3	APBB1IP	ABCB5	NPY2R	RDM1
CLEC18A		LINC01759	LOC642929	KLHL12	WDR5	SLF2	MCM8-AS1	KLHL13
CLEC18B		LINC01753	OR2T34	KLHL18	DIAPH1	DNLZ	MIR873	DMRTB1
BORCS5		LINC01751	LINC01195	NOTCH2	EPHA1	IST1	LOC100507277	AZIN2
BORCS8		ACSS3	CCNA1	MIR5692A1	ZFHX2	ERICH3-AS1	FBXO16	N4BP2L1
LINC01759		KIDINS220	TAS2R50	RAPGEF1	ERCC5	BTN1A1	FBXO15	RAPGEF2
LINC01751		DFNA5	GRID2IP	ZNF384	KIAA0922	ZYG11A	PLA2G6	ZNF383
EPB41L5		AGXT	PCDH20	GRK6	PFKP	OSTN-AS1	KRTAP1-3	LOC101928775
DFNA5		ZBTB7B	PPP1R13B	LGMN	SSR2	KCNV2	DEGS2	MIR3591
MAGEH1		PCNP	LOC100128239	ADIPOR1	PTRH2	NBPF25P	LOC100128714	NBPF20
WNT1		UTY	LOC105373343	MARK2	ARL2BP	MAML3	NKAIN4	STOX2
LRRN4		LOC442497	MIR1471	IGBP1	POLR3B	LOC101929066	LOC101927839	RN7SL1
LAMA5-AS1		CYP17A1-AS1	ZW10	TPD52L2	GABARAPL1	HERC5	CLEC18A	TPD52L3
UTY		PCAT7	RSRC1	EFCAB14	OAZ2	MIR4489	BORCS6	OR7E47P
LOC442497		BOC	PHACTR1	WDR11	KDM4C	MIR4487	BORCS8	ACTR3B
CYP17A1-AS1		DENND2C	ARHGAP44	WDR19	WDR48	PRR35	WNT2	WDR17
ILF2		DENND2D	XRCC6	FAM204A	RARA	LCLAT1	LRRN2	WDR18
BOC		GAGE1	KCNA2	USP9X	RARS	LINC01900	ZBTB7C	LINC00877
DENND2C		INPP4A	TRIM51	LINC01963	NRARP	OSBP2	PCNP	USP9Y
LOC100133920		SAFB	PHF21B	ZFP41	NRK	MIR3138	PCNT	NLRP2B
GAGE1		UBOX5-AS1	RIN1	KCTD17	NRM	MIR3136	MIR409	ZFP42
INPP4A		CRAT8	RIN3	SLC25A36	HARS	MIR3132	LOC101928682	KCTD16
UBOX5-AS1		LMX1A	WWOX	SLC25A33	KIF9	OR51S1	LOC101927635	SLC25A31
CRAT8		LMX1B	LNX1-AS1	TUBA1A	LINC01606	C8A	OTULIN	SLC25A32
LMX1A		OR6V1	RIPK3	NPLOC4	ESYT3	C8G	NEPRO	FAR2P1
OR6V1		KCP	IGFBP7-AS1	SMU1	CXCR4	PLEKHF1	PAXIP1	TMEM86A
KCP		GBX1	SRCIN1	SSRP1	CLRN3	MIR6508	C6orf89	OR13G1
GBX1		JARID2-AS1	C7orf72	IRAK1BP1	GUCY1B3	SERPINI2	LOC102724684	IRAK1BP1
GNL3L		ANKS1A	ZNF410	C1orf174	BTNL9	FLJ27354	TMEM35A	MIR770
OTULIN		CDIPT-AS1	AGBL1-AS1	MPHOSPH10	DARS	KRT73-AS1	ATP7A	LINC00403
ANKS1A		MIR1972-1	POU4F1	SNAPC3	SYNE4	EPHA10	LAMB4	MIR488
BMT2		ADAM10	RASA4	ALDH3A2	STK10	MAPT	SNORD115-1	GSC2
CDIPT-AS1		MEPE	ACTN3	ALDH3A1	GRB10	MIR1193	MIR936	ALDH3A1
MIR1972-1		MIR7851	PRR29-AS1	EDC4	GRB14	SYT9	ASTN1	EDC3
MEPE		MIR7850	MIR4262	ANAPC7	SAP30BP	TBX2	MIR933	ATXN3L
MIR7851		MIR7852	MIR4267	PSMD11	RABGGTB	LINC01255	LOC729159	AMZ1
MIR7850		SHANK3	OR5J2	NMI	TUBB	MOB3A	SIRPG-AS1	PSMD11
MIR7852		MAEA	ABLIM3	EXOSC10	MAP3K15	KRT42P	MIR4433B	PSMD10
PLAC8L1		DPYSL4	ABLIM2	PQLC3	EPB41L4B	TUBG2	RSRC2	LEUTX
MAEA		MIR6812	LINC00636	PQLC1	RGS12	LINC02020	TP73-AS1	MOBP
DPYSL4		SNORD91A	RAB6B	EEF1A1	BCL6B	SAMD7	ZNF733P	OR10S1
RPL13AP3		PAXIP1	RAB6C	CHP1	TCEA3	MIR124-1	NLGN1	LRRC27
CDC34		CNRIP1	DAOA	MNDA	BFAR	SAMD8	AGAP12P	HMGB1
PROSER2-AS1		OR2T34	LOC105370333	HIKESHI	IGFBP2	OR4A5	CDC42EP2	CFAP126
LINC01191		PROSER2-AS1	SPG21	CALR	MIR6872	LRRC18	GPRC6A	FGFR1OP
LINC01192		SPIN2A	SPDL1	RFC2	SOWAHA	LRRC14	ABI2	ASAH2B
DYNC1I1		LINC01195	MIR7106	MIR6890	ARHGAP26	LRRC15	ABI1	FAM45A
SKA3		LINC01191	SPTA1	DHX40	IL4R	CCDC105	KRT39	MIR6891
GRID2IP		LINC01192	OR4L1	PFN2	ABCG1	LINC01590	AHRR	TRIM9
LOC100128239		UNKL	NAV2-AS2	TRIM4	MIR4724	LINC01591	DDI2	PFN3
LOC105373343		DYNC1I2	NAT2	NUP62	ALPK2	LMF1-AS1	DDI1	TRIM7
LOC100128233		SKA3	TMEM257	RMND1	NOS1AP	LENEP	HOXB-AS3	CPEB2-AS1
LPP-AS1		SKA2	TMEM253	PPAN	LRRC43	LOC101927272	XRCC4	FAM159B
POU3F2		GRID2IP	TMEM252	NFYA	ATP6V0A4	TMBIM7P	MEIS3	LINC01118
TMEM35A		LOC100128239	SLC35F6	MIR3940	EBF2	SPATA7	OPN1MW	LOC102724719
MPHOSPH9		LOC105373343	SLC35F3	CYTH1	BDH1	LINC00319	MFSD4B	MIR3945
MPHOSPH8		LOC100128233	LMAN1L	CYTH2	TMCC1	LINC00311	LOC101928521	GCGR
SNORD115-1		WNT10B	MPC2	DPH3	TFAP2A	C3orf84	FTO	CYTH4
ASTN1		LPP-AS2	MPC1	DPH7	TFAP2B	FLJ42393	OR8J2	MYH7B
MIR933		TM4SF19	TSPAN10	ENO2	FAM104B	SIRPG	GUSBP1	LINC00244
MIR938		TMEM35A	TSPAN11	PAM	TMEM74B	PPHLN1	GUSBP2	KCNQ1DN
MGA		LAMB1	TSPAN15	DCK	CAV2	SIRPD	NUP188	DCN
LOC729159		LAMB4	TSPAN16	THRA	CAV1	OSBPL10-AS1	OR2C3	DCD
GAS2L2		MPHOSPH9	LOC101929106	TAF4B	DCAF12L1	TRAPPC2	LINC00456	TAF4B
MIR4433B		SNORD115-1	FOXF1	ARCN1	FOXD2-AS1	TRAPPC5	C1orf141	DCX
CPN1		ASTN1	RBPJL	AES	IQCH-AS1	MTCP1	CLMP	QRFP
PYY2		MLF2	SCGB1C1	PPP6C	SPATS2L	ABCA17P	FAM76B	LINC00939
CDADC1		MIR5583-1	SCGB1C2	SLC39A13	PLA2G4C	PSMG2	EXD1	ZNF192P1
ZNF733P		SAMD4A	KIAA1644	EIF4EBP1	PLA2G4F	RRN3P2	HAND2	HSPA4L
NLGN1		ADSL	TBC1D7-LOC100130357	ASPRV1	CMTM4	LOC401554	KLHDC1	OR4C3
CDC42EP5		PLA2G15	PRR23D1	NDUFV2-AS1	LAD1	GDAP2	OR51H1	MOG
HEIH		GAS2L1	TYR	PDHA1	CIDEB	ILDR2	ZNF252P-AS1	PDHA2
TBKBP1		MIR4433B	ALG2	ERCC6	LIG1	ARHGEF38-IT1	SPATA12	ERCC6
ABI2		HN1L	ALG1	MRPS14	PIP4K2C	CDCA2	GPR146	LOC105376468
ABI3		RSRC1	ALG6	RILPL2	PMEPA1	MUC4	DAGLB	RFPL4B
OTP		CPN2	ALG5	FMR1	RUFY1	SPRED3	C7orf73	PLCH1-AS2
KRT39		PYY2	PDXP	CALCOCO2	RUFY3	CRISPLD2	KRTAP5-AS1	LYPD6
SNORD3B-1		PHACTR1	ERI3-IT1	RGS3	DNAJC22	FAM69C	LOC105374428	LYPD8
ADCY5		CASQ1	RDM1	MIR664B	CANX	ZNF846	MIR7109	RGS8
ADCY7		NLGN1	LOC101927419	MLYCD	ABHD3	COPS3	SPTA1	MLYCD
ADCY8		PCBP1-AS1	KLHL10	IFI35	MAPK10	COPS4	CRYZL1	CD28
DDI2		AGAP12P	KLHL15	NKIRAS2	FZD1	COPS5	PGM5P4-AS1	CD27
DDI1		GPRC6A	DMRTB1	NKIRAS1	ANKRD37	ZNF593	FAIM2	NKIRAS1
HOXB-AS3		RAB36	SLC16A12-AS1	LOC101927027	SLC27A4	ZNF599	TMEM257	FAT3
MEIS1		OTP	SLK	LSM8	PRR15L	ZSWIM8-AS1	TMEM252	LSM8
PCDHAC2		KRT39	SLA	TMEM243	TULP3	CRY2	LOC401585	TMEM244
PCDHAC1		KRT38	GFY	DDA1	OMA1	ZFR2	PPFIA4	MIR525
DDX60		KRT31	MSMP	DCBLD2	DHRS11	FAM135B	SLC35F4	RASSF9
LMO7DN-IT1		SNORD3B-1	AZIN1	PLCD4	HLA-E	FBXL20	LMAN1L	HIST1H1T
KCNA5		KRT37	SNRPD3	PLCD1	SCPEP1	FBXL22	TSPAN19	CTRB1
MFSD4B		ADCY1	SNRPD1	SOS1	PHYHD1	ZNF337	TSPAN11	HIST1H1D
LOC101928521		ADCY2	GLDN	CAB39	PLOD1	TEX19	TSPAN16	LINC02080
PLA2G2C		DDI1	LINC01559	NTMT1	BOD1	ZNF331	LOC101929106	CKMT1A
PLA2G2F		HOXB-AS3	LINC01834	GTF2H3	PIK3C2G	TEX12	RBPJL	FAM27C
GUSBP2		XRCC2	DHRS12	GTF2H5	PLXND1	FLJ37035	KIAA1644	GTF2H2
NUP188		MEIS2	LINC01838	RYK	SCD5	SLCO1A2	LOC100240728	GTF2H4
LOC101929698		LOC101928111	MIR3591	BLOC1S1	APEH	LINC-ROR	TYR	IFNW1
OR2C1		ESPNL	EHMT1	NADK2	MIR6756	FAM166B	ALG9	LHX8
CTD-3080P12.3		USP32P2	ADIPOR1	SLC38A1	VCAM1	LINC01208	ALG6	SLC38A5
REG1A		ESPNP	NBPF20	SLC38A2	OXNAD1	SNORA74A	WIF1	SLC38A3
C1orf141		ADCY10	STOX1	YBX1	KCNJ10	MIR4528	HGS	SLC38A9
LOC101929341		KCNA4	STOX2	STIP1	ZNF667-AS1	KRTAP17-1	RTN3	YBX3
BCL9		MFSD4A	RN7SL1	CHIC1	LAMP1	MOXD2P	KLHL12	CHIC2
MTM1		LOC101928525	TPD52L3	CDIPT	TRPM4	GPS2	RTEL1-TNFRSF6B	BHLHE40-AS1
SERPINB1		FTO	OR7E47P	NCOA5	GALNT14	LOC102724373	NOTCH4	NCOA2
SERPINB3		PLA2G2A	CAPSL	FLJ10038	LOC102723471	SNORD115-43	AZIN2	FLJ10038
SERPINB2		SLC22A9	WDR12	SREK1	LOC653786	MIR3671	TCTEX1D4	ZFHX4-AS1
SERPINB4		OR8J2	WDR11	CDIP1	ANKRD9	MIR150	MIR4420	GTF2IRD1P1
SERPINB7		SPATA8-AS1	WDR17	AP1S1	KCNH3	TTC16	SNRPD1	GUCY1B2
FAM76B		REG1A	LINC00879	ERF	LRRC36	TTC19	LINC01551	ALKAL1
EXD1		REG1B	FAM204A	ERH	SVIP	EPGN	MARK4	RGAG4
ELP4		MRGPRD	LINC00870	RGAG4	AGBL4	SLC31A2	DNM1L	RGAG1
SPRYD3		MRGPRE	LINC01963	NCR2	AGBL3	RICTOR	TPD52L2	NCR1
SPRYD4		RNU7-1	LINC01962	SCN1A	AKAP8L	LOC105370906	LINC00879	EEPD1
KLHDC1		BCL9	LOC100129345	IDI1	TMEM159	PTDSS1	LINC00871	IDI2
ASXL3		SERPINB2	LDLRAD2	TMEM185B	SMG8	PTDSS2	KRT33A	TMEM185A
OR51H1		SERPINB5	DEFB134	LRRC75A-AS1	EIF3B	MLIP	MYADML2	FCHSD2
ZNF252P-AS1		FAM76B	DEFB135	FCHSD1	LINC01747	CNTD1	LINC02112	KCCAT198
SPATA17		EXD2	KCTD10	FCHSD2	GRIK5	FBXO47	KRTAP10-9	DND1
COL18A1-AS2		ELP4	KCTD17	UBA52	RNF145	DCDC2B	MIR1302-10	NOBOX
GPR142		HAND2	KCTD16	MESDC2	CLEC1A	SNORD10	SLC25A31	ELOB
SLC7A9		SPRYD3	KRTAP10-9	BTG1	SLC19A2	KIAA1217	SLC25A32	TTC39A-AS1
DAGLB		SPRYD4	KRTAP10-6	ELOA	FAF2	KIAA1210	LOC100505851	FANCM
HLA-G		KLHDC1	SLC25A34	HNRNPAB	KCTD1	UNCX	HOXA13	CA5A
PHF21B		ASXL3	SLC25A30	CA5B	UCHL1	C19orf35	LY6G6F	TSC22D1-AS1
RIPK2		ASXL2	SLC25A32	F13B	RNF126P1	C19orf38	LGALS14	ADGRD2
PDCL		ZNF252P-AS1	FAR2P1	HNRNPA1	POLL	COL6A3	LOC101927653	ZFAT-AS1
IGFBP7-AS1		SPATA13	IGSF10	TAPT1-AS1	SELENBP1	LOC101927592	LOC105374328	B9D2
LOC339666		SPATA17	RIMKLA	PRMT2	KDELC1	LRRK1	LOC100506083	NARFL
PRAMEF4		SPATA16	RIMKLB	HSPD1	GLB1L	MRPL11	RBBP8NL	DAPL1
FAM149A		SPATA19	LOC100505851	WWP1	TFCP2L1	MRPL13	MIR485	LOC100507600
C7orf73		CPLX2	HOXA13	TPI1	PXK	MRPL16	JMJD1C-AS1	MFSD14C
AGBL1-AS1		ZNF214	NPLOC4	MFSD14B	LOC101928168	MRPL19	LOC101928174	CTSG
LOC101927870		HLA-F	TMEM86B	CTSF	CLEC2B	LOC107986266	LOC105369635	LOC101928858
POU4F1		PHF21B	LGALS13	INCA1	SEL1L3	ANKRD20A2	ANAPC1	EMB
LINC01541		HIRA	LGALS12	EMD	ACAD8	RNF125	AMZ1	LOC644669
LINC01546		RIN2	TBX18-AS1	C4orf3	ALDH1A2	PATE4	RD3L	AFF3
FBF1		PDCL	OR13G1	AFF4	POLR1D	MIR452	PSMD13	ROR1-AS1
ACTN3		IGFBP7-AS1	LOC105374328	PDPR	POLR1E	RAB40AL	MYLK2	PHF24
PRR29-AS1		LOC339666	MIR770	UBA1	PFKFB4	SIAH3	MYLK3	PHF20
MIR4262		PRAMEF4	LOC100506085	PWP1	MAP3K9	NSA2	PQLC3	LOC100506125
MIR4261		FAM149A	LINC00403	PHF23	MARVELD3	FAM3D-AS1	OR10S1	RPRML
LINC00630		C7orf73	GPC5	RPAIN	PRSS23	EMILIN3	KIAA1524	CPXM1
LINC00637		C7orf72	GPC6	LOC283335	CTDNEP1	P2RX1	LRRC23	ATP5L2
BIVM-ERCC5		C7orf77	MPHOSPH10	GNS	CCDC89	P2RX7	CFAP126	LOC100192426
ERVV-2		ZNF414	MIR489	RPAP1	OLFML2B	DENND1B	MIR219A1	NT5C1B
SPG20		LINC01541	NYX	TMEM33	DGKD	PTGES2-AS1	HIKESHI	C10orf105
MIR7107		LINC01546	NXF2B	POGK	DHX38	FLJ13224	TPSAB1	PRUNE2
MIR7106		LINC01549	EDC4	POGZ	SH3GL2	ZCCHC10	C5orf47	APCDD1L
SPTA1		MIR4269	LOC101928174	PRUNE1	BSPRY	ZCCHC17	RAB27B	CXorf57
CRYZL1		MIR4268	AMZ1	CXorf56	PRDM1	ZCCHC16	MIR6892	LOC101928238
OR4L1		MIR4267	RD3L	IP6K1	NMUR2	ZCCHC18	SPRR4	PLAC9
NAV2-AS2		MIR4266	PSMD14	KIAA0100	LVRN	CDRT4	DHX40	CACTIN-AS1
NAV2-AS4		ABLIM3	LEUTX	REPIN1	LIX1L-AS1	GUCY1A3	RBMY1D	CRHBP
NAT8		ABLIM2	EXOSC10	PYGO2	C17orf47	PTGR2	TRIM7	HCG14
NAT2		LINC00637	MOBP	CRNKL1	C17orf49	TACO1	TRIM6	USP16
COX5B		LINC00635	MYLK2	USP11	RPH3A	MTUS2	CPEB2-AS1	USP18
TMEM257		LINC00638	TRMT44	USP14	MIR4473	INTS4P1	FAM159B	INPP1
TMEM252		DAOA	FOXN3-AS2	USP19	DERL1	FZD10	LINC01118	TAP2
TMEM251		LOC101929006	LRRC27	CRKL	DERL3	BMS1	PPAT	UBAC2
LOC401585		KRTAP5-AS1	CFAP126	TAP2	PRR27	SNORD48	IDH1-AS1	RETN
SIPA1L1		MIR7109	FYCO1	UBAC1	PRR21	CENPBD1	NFYC	MIR339
SLC35F6		MIR7107	GCHFR	SUPT5H	LINC01935	CNGB1	MIR3943	KLC1
SLC35F3		MIR7106	MIR219A2	FXR2	LINC01939	SLC22A23	MIR3944	GPC5-AS1
TSPAN14		SPTA1	MND1	RHBDD1	CLVS1	SLC22A20	LOC102724710	CHCHD3
TSPAN16		OR4L1	CALY	KLC4	ITIH4	ZNF81	LOC100128108	OR5AR1
LOC101929106		NAV2-AS2	COL23A1	CHCHD2	MAS1	ZNF80	NLE1	TSPYL5
EAF1		NAV2-AS4	AGMO	ZNF511	MIR6512	LOC105377623	SKIL	TSPYL6
EAF2		NAV2-AS5	C1orf234	TSPYL4	MIR6515	CAPZA3	CYTH1	TSPYL2
FOXF1		NAT8	LSAMP	TSPYL5	LOC728752	SCARF2	MYH7B	FAM223A
FOXF2		NAT2	FAM122C	TSPYL1	HNRNPA1P33	MAGEA8	DPH7	TESMIN
TMUB1		NAT1	MIR6892	KIAA0355	TTTY9A	SNORD42B	LINC00240	NUP210P1
SCGB1C2		FAIM2	MIR6893	CREG2	RNF39	CER1	KCNQ1DN	DNAJB8-AS1
LOC100240728		TMEM257	MIR6895	NUMBL	RNF32	GRIN3A	DCD	SAV1
PRR23D1		TMEM253	CYP2D7	C12orf65	INTS7	NCF4-AS1	DCT	ZNF705A
ALG9		SIPA1L1	PFN4	LOC105378663	INTS4	MIR6827	FLRT2	STRAP
PDXP		SLC35F1	RBMY1D	GSTA4	LOC100507373	MIR6825	PXYLP1	C1orf87
RNGTT		SLC35F2	TRIM6	GSTA2	TPP2	LIN7B	LINC00935	NCKAP5L
ERI3-IT1		LMAN1L	CPEB2-AS1	SAV1	LOC100507377	IMMP2L	PRAC2	PLA2G12B
INSL5		TSPAN19	FAM159B	DYNLT3	MIR1180	LINC01166	PRAC1	INTS13
HAR1B		TSPAN11	FAM159A	STRAP	FAM181B	TNFAIP8L3	SATB2-AS1	LOC101929224
INSL6		LOC101929109	LINC01114	CRADD	MYL7	GFER	LOC105378828	AGAP1
HGS		EAF2	CCNI2	NCKAP5L	MYL2	CYP26B1	ERCC6	AGAP2
RDM1		FOXF1	MIR4638	CNBP	MPP3	PCDH12	TCAP	AGAP4
LOC101930094		RBPJL	MIR4639	INTS14	MPP7	PCDH10	RILPL1	AGAP9
LOC101927410		KIAA1644	LOC102724710	TXN2	MPP4	PCDH15	LYPD2	FCRL1
LOC101927418		SYNCRIP	DPH1	AGAP1	UNQ6494	VPS50	LYPD3	FCRLA
KLHL13		PRR23D1	MYH7B	AGAP3	CATSPERD	ALKBH3	CALCOCO2	RFNG
DMRTB1		TYR	LINC00244	TAPT1	GORASP1	MIR29C	ANKRD30B	KLHL6-AS1
C7orf61		ALG6	LINC00243	YWHAB	IFNA6	MIR381HG	RGS9	GOLGA6L10
SLC16A12-AS1		PARP8	LINC00242	YWHAE	SUMF1	LOC102724659	ACTN1-AS1	GRIA3
GFY		ERI3-IT1	DCD	HAND2-AS1	SURF6	MIR297	FSD1L	GRIA4
AZIN1		INSL5	THRB	RFNG	RAD21-AS1	PMCHL2	LOC105372397	CLEC9A
ZNF658		HAR1B	DCT	DOCK9	CCDC134	CDK20	LINC01654	FGF5
ZNF655		INSL6	CDH20	RRP8	SPACA5	VTI1A	MLYCD	SMIM18
TCTEX1D2		MAGEL2	LINC00939	DOCK7	SPACA1	CDKN2AIP	CD28	NT5DC4
TCTEX1D1		RDM1	LINC00930	FAM98A	STK31	CHSY3	MRPS9	PTHLH
ZNF653		LOC101930094	LINC00934	SMIM14	LINC01588	MIR516B2	IFI30	OR6M1
TCTEX1D4		LOC101927410	PPP6C	SMIM19	DNAAF3	DOCK4-AS1	PSG3	MIR3118-1
MIR5692A2		LOC101927419	CEP128	HACE1	LOC645967	ZNF619	PSG1	PTGES3L
MIR5692A1		LOC101927418	HSPA4L	PPIA	CHRNB3	CLSPN	TMEM244	KBTBD3
N4BP2L1		MIR4799	PRAC1	DCPS	PODNL1	HELB	LSM6	FAM91A1
RAPGEF6		KLHL13	MOS	FAM193A	MIR1254-2	RBAK	NEURL1B	RBM24
RAPGEF3		C7orf61	ASPRV1	PIR	LOC101927267	SMG1P6	OR4F29	RBM23
MIR4420		GABPB2	SH2D1B	ANKRD52	MAP2K7	SAFB2	SSTR5-AS1	RBM20
KRTAP3-2		SLC16A12-AS1	LRRC37A2	KBTBD4	MAP2K6	SCEL-AS1	CTRB1	LOC107985126
KRTAP3-3		RTEL1-TNFRSF6B	PDHA2	GLRB	LOC100508046	CCND2-AS1	HIST1H1A	MIR1257
KRTAP3-1		GFY	TCAP	RBM27	MIR3149	SNED1	HIST1H1B	ARL6
SCHLAP1		NOTCH4	RFPL4B	RBM22	BDNF	IL1A	LINC02080	ZC3H12B
RBM26-AS1		AZIN1	RFPL4A	RBM23	BORA	KRT6B	DEFA1B	ZC3H12D
LINC01551		TCTEX1D2	RILPL1	RBM28	T	IL19	BCL2L14	RAD51-AS1
LINC01834		TCTEX1D1	FMR1	ARL2	CSNK2A1	PINX1	FAM27C	LOC100509620
LINC01833		ZNF653	LYPD6	RRM1	UBE2E1-AS1	SEMA5A-AS1	C22orf15	CYP4A11
LINC01838		TCTEX1D4	LYPD4	ZC3H12C	KDM5C	ABHD12B	GTF2H3	SRSF12
GPR89A		MIR5692A2	CALCOCO1	TSR2	LOC100130417	ZDHHC22	GTF2H1	LOC101927751
MIR3591		RAPGEF1	ANKRD30A	TXNL1	AIPL1	ZDHHC24	GTF2H5	LOC100507564
CAPS2		ZNF383	RGS5	TAPBPL	LOC101929497	BPY2B	RYK	RWDD2B
EHMT1		ZNF382	PDXDC2P-NPIPB14P	SRSF10	OR2B11	MROH9	LHX9	LINC00524
NBPF20		MIR4420	LINC01658	LOC101927752	GYS2	MROH5	LINC00323	ARL13A
MARK2		KRTAP3-2	LINC01657	ZFYVE21	ETV2	MS4A3	SLC38A7	SLC4A7
STOX2		KRTAP3-3	CD27	RWDD2A	FAM30A	DNTT	LOC100129534	DCTN2
RN7SL1		KRTAP3-1	IFI30	RWDD2B	IKZF4	ZNF148	GTF2IRD1P1	DCTN3
DNM1L		SCHLAP1	CD24	ARL13B	C11orf71	DSC3	ALKAL1	SLC4A9
TPD52L2		RBM26-AS1	FAT3	SLC4A4	C11orf70	DDX3X	ALKAL2	RPS4Y2
TPD52L3		LINC01551	PSG6	SLC4A2	TCEAL2	VWA7	HAND1	RPS4Y1
EFCAB10		GLDN	MIR525	DCTN2	PTTG3P	RANGAP1	SCN1A	PLCL1
EFCAB14		LINC01834	RASSF8	DCTN1	HMX1	VWA1	EEPD1	IGSF5
OR7E47P		LINC01833	OR4F29	DCTN5	RSG1	KCNN4	IDI2	MOB1B
WDR12		LINC01838	SSTR5-AS1	KCMF1	CACYBP	PKIA	SNORD12C	CLDN10-AS1
WDR17		MIR3591	HIST1H1T	BROX	MYRIP	MIR4779	SFTA1P	SLC37A3
WDR19		CAPS2	OR8B2	TRAK2	LHFPL3-AS1	MIR4777	SNORD127	CFAP61
FAM204A		EHMT1	PLCD4	MOB1A	PRPS1	MIR4772	IBSP	MIR5692B
LINC00877		MARK2	OR8B4	MOB1B	CDR1	LOC101928069	DLGAP1-AS5	EXT1
LINC00870		STOX2	HIST1H1D	ITGB7	SYNGR1	LOC101928063	PGCP1	OCM
USP9Y		RN7SL1	OR8B8	RAN	LUZP4	OR2F1	OR4D2	RNASEH2B
LINC01963		TPD52L2	LINC02080	USP35	LUZP2	CARS2	OR4D5	MAOA
LINC01962		TPD52L3	GNMT	EXT2	C8orf86	GPKOW	OR4D6	UTAT33
ZFP42		TPD52L1	LOC105369848	TCTA	REM1	MIR3200	FANCE	TAAR5
MYADML2		EFCAB10	DEFA1B	RNASEH2C	RPEL1	MAPK6	FANCC	ABCB6
DEFB130		OR7E47P	C22orf15	MAOB	ZNF879	VWA3B	FANCI	ERICH3-AS1
DEFB133		WDR13	GTF2H2	AHI1	ZNF878	VWA3A	CA5A	BTN1A1
LINC02119		WDR11	IFNW1	HNRNPL	SPN	CCL17	HOXA5	KCNV2
KRTAP10-7		WDR17	LHX1	ABCB7	SP4	LINC01987	HOXA4	NBPF25P
KRTAP10-6		LINC00879	LHX2	IST1	SP5	SNORA3B	RASGRF2-AS1	LOC101929066
KRTAP10-5		FAM204A	MAMDC2-AS1	SNRNP200	KLLN	ANP32D	B9D2	MIR4487
KRTAP10-4		LINC00877	SLC38A6	ZNF274	OVCH2	ANP32A	ATP10A	LCLAT1
KRTAP10-3		LINC00870	SLC38A3	MAP3K20	OVCH1	SPATA45	ATP10B	LINC01900
SLC25A32		LINC00871	SLC38A9	MAML1	SPPL2C	TAZ	GGA1	OSBP2
SLC25A38		USP9X	LOC100129534	HERC6	ATP2A3	LOC102724927	WWP2	MIR3138
TUBA1C		USP9Y	OCA2	MKNK2	CYP27B1	OR52K1	LOC100507600	MIR3136
FAR2P1		LINC01962	STIP1	LCLAT1	FAM169B	CBLL1	MFSD14C	C8G
IGSF11		ZFP42	BHLHE40-AS1	AAR2	IQCF5-AS1	GPR119	MFSD14A	MIR6505
RIMKLA		MYADML2	NCOA3	LRP6	KCND3-IT1	OR2L3	CTSA	MIR6508
RIMKLB		DEFB130	NCOA1	LRP5	AFTPH	MIR548F5	CTSE	EPHA10
LOC100505851		DEFB132	NCOA6	MAP4	SNORA73A	FLJ37505	LGALS17A	MAPT
CTPS2		DEFB133	TMEM9B-AS1	PLEKHF1	ZC3H15	ZNF426	MIR6770-2	LINC01252
HOXA13		LINC02119	NCOA5	PLEKHF2	MIR3621	ZNF429	MIR6770-1	TBX2
LY6G6F		KRTAP10-7	CISH	MTPN	LINC01210	CCDC189	AFF1	MOB3A
NPLOC4		KRTAP10-6	GTF2IRD1P1	TOM1L2	SPHK1	LINC01511	ROR1-AS1	KRT42P
TMEM86B		KRTAP10-5	ANAPC1P1	TUBG1	MIR4533	NEDD9	LOC101929897	LINC02020
LGALS12		KRTAP10-4	GUCY1B2	MTCH2	MIR4530	P2RY14	PDP1	MIR124-1
LGALS14		KRTAP10-3	DIRAS3	SUPT4H1	MIR4538	CH17-360D5.1	UBA5	SAMD8
LOC101927657		MIR1302-10	ZNF497	MOB3A	KISS1R	SHISA4	PHF24	LRRC15
LOC101927653		TUBA1C	ZNF493	PDHX	ATG4C	PCDHB14	RPAIN	CCDC105
LOC105374328		FAR2P1	HAND1	SAMD1	EGFR-AS1	LMOD1	LOC283332	LINC01591
IRAK1BP1		IGSF11	ZNF491	PDHB	ZFP82	LOC101928144	GPR68	LENEP
LOC100506085		FAM102B	RGAG1	LRRC14	DPYSL5	LINC00395	ATP5L2	LOC101927272
LOC100506082		RIMKLB	MTRNR2L3	DROSHA	LOC100505658	MIR7154	LOC100192426	TMBIM7P
LOC100506083		LOC100505851	MTRNR2L1	LINC01590	TMC6	RAB5B	OTOP3	LINC00319
RBBP8NL		AIF1	IDI2	AARS	TMC1	MIR7158	C10orf105	LINC00311
GPC5		AGPS	UBXN11	PEF1	RSPH9	THEGL	C10orf107	C3orf84
MPHOSPH10		HOXA13	IZUMO1R	AP5Z1	RSPH1	CSRNP3	LOC101928445	FLJ42393
MIR488		LY6G6F	FCHSD1	SPATA7	ASGR1	LOC105369438	CXorf58	SIRPG
ANKDD1A		NPLOC4	SNORD127	SPATA5	UBE2NL	BUB1	LOC101928449	PPHLN1
JMJD1C-AS1		LGALS13	SNORD125	FGFR1OP2	ALOX12P2	NUPR2	PRH1	SIRPD
LOC105369632		LGALS12	TRAIP	ARFRP1	VCL	NUPR1	LY9	OSBPL10-AS1
ANAPC5		LGALS14	MESDC2	KDM2A	VCP	LOC101928266	KATNBL1	TRAPPC2
PSMD13		LOC101927657	LINC01327	SIRPG	CPLX3	FOXE1	NFKBIB	TRAPPC5
MOBP		TBX18-AS1	PAXIP1-AS2	PPHLN1	CPLX4	XK	DLX2	ILDR2
MYLK4		LOC101927653	ELOA	TRAPPC8	PBX3	XG	PDGFC	SUGT1P3
MYLK2		LOC105374328	TTC39A-AS1	TRAPPC3	AIRE	C11orf86	MIR1272	IL3RA
MYLK3		LOC100506085	OR4D9	TRAPPC2	PRAMEF5	CRHR2	MIR1271	ARHGEF38-IT1
TRMT44		LOC100506082	DAW1	FAHD1	KMT5C	SCGB1D1	LINC00298	CDCA2
MOB2		LOC100506083	FANCM	GLTP	LOC107986898	TCP10L	CACTIN-AS1	MUC4
PQLC3		RBBP8NL	FANCI	SUGT1P3	CLCN2	TBC1D3P2	CRHBP	SPRED3
MNDA		MIR488	CA5A	PDDC1	CLCN1	LOC102724219	SYNGR4	CRISPLD2
MIR219A2		LOC105374580	TSC22D1-AS1	UBTF	PCDHGA1	PAUPAR	LOC101926951	FAM69C
MND1		ANKDD1A	TAPT1-AS1	RSF1	DNAJA3	FCHO1	AACSP1	COPS4
HIKESHI		JMJD1C-AS1	LOC101929123	SPRED2	DNAJA4	LOC101927420	GRIN2D	ZNF599
FGFR1OP		LOC101928174	NARFL	HDGF	GALR3	C16orf89	DPYD-AS2	ZSWIM8-AS1
CALY		LOC105369632	MTX2	UBE2R2	MRPL20	C16orf82	RETN	CRY2
C1orf234		ANAPC2	MTX1	COPS6	LOC100131655	C16orf87	LOC100130370	ZFR2
C5orf49		PSMD13	PNMT	ZNF598	LOC104613533	CLDND2	MIR4509-2	FAM135A
CLEC1B		PSMD12	LIAS	ZNF599	RAPH1	PCDHGA8	MIR4509-3	FAM135B
HTN3		RTFDC1	ATP10A	RCC1L	RNF133	LOC400541	MIR4509-1	CYP27A1
RFFL		NMI	LOC154761	CRY2	RNF139	PHF1	RHBDD1	FBXL20
FAM45A		MOBP	LOC100507600	FDFT1	GID4	C2CD4A	KLC4	ZNF337
FAM122C		MYLK4	MFSD14B	FAM135A	GID8	CCDC162P	GPC5-AS1	TEX19
MIR6892		MYLK2	CTSO	SST	TRMT12	RPS20	MIR210	ZNF331
MIR6893		MYLK3	CTSG	DDRGK1	MYO1C	ATRN	MIR215	TEX12
MIR6891		TRMT44	CTSW	SSB	MYO1A	OR1E2	OVCA2	FLJ37035
CYP2D6		MOB2	LGALS17A	ZNF335	PGBD4	ARHGEF9-IT1	ZNF519	SLCO1A2
CYP2D7		LRRC27	LOC101928858	ZNF330	PGBD3	PREP	ZNF514	LINC-ROR
SPRR3		KIAA1524	LOC101928850	TEX10	SULT6B1	RPL31P11	LINC01428	FAM166B
TRIM5		HMGB1	MIR6770-2	THYN1	FER1L6-AS2	GDNF-AS1	MIR4308	MIR4528
TRIM7		CHP2	LOC644669	NCAPH2	LGALS8	MIR6862-1	LINC01288	MOXD2P
TRIM6		GCHFR	AFF3	GTF3C2	LOC101929516	MIR3910-1	IFNA21	GPS2
NUP62		MND1	PHACTR2	TTC23	ZFAND5	TTC9C	LINC00484	OTUD6B-AS1
CPEB2-AS1		HIKESHI	LOC101929897	MIR4523	ZFAND4	TTC9B	LINC00487	LOC102724373
FAM159B		FGFR1OP	PDP2	DYNLL2	ZFAND1	ST7-AS1	DEFA5	SNORD115-43
FAM159A		CALY	PHF24	GPS1	SLC39A12	ENTPD3	DEFA1	MIR3671
PSPC1-AS2		ASAH2B	PHF20	GPS2	EIF1AY	SNAPC2	DNAJB8-AS1	TTC16
LRAT		C1orf234	LOC100506125	OTUD6B-AS1	EVI5	RSPH10B	SPHKAP	EPGN
LINC01111		C5orf49	LOC100506127	GLO1	MICALCL	ARNTL2-AS1	MAGED4B	SLC31A2
PPAT		HTN3	TAGAP	CARHSP1	BMP7	LUADT1	GSTA5	RICTOR
MIR4632		FAM122B	ZIM2	TTC17	BMP3	ODF3	SAV1	EPG5
MIR4634		FAM122C	GPR61	TTC19	BMP2	ODF1	MIR6777	MLIP
MIR4636		MIR6892	JARID2	SLC31A1	TERF1	LINC00840	DMRT3	FBXO47
MIR4637		MIR6893	LOC100192426	ZFP91	2019-03-11	KIF3C	MIR6772	DCDC2B
CYTH2		MIR6891	TMEM31	PTDSS2	RASSF3	LINC00851	MIR6771	AADAT
DPH3		MIR6894	NT5C1B	FBXO44	CHD5	TLR10	MIR6779	MIR3687-2
MYH7B		MIR6895	OTOP1	FBXO42	CHD7	FAM209A	IQCA1	C19orf38
LINC00244		CYP2D6	MIR6851	ODC1	CAP2	CGB3	CERS6-AS1	LOC101927592
LINC00240		CYP2D7	LOC101928446	AADAT	TTC5	KIAA2012	SNORA1	LRRK1
KCNQ1DN		SPRR3	PRH2	COG4	TTC4	MIR3199-1	SNORA4	MRPL18
DCK		PFN4	LY9	TMA16	TTC6	CENPVL1	SNORA6	MRPL19
TAF4B		TRIM7	DPCR1	PCM1	CENPBD1P1	CCDC22	LOC101929224	ANKRD20A2
CDH20		CPEB2-AS1	MYO15B	MRPL17	PIKFYVE	CCDC24	LOC101929227	PATE4
CDH23		CSF1R	GOLGA8DP	MRPL18	TTC9	KCTD21	AGAP4	MIR452
CDH26		FAM159B	PRSS33	KDSR	PRDM16	LOC100506688	GDPD2	NFKB1
FLRT3		FAM159A	PRSS37	RNF121	PRDM14	RANBP3L	EXTL3-AS1	RAB40AL
TRPT1		PSPC1-AS2	PRSS36	GPN1	PRDM12	LINC01495	GDPD5	SIAH3
PXYLP1		LRAT	RPGRIP1	DNPEP	MPO	WDR5	GBP1P1	FAM3D-AS1
LINC00939		LINC01115	PRSS38	SIAH2	AVP	WDR4	C6orf106	P2RX1
LINC00934		LINC01117	LOC101929427	NSA2	SPC24	DIAPH2	FCRL4	PTGES2-AS1
FAM196B		LINC01111	VAV3	TWSG1	GRPEL2	COX6A2	PDCD1LG2	FLJ13224
EIF4EBP1		LINC01119	LOC101929422	DIS3	SRGAP2B	XIST	SLC20A1	ZCCHC16
MOG		PPAT	RNU6-9	SHARPIN	ADH4	SNX32	VSX2	ZCCHC18
LOC105378828		IDH1-AS1	RNU6-7	ZCCHC17	CORO6	CHRAC1	LRRC1	GUCY1A3
PDHA1		MIR4632	LINC00298	ZCCHC14	FAM155A	IRGC	HAND2-AS1	TACO1
ERCC6		MIR4634	CRHBP	UBE2J2	ACOT12	TRIM54	MORN5	PHF3
RFPL4A		MIR4635	HCG14	PTGR2	BCORP1	ATP6V1E2	GOLGA6L10	INTS4P1
PLCH1-AS2		MIR4636	WDR92	MTUS2	GRIN2B	MYOG	RRP8	MAPK1IP1L
SEL1L2		MIR4637	HCG17	POLH	KLHDC8A	LOC101059948	GRIA1	DST
LYPD5		MIR3942	LOC101926951	MRI1	SBF1	HSD17B6	HOTAIRM1	CENPBD1
LYPD1		NLE1	INPP1	MAPK1IP1L	TAS2R19	ALDH3B2	SCNN1G	CNGB1
LYPD8		CYTH2	DPYD-AS1	PDAP1	TAS2R16	PARD3	SCNN1B	ZNF81
RGS8		MYH7B	IFFO1	CENPBD1	BCAT1	LOC101928185	SCUBE3	CAPZA3
RGS9		LINC00244	MIR331	PFN1	RRP1B	IL1RL1	RPSAP52	SCARF2
PDXDC2P-NPIPB14P		LINC00243	RETN	CAPZA1	NOVA2	PEBP4	SMIM12	SNORD42B
FSD1L		LINC00242	LOC100130370	TRPC4AP	BRF1	UTP14C	RPP38	CER1
LINC01656		LINC00240	SLC35E2B	C10orf88	LOC105373383	TNFRSF25	SMIM17	GRIN3A
MLYCD		KCNQ1DN	MIR4509-2	PEX26	ACAT2	PROSER1	FGF5	MIR6829
CD28		PAM	MIR4509-3	CPVL	NCOR1P1	HUS1B	HACE1	MIR6825
IFI30		DCK	KLC2	CERK	MIR216A	RSC1A1	NT5DC4	LINC01166
NKIRAS1		CDH20	GPC5-AS1	IMMP2L	ZFYVE27	MRAP	PPIH	NFATC1
FAT3		CREB5	CHCHD7	FADD	CMTR1	SARM1	PPIE	TNFAIP8L3
FAT2		CDH23	OVCA2	RPL37A	MIR6131	BUB1B-PAK6	LLPH	CYP26B1
PSG8		CREB1	ZNF519	GFER	MIR6134	ZFHX2	DCP2	PCDH12
PSG6		LINC00939	OR5AR1	SRRT	ERC2	CBX3	LZIC	PCDH15
PSG5		LINC00935	TSPYL6	ALKBH8	CDK16	CBX2	MIR3118-1	VPS50
PSG2		FAM196B	LINC01425	VPS51	CDK14	CLASRP	MIR3118-2	MIR29C
LOC101927023		PPP6C	LINC01427	ALKBH1	CDK15	HKR1	PTGES3L	MIR381HG
MIR525		EIF4EBP3	LINC01422	PVR	MMP23B	CDH23-AS1	KBTBD3	LOC102724659
OR4F29		MOG	MIR4300	THAP1	B3GNT3	OR10Z1	RASL11B	MIR297
OR4F21		YBEY	ZBED5-AS1	MIR2110	B3GNT8	ERCC4	MIR1258	NRIP2
SSTR5-AS1		SATB2-AS1	MIR3655	FAM219A	LOC102723692	ERCC5	GLB1L2	CHSY3
PTPMT1		LOC105378828	LINC00489	SSPO	TBCCD1	CD244	GLB1L3	MIR516B2
FRGCA		PDHA1	MIR3651	CDKN2AIP	SGK494	MRPS15	MIR125A	DOCK4-AS1
HIST1H1T		MRPS14	MIR3650	OCIAD1	KRT75	CD247	ARL3	ZNF619
BMS1P22		RFPL4B	DEFA4	TRMU	KRT79	MRPS11	DHFR2	TCL6
OR8B3		RFPL4A	DEFA3	CHERP	HFE2	CD248	RRM1	HELB
OR8B4		RILPL2	MIR365B	TRMO	HYPK	PRIMPOL	ZC3H12B	SMG1P6
HIST1H1D		PLCH1-AS2	MAGED4B	HELZ	SNORD115-46	CARD19	ZC3H12C	CCND2-AS1
BCL2L14		SEL1L2	GSTA5	RBAK	PTK7	SNURF	TSR3	SNED1
NTMT1		LYPD4	RNF208	UPF1	PTK6	THOP1	RAD51-AS1	GNAQ
FAM27C		LYPD5	RNF207	UPF2	ITGB3BP	CLEC4M	TH	IL18
GTF2H4		LYPD8	STRA8	C2orf50	ATG16L1	SSR2	TG	SEMA5A-AS1
COX7A2L		RGS1	HGC6.3	GNAQ	C4orf50	MIR4698	MLXIPL	ZDHHC22
IFNW1		RGS8	MIR6776	AEBP2	DDX20	POU6F2	LOC100509620	ZDHHC24
LHX2		RGS9	MIR6779	ZDHHC21	ZNF157	KLHDC10	SRSF12	BPY2B
LHX3		LINC01659	NCKAP5L	ZDHHC23	DDX28	MIR3918	ZFYVE21	MROH5
LHX5		MLYCD	CERS6-AS1	ZDHHC24	PDPN	MIR3911	RASA4B	ZNF141
LHX8		CD28	SNORA9	KIFAP3	TRUB1	BECN1	CRYBA2	DNTT
LHX9		MRPS5	SNORA1	MS4A1	MIR4742	BECN2	TICRR	VWA7
MAMDC2-AS1		NKIRAS1	INTS10	ZNF142	MIR4746	BSN-AS2	MC3R	PKIA
LOC100129534		FAT3	LOC101929224	ZNF146	STOML1	MIR4643	MIR2052HG	NIT1
YBX3		PSG8	LOC101929227	SOD1	NT5M	MIR4646	RIPPLY3	MIR4779
CHIC2		PSG6	ARHGEF3-AS1	PKIG	TBATA	OXA1L	SLC4A7	MIR4775
CDIPT		PSG5	AGAP3	NIT2	DSCR9	SCRN3	SLC4A1	TYSND1
NCOA3		PSG2	AGAP6	NIT1	DSCR4	C6orf52	SLC4A3	MIR4772
NCOA5		LOC101927023	GDPD5	HCFC1R1	DSCR3	LINC00297	SLC4A8	LOC101928063
ZFHX4-AS1		LSM3	YWHAB	MIR4775	PTCD1	LINC00293	KCMF1	HLA-F-AS1
SORT1		MIR525	FCRL1	INO80	CRYGS	TCP11X2	BROX	CR1L
GTF2IRD1P1		GAMT	FCRL2	KANSL1L	PP14571	MIR217	MXRA5	OR2F1
ANAPC1P1		OR4F29	FCRL3	CYHR1	UBE2I	ALOX12B	IGSF5	MIR3200
SLC22A31		OR4F21	FAM163A	HLA-F-AS1	NCCRP1	CDH17	MOB1B	CUZD1
CDIP1		SSTR5-AS1	CHST13	NUP153	PLEKHM3	CDH19	CLDN10-AS1	VWA3B
ALKAL1		PTPMT1	CHST15	GPKOW	LINC00207	MIR646HG	KRT19P2	CCL17
ERF		FRGCA	IGSF11-AS1	MAPK9	FAM72A	HTR1E	LOC399886	LINC01987
ZNF493		HIST1H1T	LOC101927513	BCOR	MIR6715A	BCL2L2	KCNA10	SNORA3A
ZNF490		BMS1P22	IBA57-AS1	GPBP1L1	TREML4	MIR3198-1	AICDA	ANP32D
MTRNR2L3		OR8B3	LRRC9	STAT5B	SNORA48	WNT8A	CFAP65	SPATA45
MTRNR2L1		OR8B4	MORN5	STAT5A	OR51T1	PRAF2	FGR	FAM72B
MTRNR2L7		HIST1H1D	PLD6	FOXRED2	SLC44A2	NEGR1	MIR5692B	MIR30C2
MTRNR2L6		GNMT	PLD2	CTC1	MSI2	MIR1260B	RAX	LOC102724927
NLGN4Y		LOC105369848	DOCK9	ANP32A	MSI1	GARS	BSPH1	GPR119
NLGN4X		CKMT1B	GRIA3	TAZ	HAO2-IT1	SC5D	OCM	OR2L3
IPMK		BCL2L15	GRIA1	PRIM1	COQ6	LINC00645	IL9R	RASGRP2
TMEM185B		BCL2L14	ACSBG1	PRIM2	COQ2	HOXD8	TSIX	FLJ37505
SNORD12C		BCL2L13	ACSBG2	CBLL1	HBM	ENOX2	BFSP1	ZNF426
IZUMO1R		FAM27C	SCNN1D	CTCF	TPX2	JAK2	TRPC7-AS2	SFR1
FCHSD1		HSD11B2	FAM98A	OR2L3	WWC3	EMX1	UTAT33	LMOD1
FCHSD2		ALDH1B1	CLEC9A	HSCB	OR52J3	C6orf1	MESP1	LOC101928144
HIGD2B		COX7A2L	LOC286059	C7orf26	GPR101	MIR1825	TAAR1	LINC00395
DND1		IFNW1	SCUBE3	ZNF428	SYPL1	EXOC3L2	TAAR2	MIR7158
NID2		LHX2	SMIM17	GPRIN3	BRICD5	TMTC1	RCE1	THEGL
LINC01324		LHX3	CHIAP2	SHISA5	SETSIP	RAMP2-AS1	SPANXA1	BUB1
LINC01320		LHX5	BCORL1	BTD	RNF2	TCTN1	SPANXA2	LOC101928266
OR5B2		LHX8	HACE1	IWS1	LRRC69	NLRC5	VSTM1	TMEM131
DLGAP1-AS3		LHX9	NT5DC1	RAB5B	LRRC66	EMX2OS	ABCB5	XK
OR4D5		MAMDC2-AS1	THEMIS2	RAB29	C7orf34	PLAT	DNLZ	CRHR2
OR4D6		LOC100129534	LLPH	COX6C	RASSF1-AS1	ASAP3	SNRNP200	C1D
FANCE		OCA2	OR6M1	NASP	LOC100505915	ARHGAP24	SPEF1	TCP10L
CA5A		YBX3	TPPP2	SLC35C1	ACTR8	GNA11	OSTN-AS1	LOC102724219
F13B		YBX2	MIR3118-1	LOC101929134	GPANK1	ATP5A1	KCNV2	LOC101927420
ADGRD1		CDIPT	KBTBD8	CRHR1	GNRHR	PCDHGB5	CTXN2	C16orf82
ZFAT-AS1		NCOA1	RASL11B	COQ9	SPINK14	PCDHGB4	CTXN3	BAHCC1
LOC101929123		NCOA7	PHAX	TECPR2	GTDC1	FAM104B	CCKBR	PCDHGA8
HOXA7		TMEM9B-AS1	RBM22	AUP1	ICOS	NEK7	LOC101929066	LOC400541
HOXA3		ZFHX4-AS1	FMO9P	LIMCH1	IDUA	CPD	STX18-IT1	OR1E2
IGLL1		SREK1	RBM28	ZFAS1	OR5V1	SPATS2L	MIR4484	ARHGEF9-IT1
MIR663A		GTF2IRD1P1	LOC107985126	RIC8B	MIR670	MFSD6L	MIR4482	RPL31P11
RASGRF2-AS1		GUCY1B2	MIR1253	BAHCC1	NPIPA8	PLA2G4F	PRR34	GDNF-AS1
PRMT2		DIRAS3	MIR1252	PHF7	NPIPA5	TCF21	PRR35	MIR6862-1
B9D2		ALKAL2	DHFR2	ATRN	NPIPA7	ATPIF1	LOC151174	MIR3910-1
ATP10D		ZNF493	ZC3H12B	CHMP1A	HIPK4	TMEM59	LINC00052	TTC9C
KRIT1		ZNF490	TH	PREP	LEMD1	MPV17	LINC00051	TTC9B
TRABD2B		MTRNR2L3	TF	MIEN1	NAPB	ARL15	OSBP2	ST7-AS1
GGA1		MTRNR2L7	TG	NBAS	C3orf14	MAPK10	LRP2	SNAPC1
SLC6A20		MTRNR2L4	CYP4A11	NIF3L1	OSR2	AK2	CALR3	ARNTL2-AS1
LOC100240735		NLGN4Y	SRSF11	TMBIM4	LARP4	PSORS1C1	ANTXR2	ODF1
LOC100507600		NLGN4X	SRSF12	GLG1	LARP7	PHYHD1	OR51S1	LINC00840
CTSO		EEPD1	SLMAP	TTC9C	LOC105369423	JPH4	MAP6	TLR10
CTSC		FRYL	ZPBP	NOSIP	LGR6	PEX11A	PLEKHF2	FAM209A
CTSV		IPMK	LOC101927755	SNAPC2	FOXJ1	STARD10	MIR6508	KIAA2012
CTSW		TMEM185B	LOC100507564	ZFP14	TMEM121	RHBDF2	TMEM220-AS1	MIR3199-1
AMMECR1		SNORD12C	CRYBA2	ODF2	USP27X-AS1	SEZ6L2	EPHA10	TMSB4Y
LOC101928850		IZUMO1R	CRYBA1	LINC00847	LOC105371849	KCNJ10	DMRTA2	LOC729603
AFF2		FCHSD1	LINC00523	KIF3A	SH3BP5-AS1	ABCD3	C14orf28	APBB2
PHACTR2		HIGD2B	LINC00521	STAMBP	LOC101928894	ATP6V0D2	UTS2R	LINC01495
LOC101929897		TRAIP	MIR2052HG	SEL1L	ERICH6B	THEM5	ANKMY1	COX6A2
STK40		DND1	RIPPLY3	KIAA2013	S100A7	AGBL4	HK2	SNX32
UBA2		NID2	C16orf54	CNTLN	LINC01148	FOXO4	TTTY8B	IRGC
PHF24		LINC01324	SLC4A9	TMSB4X	EVPLL	EIF3B	TBX2	TRIM51
PHF23		LINC01320	SLC4A8	LRRC3-AS1	LRRIQ4	CBR4	LINC01255	TRIM52
LOC100506125		OR5B2	AP5B1	APBB1	ADAT3	LANCL3	KRT42P	ATP6V1E1
LOC100506122		DLGAP1-AS3	HHATL	RNF20	RBAKDN	MYOZ1	KBTBD11-OT1	ATP6V1E2
TTLL10-AS1		OR4D5	IGSF6	COX6A1	BRI3BP	DDAH1	LINC01258	HSD17B6
RPAIN		OR4D6	DEFA9P	SNX33	RPGR	SELENBP1	LINC02020	LOC101928185
LOC283332		FANCF	LOC105369779	CHRAC1	TUSC8	MAP4K3	LINC02027	IL1RL1
LOC283335		FANCE	SLC37A3	TRIM56	GNG13	TFCP2L1	LINC02026	PEBP4
GPR65		CA5A	LOC399886	TRIM50	RIMBP3B	MINDY1	LINC02028	PROSER1
GPR61		F13B	AICDA	NREP	SEC24A	DBT	SAMD7	HUS1B
INE1		TSC22D1-AS1	CFAP65	ATP6V1E1	C16orf96	EMCN	SAMD8	RSC1A1
RMI2		ADGRD2	USP35	HSD17B4	C16orf92	ANKRD46	LRRC19	BUB1B-PAK6
OTOP1		ADGRD1	RAX	PARD3	ZNF699	ECHDC2	LRRC10	ZFHX4
OTOP3		ZFAT-AS1	BSPH1	PSKH1	ZNF695	DNAAF5	SVOP	LINC00954
OTOP2		LOC101929123	OCM	PEBP1	TRIM39-RPP21	FBXL17	FAHD2B	CDH23-AS1
OR14J1		HOXA3	TEFM	TNFRSF25	COPZ2	PRKAA2	CCDC105	OR10Z1
POGZ		CEP57	PPP1R26-AS1	RNMT	SNORD58A	EPM2A	LINC01040	ERCC4
MIR6852		PRMT2	TSIX	SLC29A1	SHB	LEMD3	AQP12A	CD247
FMC1		B9D2	AHI1	SARM1	SHD	TMEM125	TMBIM7P	PFKL
LOC101928445		ATP10B	UTAT33	RFC5	MIR8069-1	NES	LINC00316	SNURF
CXorf58		ATP10D	TAAR6	ACADSB	NUDCD1	RTN4R	MTCYBP44	CLEC4M
LYN		TRABD2B	TAAR1	HKR1	PGAM1P8	GPD1L	VRTN	MIR4698
LOC101928238		TYMS	TAAR2	ERCC8	ZNF343	GPR182	SIRPD	APOC1
DPCR1		WWP1	SCN9A	ERCC3	ZNF341	METTL22	OSBPL10-AS1	POU6F2
MYO15A		LOC100507600	RAD54B	MRPS15	ZNF346	METTL25	OR1P1	HIF1A-AS1
NFKBIZ		PRTN3	ABCB1	PFKM	ZNF345	LOC105369736	LOC101929710	MIR3918
PLAC8		CTSO	ABCB9	CARD19	SERPINA13P	RAB2B	PSMG4	BECN1
PRSS33		CTSF	SLF1	THOP1	NUDT13	FRRS1	ABCA17P	BECN2
PRSS37		CTSG	DNLZ	CASP8AP2	NUDT10	MIR3713	GDAP2	BSN-AS2
NR5A1		CTSZ	ERICH3-AS1	APOC3	NUTM1	LOC105374461	ILDR2	MIR4646
DLX5		CTSV	GADD45B	USB1	FRMD6-AS1	LINC00094	SUGT1P3	SCRN3
PRSS38		INCA1	ZYG11B	GNPDA1	FRMD6-AS2	CA10	CDCA2	LINC00293
RNU6-9		LOC101928858	OSTN-AS1	LOC100505585	RESP18	RAB23	CDCA4	MIR217
RNU6-7		LOC101928850	KCNV1	PGK1	LGI4	RAB24	LOC100294362	ALOX12B
RNU6-1		MIR6770-2	GACAT3	BECN1	LRSAM1	GLRA2	CFAP47	CDH13
PYGO2		MIR6770-3	CTXN2	RPP25L	LMO7DN	PPP2R3C	FAP	CDH17
WDR92		LOC644669	CTXN3	MIR4647	DRGX	ZPBP2	RELB	MBP
WDR97		AFF4	STX18-IT1	OXA1L	LINC00163	ARRDC5	RELA	MIR646HG
AACSP1		PHACTR2	MIR4489	LINC00294	FOXL2	SNORD115-37	ARHGAP26-AS1	MIR3198-1
GRIN2D		LOC101929897	MIR4486	DPM1	BRCA1	GPHB5	KLK8	WNT8A
DPYD-AS2		STK40	PRR32	ARPC5L	MIR3155A	STRADA	KLK9	NEGR1
TAP2		UBA3	PRR34	TBC1D9B	LINC00836	SNORD115-31	TRIM6-TRIM34	MIR1260B
CYMP-AS1		PHF24	LINC01900	CDH10	MIR6788	OR4C13	COPS2	LOC401127
MIR331		PHF20	LINC01904	CREG1	MIR6782	TRAF3IP2	COPS5	SH2D4A
SUPT5H		LOC100506125	MIR3138	NIPBL	MIR6784	TNS4	ZNF594	GON4L
RPTN		LOC100506127	MIR3136	RBCK1	TFR2	NAXD	ZNF599	ABL2
FXR1		TAGAP	LRP8	BCL2L2	YY2	CD164L2	ZSWIM8-AS1	TMED6
MIR339		LOC100506122	CALR3	ATP23	LOC643542	TMEM212	ZFR2	TMED3
MIR4509-3		TTLL10-AS1	OR51S1	PRAF2	SUSD4	TMEM215	FAM135A	TMED1
KLC1		RPAIN	C8A	TDP2	CCDC36	COX10	IGF1	TMED8
MIR215		LOC283332	PTPN22	MIR1281	LINC02151	TMEM218	SST	SLC6A18
CHCHD3		LOC283335	FAM180A	OS9	NECAP2	ARPP21	FBXL20	SLC6A13
CHCHD6		GPR61	PLEKHF2	TMEM50A	PRAMENP	TTC36	TEX19	CD52
CHCHD4		INE1	MIR6509	ABL1	GTPBP1	LOC100507388	TEX14	SRP54
ZNF513		ATP5L2	TMEM220-AS1	TMED7	GTPBP3	LOC100507387	TEX12	LOC101928809
ZNF510		RPAP2	EPHA10	TMED4	LOC105372257	FOXB1	NTF3	SPATA9
ZNF511		RPAP1	DMRTA1	TMED2	PLK1	FBXW7	NTF4	SPATA3
OR5AR1		RMI2	MAPT	TMED9	LINC01716	KIAA1683	SLCO1A2	MIR556
ZNF514		OTOP1	ANTXRL	TMED8	TXNRD3NB	SH3RF2	GTF3C2	PTRH1
TSPYL6		OTOP3	UTS2B	HNRNPF	LOC101927690	SH3RF1	LINC-ROR	GTF3C6
LINC01425		OTOP2	LOC102723517	TADA3	LOC613038	MIR8052	MAD2L2	OR5D13
LINC01426		OR14J1	SYT9	CD59	MAGED4	MIR8057	MIR4527	OR5D14
LINC01422		C10orf105	TTTY8B	SRP54	ATP8B2	TJP3	MIR4529	LOC105369810
LINC01428		SDS	MTCH2	KDM8	DPPA2	LOC100507657	MIR15B	LOC101929626
LINC01429		MIR6852	LINC01255	SRA1	LINC00441	CCT6B	LOC102724373	SIGIRR
XIRP2		LOC101928445	MOB3C	MIR555	SMC1B	ASCL4	LOC105373051	MIR6724-4
KIAA0355		CXorf58	KBTBD11-OT1	PTRH2	SGTA	CFL1P1	CNOT6L	SCN11A
FAM223A		CXorf57	LINC01258	MFSD12	TRIM48	GAS6-AS2	MIR152	PYURF
MIR4306		LOC101928449	LINC02020	GTF3C4	TRIM45	PNKP	TTC16	EEA1
MIR3651		LOC101928238	LINC02023	CD99L2	TRIM42	C21orf33	TTC13	NIPAL1
LINC00485		MYO15A	LINC02022	GAR1	IVL	KAT8	TTC12	AHCTF1
LINC00484		KIAA0100	MIR124-1	GARS	AFMID	ZNF516	EPGN	FAM58A
LINC00483		PRSS33	TMEM38A	FRAT2	MIR3156-3	KAT5	ZFP90	ARL2BP
MIR3658		NR5A1	SBSPON	MTIF2	PFDN4	KAT7	EGR4	LOC101927914
LOC105370473		PRSS38	LRRC18	C3orf18	LACTBL1	LOC101927450	EPG5	POM121L9P
GSTA1		DLX2	LRRC10	AGGF1	LOC101929592	GNAO1	SNORD1C	PIN1P1
DYNLT1		RNU6-9	SVOP	LOC100129503	RTN4R	MROH2B	GTF2A1L	FAM177B
C1orf87		RNU6-7	CCDC105	FXN	OCSTAMP	C1QTNF3-AMACR	FBXO47	SETBP1
HGC6.3		RNU6-1	LINC01590	EWSR1	LOC107985210	PRLH	FBXO43	LINC00640
SIGLEC16		RNU6-2	LINC01591	AHCTF1	HMGN1	AATK	DCDC2C	SULT2A1
SIGLEC14		PYGO1	LINC01592	FAM58A	MX2	VTRNA2-1	SNORD13	DCAF4
SIGLEC15		FERMT2	XBP1	ARL2BP	CHL1	XIRP1	C22orf29	C21orf140
SIGLEC12		CRNKL1	AP5Z1	SH3BGRL	CBY3	LOC101928739	MIR3687-2	POLR3G
SIGLEC11		HCG14	MIR762HG	COX14	CAHM	LOC101928731	MRPL17	LOC105370369
KIFC1		WDR92	LINC00319	CAMTA2	PLP1	SMCR2	NFKB2	PLET1
MIR6773		HCG17	LINC00310	RPS6KB2	HIST1H2BN	LINC01898	BAP1	LAIR1
PLA2G12A		WDR97	C3orf84	WWTR1-AS1	SYNJ2-IT1	RDH16	ZCCHC10	HSPE1-MOB4
CERS6-AS1		LOC101926951	MTCYBP41	XAB2	FABP12	RDH12	SLC45A4	MIR135A2
SNORA9		PRPH2	FLJ42393	LINC00641	CPSF2	LOC101929460	LOC107985773	MIR135A1
HS6ST2		USP6NL	PPHLN1	NPTN	TTLL3	WDR5B	CHKB	MIR6511B1
SNORA4		AACSP1	TRAPPC8	DCAF5	TTLL2	LINC01875	MAPK1IP1L	ZNF503-AS1
SNORA6		GRIN2D	OSBPL10-AS1	DCAF8	TTLL8	LINC01878	THBD	TMEM202
TCERG1		USP19	OR1P1	POLR3F	HEPACAM2	ZSCAN21	DSE	TMEM204
INTS14		DPYD-AS2	TRAPPC5	POLR3A	MIR3909	ZSCAN22	CNGB3	TMEM207
AGAP2		CRKL	PRPH	POLR3H	NOA1	TDRD1	BCLAF1	FLJ40288
AGAP4		TAP2	LOC105370016	TMEM127	MIR4674	TDRD6	SLC22A20	TTTY3B
AGAP5		CYMP-AS1	RRN3P2	KIAA0922	C6orf47	EIF4G1	ZNF83	HPX
AGAP6		MIR331	FANK1-AS1	CDK11B	FOXL2NB	WDR59	ZNF84	OAZ2
CCL4L2		RETN	GDAP1	SCRN1	LOC105378137	TPRG1-AS2	CAPZA3	OAZ3
GDPD2		LOC100130370	ILDR2	ATP5F1	MIR204	HCST	SCARF1	MIR8065
SLC23A3		RPTN	ILDR1	MIR6511B1	STAG3L5P	MIR7704	SNORD42B	KDM4C
GDPD4		SLC35E2B	SUGT1P3	ARPP19	TRDN	MIR7706	MIR6859-1	ADAM6
FCRL6		MIR339	IL3RA	TMEM203	TTPA	MIR7702	MIR6829	OLFML3
YWHAE		CYP4X1	ARHGEF38-IT1	TMEM206	UNC5B-AS1	MIR6078	MIR6820	FEN1
FCRLA		MIR4509-3	UBTF	KIAA1328	MIR1294	NUCB1-AS1	LINC01166	FAM87B
FCRLB		KLC1	CDCA3	C14orf93	MIR1299	USP50	NFATC1	FAM87A
FAM163A		KLC2	LOC100294362	MPND	LOC105376421	PRODH	NFATC2	WFDC3
CHST11		MIR215	SPRED2	GABARAPL2	CPB2	ASCC1	TNFAIP8L3	WFDC5
CHST15		CHCHD2	SPRED3	OAZ2	SYNGR3	CACNB3	TAS2R20	TMEM60
CHST14		CHCHD3	ASTL	OAZ1	CRX	PDZRN4	GFER	KLHL41
LOC101927513		ZNF513	CRISPLD2	KIAA0141	CRH	ZNF557	CYP26B1	ZNF629
PRKX-AS1		ZNF510	CRISPLD1	KRAS	CR2	ZNF558	PPP1R14A	ZNF624
IBA57-AS1		OR5AR1	PTH2R	ADAM9	CR1	CACNG1	PCDH10	ZNF621
LRRC9		TSPYL6	KLK1	RPL4	GPD1L	RPL34	PCDH15	UGT2B15
LRRC4		TSPYL1	TRIM6-TRIM34	RPL3	ARNTL2	LOC105376072	ALKBH6	OLFML1
WNK3		LINC01425	COPS5	FEN1	CD69	PCDH7	VPS51	ZFX-AS1
LRRC6		LINC01422	ZNF596	FAM87B	OR7A17	ATF7	ALKBH1	FSCB
KLHL6-AS1		LINC01428	ZSWIM8-AS1	ACO1	PSCA	ZNF286A	MIR29C	IGFALS
MORN4		LINC01429	ZFR2	ACO2	MAPKAPK5-AS1	BUB1B	LOC102724652	TTTY17A
PLD6		XIRP2	FAM135B	TMEM61	PAEP	LINC01798	THAP1	LIFR-AS1
GOLGA6L10		KIAA0355	FBXL20	KLHL42	PKN3	SDF2	LOC102724659	SLC4A1AP
GRIA4		FAM223A	FBXL22	ZNF628	LOC105373463	PTGER4	MIR2110	BPIFB3
ACSBG1		MIR4306	ZNF337	ZNF629	MIR567	PTGER1	MIR299	LOC101929473
ACSBG2		LINC01284	ZNF334	ZNF623	KCNE2	B3GALT1	MIR298	LINC01867
HOTAIRM1		MIR3656	ZNF333	UGT2B11	KCNE1	OR13C4	MIR5681A	C9orf50
FAM98B		MIR3651	TEX15	APAF1	DNASE1	TNFRSF4	MIR6124	HCG27
FAM98A		LINC00484	NOTCH2NL	RPL5	IL36RN	GUCY2D	NRIP3	HCG20
SMIM10		LINC00487	NTF3	S100A6	LOC388820	SENP7	CHSY3	WDR49
RPP30		LINC00483	SLCO1A2	ACVR1	GLIS3	SENP3	CHSY1	PTF1A
NT5DC4		NRP1	ZNF33B	THAP10	LOC101928386	SAMM50	MIR516B1	MKRN1
RUSC2		LOC105370473	FAM166B	TBC1D10C	FAM21EP	LOC105379391	DOCK4-AS1	WFDC1
PPID		SAV1	BMPER	TBC1D10A	LOC101929384	GFPT2	HELT	LHFPL4
PTHLH		C1orf87	LINC01209	LOC101929470	G6PC	INA	SMG1P5	LHFPL1
CFDP1		HGC6.3	SNORA74B	ZSCAN18	SMIM7	MIR191	LOC646938	EMX1
ATF6B		SIGLEC14	MIR4529	ENOX2	SMIM6	BSX	LOC107985579	PRKD2
OR6M1		SIGLEC15	MOXD2P	WDR41	SMIM5	P4HTM	MINOS1-NBL1	OVCH1-AS1
TPPP3		SIGLEC12	MIR15B	WDR44	SMIM9	GSG2	LENG8-AS1	POU1F1
TPPP2		SIGLEC11	GPS2	WDR48	PPIAL4G	ABCG4	SEC14L5	MIR4999
MIR3118-4		KIFC2	LOC102724373	NMRAL1	SERPINF1	NCKAP1L	CCND2-AS1	LOC440173
MIR3118-1		SYNPO2	SNORD115-43	PRKDC	VPS26B	PARM1	COMP	ZNF540
MIR3118-3		MIR6773	MIR3671	MKRN1	KLRD1	LOC101928132	IL15	ZNF548
MIR3118-2		MIR6771	TTC16	MKRN2	OR51L1	TRA2A	EFHD1	LINC01419
PI3		NCKAP5L	TTC13	EMX2	BPY2	FLJ46284	ABHD12B	RAB6C-AS1
FMO9P		TNKS2	SLC31A2	PRKD1	MTA3	MIR133A2	LOC105369187	PRKRA
LOC107985126		CERS6-AS1	RICTOR	ITM2B	DPH6-AS1	PRAMEF20	ZDHHC22	PTGES2
EPHA8		SNORA9	LOC105370906	SFSWAP	C2orf49	TSC22D4	ISL1	SNORA17B
EPHA7		SNORA4	EPG5	PHF21A	C2orf40	KCNJ2-AS1	MROH9	CCAR2
EPHA6		SNORA6	PTDSS2	VPS25	OR52B2	KIAA0895L	MROH7	ZBTB8A
EPHA4		TCERG1	MLIP	ADNP2	ADPGK-AS1	LOC101927557	MS4A3	OXSM
EPHA3		INTS14	CNTD1	ZNF549	PARP15	HAS1	ZNF140	MIR188
MIR1250		AGAP2	FBXO47	VPS29	PARP11	C12orf65	ZNF142	MRPS18C
LSMEM1		AGAP3	DCDC2B	RARG	ZNF454	CA3	DNTT	DDHD1
COL9A3		AGAP4	CATIP	PTTG1IP	MIR548O2	NHEG1	DSC1	DNAJC18
COL9A1		AGAP5	EPCAM	PTGES3	KCNIP4	RGL4	LOC107985899	SCML2
TH		AGAP6	MRPL19	PTGES2	METTL22	ELOA2	MAGOH	NRL
TF		CCL4L2	RNF121	CCAR1	CA10	RAPSN	C20orf27	LOC101929595
TG		GDPD2	PIK3IP1-AS1	CCAR2	ABHD11-AS1	ZNF790	VWA7	TPSG1
TXNL1		SLC23A3	INTS4P1	KIAA1958	TMEM213	ZNF791	VWA2	NUP214
TAPBPL		SLC23A2	CHKB	OXSM	GMFG	ZNF792	DSG2-AS1	TPGS1
SRSF11		GDPD5	MRI1	MRPS18B	LOC101928489	MIR5589	SNORD14C	DUOX2
SRSF12		FCRL6	MAPK1IP1L	LCN8	PLAG1	TRPV4	SNORD14B	GUCY2GP
LOC101927755		YWHAE	CENPBD1	EPRS	WDR54	FGFR1	MIR4779	C19orf84
LOC100507564		FCRLA	CNGB1	EDF1	RPL37	GNA14	MIR4778	C19orf81
SLC17A8		FCRLB	ZNF81	SUPT16H	ATF4	ARHGEF15	CLEC18C	LOC105375342
ZFYVE26		FAM163A	ZNF80	NRM	CTNNAL1	LOC101928303	KCNJ16	FIS1
RASA4B		CHST11	CAPZA3	NRL	MIR198	SFXN5	HLA-F-AS1	MIR550A1
CRYBA1		SLC20A1	CAPZA2	IER3IP1	SLC2A12	TUBB3	SORCS3	OR10R2
RWDD2A		CHST15	SCARF2	TPSG1	TRPV2	MEI4	NANOG	DGCR9
LINC00524		CHST14	SCARF1	TPGS2	UBE2B	NUDT1	RRH	DGCR5
LINC00521		ROCK1	MAGEA8	HGH1	TPTEP1	KCNJ1	BCO2	LOC105369520
LINC00528		LOC101927513	KRTAP1-1	ECH1	DMRT2	SQSTM1	LOC101929333	SMIM21
PLCL1		PRKX-AS1	C10orf82	HARS	SGF29	ZADH2	CUZD1	PMEL
HHATL		IBA57-AS1	PEX26	RAB22A	LOC101928303	LASP1	VWA3B	PGS1
IGSF5		LRRC9	OR2G3	SALL2	HYKK	NDUFS2	CCL14	UBE3D
CLDN10-AS1		LRRC4	MIR6823	B9D1	GIMAP4	DACH2	MIR320A	LOC101928661
DEFA9P		WNK3	LIN7C	SWSAP1	GIMAP7	MIR6084	FAM212B-AS1	SNORD32A
LOC105369779		LRRC6	IMMP2L	GLTSCR1	CORO1C	PRMT6	SERPINA2	LINC00210
ITGB1		LRRC2	LINC01166	HBP1	WASF3	HEATR3	SERPINA3	TBC1D19
ITGB8		MORN2	SEMA6A-AS1	LEPROT	FLI1	C1orf115	SERPINA4	HSPA1B
KCNA10		TREML3P	NFATC2	DGCR2	PLXNB1	FMNL2	SNORA31	PF4
AICDA		GOLGA6L10	TNFAIP8L2	RPP40	DIRAS1	ATP6V1A	GAGE13	MIR101-2
MAT1A		DOCK1	TAS2R20	SMIM20	SFXN3	GJA5	LOC728145	HSPA1L
CFAP61		ACSBG1	AP2B1	SMIM26	SNX7	NABP1	CTC1	PDE2A
MIR5692B		ACSBG2	CYP26B1	NOX4	MED10	HDHD5	ANP32D	FOCAD-AS1
BSPH1		FAM98A	SSC5D	UBE3A	MLEC	HDHD3	SPATA41	FAM222B
TEFM		ZNF750	PCDH10	GRB2	RAF1	SNORD28	PRR23A	CPSF4L
CEL		SMIM13	VPS50	MIGA1	EFNA3	MLH1	OR52K1	MIR1268B
RNASEH2C		SMIM19	ALKBH2	NAA20	CBLC	LRP5L	MBTD1	KYAT1
NEIL1		NT5DC4	ALKBH3	QDPR	TNFAIP8L2-SCNM1	BRWD1-IT2	GPR119	LOC105372343
NEIL3		RUSC2	MIR29C	ZBED2	MEF2C	LINC02209	C7orf25	KIRREL
MESP2		PPIG	PLBD1-AS1	IKBKAP	SMIM10L2B	AKAP6	ZNF420	LINC01608
SNCAIP		PPID	MIR381HG	CACTIN	SLC15A2	AKAP7	LINC01516	ESYT2
TAAR5		DCPS	LOC102724652	MIR101-1	KCNJ1	LOC101927855	NEDD8	ESYT3
TAAR1		PTHLH	MIR2113	MXI1	GIT2	LOC101927851	PCDHB14	LINC00552
TAAR2		CFDP1	MIR2116	DXO	RNF44	AKAP9	OR5W2	PABPC4L
TAAR8		ATF6B	PMCHL2	FAM222A	OVOL2	LOC101929988	MIR643	LOC105369723
SPANXA2		FAM193A	PMCHL1	MEN1	LARS2	LOC101927588	LOC101927141	LAYN
SCN9A		OR6M1	ALPPL2	TTI1	C16orf45	CETN3	MIR7151	C18orf32
VSTM5		TPPP2	CHSY3	NR2C2AP	CCDC37-AS1	LTC4S	MIR7159	LOC441178
VSTM4		PIP	MIR516B2	KIF7	TMEM191A	LOC102725191	WNT7B	LOC105369891
ABCB6		MIR3118-4	MIR516B1	KCTD15	LUC7L2	FSIP1	OSCAR	LGALS8-AS1
ABCB8		PIR	ZNF619	AP3M2	MIR5696	DNAJC9	LOC105369438	HHLA2
GOLGB1		MIR3118-1	TRMO	LOC105372343	FREM3	DNAJC6	NUPR2	HHLA1
IST1		MIR3118-3	TCL6	TNKS1BP1	EPB42	DNAJC2	LOC101928266	MC4R
ERICH3-AS1		MIR3118-2	LOC101929073	ESYT1	LOC103312105	PTPRVP	TMEM130	CASC2
SPEF1		PI3	MINOS1-NBL1	ESYT2	GFOD2	TAS2R3	TMEM136	DLL1
OSTN-AS1		CHRM2	SCEL-AS1	IFI44	TINCR	MIR466	TMEM135	ACY1
ZNF276		RBM24	SEC14L3	PALM	KATNAL1	CDK5RAP3	DSG1-AS1	SPANXN5
KCNV2		RBM25	SEC14L5	SLC9B2	ATG12	CCDC144A	LOC101928887	ACTC1
CTXN2		RBM23	UPF1	MIR2277	VSTM2B	ATP6V1B1	C11orf87	DSN1
CTXN3		FMO9P	IL19	TBC1D10B	OPA1-AS1	P2RY2	LOC101928882	SPANXD
CCKBR		LOC107985126	IL10	GPBP1	LINC00112	P2RY1	MUCL1	RAD51B
B3GNT6		MIR1258	PINX1	LOC100287015	THRAP3	P2RY4	CRHR1	GFI1B
MIR4486		EPHA8	LOC105369187	CEP250	GSTM1	ADGRE4P	SCGB1D4	C17orf64
MIR4485		EPHA7	ZDHHC22	UHRF2	GSTM4	WRAP73	TBC1D3P2	C17orf67
MIR4484		EPHA6	BPY2B	HHLA3	COLGALT2	CDCA8	CDY1	ADAM21P1
PRR30		EPHA3	BPY2C	RB1	MIR1245A	OR6T1	PAUPAR	OR2M3
C17orf50		LSMEM1	MROH8	MAT2B	LOC105378049	MEP1B	HCG9	LINC01375
LINC01904		COL9A1	MROH5	WDR45	LOC105378044	CEP104	LOC100131315	PIH1D2
LOC151174		ARL2	MS4A7	FAM50A	CPT1C	TCL1B	PNPO	PIH1D1
LRP3		ARL6	MS4A5	STX6	CPT1B	SYCP3	C16orf89	GPATCH11
LRP8		ZC3H12D	MS4A1	AAMDC	N4BP2L2-IT2	SLC22A16	C16orf82	MIR4458
MIR3132		TH	ZNF141	ACTC1	DUSP15	SLC22A14	CLDND1	MIR4459
MIR3131		TF	DNTT	DSN1	DUSP13	NSMCE2	RIC8B	MIR4455
HLA-DOA		TG	DSC1	RAD51C	MCM8	LOC105377652	PHF6	KLHL4
LOC105378231		SRSF11	VWA7	GATAD2A	CSH1	ANOS1	LOC400541	KLHL3
C8A		SRSF10	VWA2	C17orf62	OPRD1	ARHGDIA	RPL29P2	LOC102724200
MAP6		SRSF12	KCNN4	MRPS36	SACS-AS1	USH1G	CCDC162P	TCTN1
MIR6508		LOC101927752	KCNN3	TP53BP1	SBF2-AS1	FFAR1	RPS26	SERPINB11
MIR6509		LOC101927755	PKIB	IPPK	LOC153684	ZNF92	RPS21	ADGRA3
CHIT1		LOC100507564	SNORD14C	GLRX3	TMF1	ZNF99	OR1E1	SYNE1
KRT73-AS1		SLC17A8	MIR4779	PIH1D3	ANKHD1-EIF4EBP3	PRB1	ARHGEF9-IT1	LOC105378933
DMRTA2		ZFYVE26	MIR4778	S100A12	SNORD55	FAM153C	ITPK1-AS1	UBQLN3
DMRTA1		RASA4B	TYSND1	S100A16	SNORD57	MIR6834	LOC101928748	OR8B12
C14orf28		CRYBA1	MIR4777	MIR4458	CCDC62	MIR6835	MIR6862-2	ULK4
UTS2R		LINC00521	CLEC18C	GRK2	EP400	SHC4	MIR3910-1	MYNN
AVIL		MIR548AA1	LOC101928063	KLHL7	ANKRD18B	MIR509-1	SLC25A3P1	TNN
TTTY8B		UBALD2	CR1L	KLHL2	APLF	SHC1	TTC9B	STK19
KRT42P		SLC4A8	OR2F2	KLHL9	LINC02239	SSC4D	DLEC1	CACNA1G-AS1
KBTBD11-OT1		DCTN5	MIR3200	TCTN3	PDZD9	CDC16	SNAPC1	STK11
MAPKAPK2		RPS4Y2	MIR3201	XRN2	LOC105375009	LINC00592	SNAPC5	OR14C36
TUBG2		KCMF1	BCO1	ADGRA1	ATP8A2	FRMD8	MIR3074	ZNRF3
PDHX		PLCL1	BCO2	MPV17L2	C1orf100	FRMD5	ARNTL2-AS1	EFCAB9
LINC02023		HHATL	MAPK8	CAMKMT	OR10A6	LINC00598	CAGE1	EFCAB5
LINC02022		IGSF8	CUZD1	UBQLN2	TOLLIP-AS1	PKNOX1	ODF3	LETM2
LINC02027		DEFA9P	LYL1	UBQLN4	NRAP	PKNOX2	LINC00845	LOC101928943
LINC02026		LOC105369779	GPBP1L1	ULK1	LOC101927378	DHFRP6	ATP2B2-IT2	SIT1
SAMD7		ITGB3	STAT5A	TNF	SBNO2	DPF1	TMEFF2	PSMD5
MIR124-1		SLC37A3	LINC01987	MYNN	KCNAB1-AS1	GPALPP1	TLR10	PSMD7
LRRC10		LOC399886	LINC01984	UBL7	ZBTB43	VPS41	LINC02125	RPGRIP1L
SVOP		KCNA10	SERPINA3	UBL3	PCA3	TAS2R39	FAM209B	NAF1
FAHD2B		AICDA	SNORA3A	STK10	P4HA3	RPL36A	TBXA2R	LOC101929741
LINC01593		CFAP69	KCNT2	HEATR5B	LOC100421746	GMEB2	CGB1	CTAGE15
LINC01594		RAN	ANP32D	ZNRF1	MRPL50	GMEB1	SNORD97	OPRPN
LMF1-AS1		CFAP65	SPATA45	ZNRF2	MIR412	OR1F1	SNORD93	TICAM2
CHRNA4		USP35	SPATA46	MYBBP1A	IQCG	SPDYE1	PPP1R27	CGA
CHRNA5		EXT1	TAT	GRTP1	IQCD	SPDYE2	TMSB4Y	HDAC4
CHRNA1		ALDH5A1	ATRNL1	PRKCSH	IQCJ	VEPH1	CCDC27	HDAC7
CHRNA2		SPTY2D1	MIR30C1	SAP30BP	DNAJB5-AS1	KLF17	LINC02148	HDAC6
LINC01040		OCM	MUC17	PSMD8	GSX1	KRTDAP	ZEB2-AS1	TMEM161B
LINC01048		CEL	GPR119	PSMD4	IL5RA	SHQ1	UBE2G2	TRAPPC10
MIR762HG		TSIX	OR2L3	PSMD2	PPP1R11	FAM69A	DISC1-IT1	TRAPPC12
LINC00311		KRT8P41	FLJ37505	COPS7A	ERVK3-1	CXorf40B	HEPHL1	CMC4
LINC00317		NEIL1	C7orf25	NAF1	ATXN3	NDUFS4	LRRC3-AS1	CLDN34
C3orf84		CLYBL	ZNF426	DHRS4L2	OR6Y1	NDUFS5	LOC729603	CECR3
MTCYBP41		UTAT33	ZNF425	C11orf58	LOC107984178	LOC100506801	SGPL1	ZNF891
MTCYBP43		MESP2	ZNF429	C11orf54	LOC400927-CSNK1E	ZRANB3	LINC01492	CEBPE
VRTN		SNCAIP	CCDC189	TUBB	SNORD116-20	PLCXD3	LINC01499	LCE5A
OSBPL10-AS1		HNRNPL	CCDC181	HDAC5	CRISP2	ATP9B	LINC01498	MAP3K13
TRAPPC3		TAAR6	CCDC182	HDAC7	OR6C65	GRXCR2	SMR3B	MAP3K15
PRPH		TAAR1	P2RY14	TMEM161A	FGF14-AS1	ZNF845	LINC01720	EML2-AS1
LOC105370014		TAAR9	PCYT1B-AS1	TRAPPC11	FGF14-AS2	USP17L9P	MAGEE2	CTNNA2
LOC105369921		TAAR8	P2RY12	TRAPPC13	NHEJ1	CD300E	LOC105371795	JPX
LOC105369920		UVSSA	GARNL3	CMC2	KPTN	PTENP1-AS	TRIM58	UBAP1L
LOC101929718		SCN9A	CH17-360D5.1	SRCAP	FAM129C	ACTRT2	TRIM51	CERS3
LOC101929710		VSTM5	LMOD1	FAM86C1	SPON1-AS1	ACTRT3	CCNDBP1	GP9
MTCP1		ABCB7	OR5W2	MAP3K10	MYBPC1	PPP1R2P3	MAB21L1	RGSL1
PSMG4		SLF2	LOC101928144	CEBPG	TRPC4	PPP1R2P9	LOC101059948	KRTAP20-2
GDAP2		IST1	LINC00395	MAP3K11	USF3	DNMT3L	PRMT3	KRTAP20-4
ILDR2		ERICH3-AS1	DAB1	PHKB	MRGPRX3	AAK1	HSD17B1	ZBP1
ILDR1		GADD45G	RAB5B	CEBPZ	MIR3976HG	PTPRN	HSD17B2	THADA
CDCA7		ZYG11A	MIR7158	MIR6789	OR2T27	LOC105374171	LOC101929584	TMEM212-AS1
NDUFA4L2		ZNF277	THEGL	CTNNA1	CXorf40A	RGS9BP	PSKH2	MIR3606
MUC7		ZNF274	CSRNP3	STXBP5L	LINC01162	KCNQ5-AS1	PSKH1	USP32P1
MUC4		NBPF25P	LOC105369438	JPX	LINC01168	PRKAG3	PEBP4	LINC01235
CFAP47		CTXN3	BUB1	CERS2	CCNB1	ZDHHC19	HUS1B	NPY4R
SPRED2		STX18-IT1	LOC101928266	TFB2M	SFRP4	MACROD2-AS1	RSC1A1	RAP1GAP
RELN		HERC1	TMEM139	EXTL3	PZP	DDX43	C6orf201	MIR6722
ARHGAP26-AS1		MIR4486	XK	MAN1A2	FEZF1-AS1	DDX47	BUB1B-PAK6	MIR10B
PTH2R		MIR4485	LOC101928882	ATIC	SPESP1	ELAVL4	ZFHX4	PART1
KLK5		MIR4484	CRHR2	AP4B1	FMO6P	ELAVL3	HTN1	LOC101805491
KLK6		PRR30	SCGB1D1	ZFAND2B	TM4SF20	LSM14B	CLASRP	OR56A5
ZNF843		C17orf50	TCP10L	THADA	LAMC3	MIR4769	LINC00954	OR56A1
COPS3		PRR34	TBC1D3P2	MIR3605	RWDD4	MIR4760	ERCC8	KCNA2
COPS4		LCLAT1	LOC102724219	GALK2	RWDD3	LOC101928098	OR10Z1	BHMT
ZNF597		LINC01904	PAUPAR	RSL1D1	MIR1468	SPSB1	KDF1	AZGP1P1
ZNF595		LOC151174	FCHO1	C12orf10	PCDH9-AS3	PTTG2	CD244	TUBA8
ZNF599		OSBP2	LOC101927420	MIR6721	TCHP	RS1	MRPS10	LINC02240
ZSWIM8-AS1		LRP2	LIMCH1	MIR6727	MIR920	LINC01995	PFKP	RGS13
ZFR2		LRP3	C16orf82	AHDC1	ERN2	E2F7	LOC105376171	CLEC16A
FAM135B		MIR3132	C16orf87	SDE2	RIMBP3	E2F5	CLEC4C	TTLL12
SST		MIR3131	PCDHGA8	RSPRY1	SNORA36B	E2F8	CLEC4A	OR10J3
FBXL22		LOC105378231	LOC400541	UBE2L6	MIR92B	IZUMO3	CASP8AP2	PMM2
ZNF335		CALR3	PHF1	UBE2L3	SYNPO2L	MIR26A2	MIR4698	ZC3H10
ZNF330		ANTXR2	CCDC162P	PREX1	CASP7	FAM234B	APOC4	RNF112
TEX15		MAP7	ATRN	STT3A	CASP5	OR51J1	MIR551B	ZC3H14
TEX11		FAM180A	OR1E2	FAM8A1	CASP9	CTBS	GNPDA2	GRIN1
TEX10		MIR6505	ARHGEF9-IT1	MGC32805	DOLPP1	IL36G	MIR3919	NUP98
TEX12		MIR6506	RPL31P11	NUTM2A-AS1	PKD1L3	IFITM3	LINC01126	LOC100996763
THYN1		MIR6508	GDNF-AS1	RGS12	HYAL3	CD300LG	LINC01122	RAB40A
FLJ37035		MIR6509	MIR6862-1	UTP3	HYAL4	SNORA2C	PGK2	DENND4B
NTF4		CHIT1	MIR3910-1	TTLL10	SNORD115-19	HDC	MIR4645	KIRREL3-AS2
NCAPH2		SERPINI1	TTC9B	SNF8	SNORD115-13	U2AF1	MIR4648	SMAD5
CXADR		KRT73-AS1	ST7-AS1	MZT2B	DCTN6	OR10AD1	SCRN3	RAD21L1
CYP24A1		MTPN	ST7-AS2	PMM1	CSMD2-AS1	GPR162	LOC105379252	LOC101929532
ZNF33B		DMRTA2	ENTPD5	ZNF704	ABHD16B	LIPC-AS1	LINC00297	TMLHE-AS1
SYNJ2BP-COX16		DMRTA1	ENTPD8	RNF115	ABHD16A	SLX4	LINC00290	DPT
LINC01209		MAPT	RSPH10B	RNF112	UNC13D	ZNF436	MIR212	RBMXL1
BIRC6-AS2		C14orf28	LUADT1	ZC3H18	KCNB1	CCDC192	MIR217	RBMXL3
LINC01205		UTS2R	ODF1	DHX9	OR8I2	CCDC190	CDH12	CNPY4
LINC01207		AVIL	LINC00840	NUP93	LOC388813	LINC01566	OR4A15	HTR2A-AS1
SNORA74A		MYCBP2	LINC00851	RAB40B	HORMAD2	TM6SF2	LOC642426	RFX6
KRTAP17-1		TTTY8B	TLR10	GHDC	ZSCAN31	RTCB	OR7E12P	RFX1
SNORD115-43		KRT42P	FAM209A	LRPAP1	IFNAR2	LOC400684	HTR1E	YDJC
MIR155		KBTBD11-OT1	CGB3	AMMECR1L	SMARCD3	MIR3663HG	HTR1F	KERA
MIR150		MAPKAPK2	KIAA2012	PLRG1	IPCEF1	ICA1	HTR1A	ZNF57
TTC14		TUBG2	MIR3199-1	BFAR	ACVR1C	TXLNB	MIR3198-1	KIZ-AS1
TTC19		LINC02023	CENPVL1	MGRN1	SOX11	LOC105379695	WNT8A	MIR6876
ZFP91		LINC02022	CCDC22	CUEDC2	SOX14	FAM170A	NEGR1	MIR6879
RICTOR		LINC02027	CCDC24	RBMXL1	PDLIM4	PAPPA-AS1	LOC102723604	LINC01684
PCDHA11		LINC02026	CCDC27	PNN	TEKT4P2	RAB4B	MIR4436A	NIM1K
PCDHA12		SAMD7	LINC02142	MR1	ZDHHC1	MIR659	LOC343052	SPAAR
PCDHA13		MIR124-1	KCTD21	CHFR	ZDHHC2	MIR655	SH2D4B	BRD3
MIR514A1		SAMD8	LOC100506688	RFX5	ZDHHC5	IL12RB2	LOC100506725	CH25H
FSTL4		SDCBP2-AS1	LOC101929798	RFX7	HES7	ACTL10	GON4L	LOC102724623
GTF2A1L		LRRC19	DISC1-IT1	RFX3	ADGRG4	ACOT1	ABL2	ZSCAN9
FBXO48		LRRC10	LRRC3-AS1	APC	C2orf16	MIR7160	TMED7	ZSCAN4
CATIP		SVOP	LINC01495	ADNP	ENO1-AS1	LOC102723322	TMED5	VILL
SNORD10		LINC01593	LINC01494	ZNF57	GPR150	GSPT2	TMED1	KRTAP24-1
SNORD13		LMF1-AS1	LINC01497	RASAL2-AS1	GPR156	PAPD4	TMEM201	KRTAP19-2
CDC37L1		CHRNA4	WDR3	MIR6878	GPR158	PAPD5	BAIAP2L2	TTTY23B
EPCAM		CHRNA5	SMR3B	CLIC1	TMEM151A	LRBA	TMED8	LOC105372143
C19orf38		CHRNA7	GUSBP11	AP2A2	TEPSIN	FOXD3	SLC6A18	SRRM3
LOC100506606		CHRNA1	LINC01728	BRD4	PPFIA3	MIR892C	SLC6A13	SRRM5
COL6A6		CHRNA2	XIST	BRD2	MIR5188	SLC35D3	PIMREG	TM2D2
KLK14		CHRNA3	SNX31	BRD3	LOC220729	SLC35D1	LOC105372430	ARHGAP21
KLK15		LOC345051	CHRAC1	SEH1L	C7orf62	GABRQ	TADA3	ARHGAP20
PRELID3A		MIR762HG	IRGM	PDIA6	CILP	C11orf98	SPATA8	ARHGAP28
MRPL10		LINC00317	LOC105371242	ZSCAN9	ZNF469	C11orf91	SPATA3	LOC105375266
MRPL15		C3orf80	GABRR2	SUPT20H	CYB561D1	THUMPD1	PABPN1L	MIR4718
MRPL18		C3orf84	TRIM52	VILL	ZNF467	THUMPD3	MIR552	MIR4714
PLA1A		MTCYBP41	ATP6V1E2	ZNF674-AS1	LINC01555	PXDNL	MIR559	LOC105371789
LOC107986266		MTCYBP43	MYOG	FAM214B	LINC01553	LOC101929124	PTRH1	PRKACG
ANKRD20A2		MTCYBP45	MAB21L1	AKIRIN1	LOC105376365	MIR3670-2	IFNG-AS1	ZNF135
ANKRD20A3		VRTN	MAB21L2	SRRM1	FAM173A	PCDHA9	OR5D16	ALMS1-IT1
ANKRD20A1		TRAPPC8	HSD17B1	SRRM2	MIR4279	CDX4	LOC105369810	PPAN-P2RY11
ANKRD20A4		OSBPL10-AS1	HSD17B3	TM2D1	LOC100288866	LRFN1	LOC101929626	NUP160
SNCB		PRPH	LOC101929584	ARHGAP22	LINC00606	OR2T3	C22orf23	MIR4728
LOC100996717		LOC105370014	PSKH2	ARHGAP21	LINC00601	UBAP2	C22orf24	FRRS1L
MIR454		LOC105369921	CEP192	ARHGAP29	SPHAR	UBAP1	SMILR	TGFA-IT1
DNPEP		LOC105369920	MAMLD1	RBFA	RPL23P8	LINC00858	MIR6724-3	NEUROG1
SIAH3		LOC101929718	SLC29A4	NDUFAF3	DGAT2L6	C8orf22	CALB2	GTF2F2
FAM3D-AS1		LOC101929710	RSC1A1	RSAD1	PAAF1	KLHL35	CALB1	CUX2
ACVR2B-AS1		MTCP1	C6orf201	DYNC1LI2	GP1BB	MTNR1A	AKNAD1	GLYATL2
PDZRN3		PSMG4	MRAP	ZNF138	RAB19	PEX1	AGGF1	LOC643711
ZNF155		GDAP2	SARM1	ZNF134	RAB18	ZNF560	LOC100129503	ACRV1
P2RX1		GDAP1	HTN1	SPRYD7	RAB13	SNORD56B	NIPAL4	MIR548A2
P2RX2		ILDR2	ZFHX2	MIR4723	RAB12	PRB4	LOC102723838	HVCN1
P2RX5		ILDR1	CDH23-AS1	MIR4721	RAB15	CTB-178M22.2	ARL2BP	LRRC40
FAM27E5		GLTP	ERCC8	NUP160	LOC102724719	SLC16A5	HMHB1	LRRC46
RMDN2		NDUFA4L2	CD244	SH2B1	MIR7111	LOC100286922	SERINC4	FNDC8
RMDN3		CRB1	CD247	OGDH	TNNI2	PLCXD1	PIN1P1	H1FNT
ZCCHC13		LOC100294362	KIAA0922	C1orf131	TNNI1	TSSC2	PKDREJ	PALMD
ZCCHC10		CFAP47	SNURF	GTF2F1	TMEM249	GGT6	NPFFR2	MAGEA2B
ZCCHC16		LLPH-AS1	LOC105376171	CUX1	TMEM240	PTPRT	NPFFR1	MIR1912
FKBP14		RELB	CLEC4M	CSNK1A1	TMEM242	PTPRQ	LOC643923	MIR1915
CDRT4		ARHGAP26-AS1	CLEC4G	RAP1A	ELMO1-AS1	TINF2	MIR549A	ATP6V0A4
ANKS4B		PTH2R	CTTNBP2NL	CTF1	MZT1	PTPRG	FAM177B	LINC00698
GUCY1A3		KLK2	MIR4698	UBFD1	BMS1P21	PTPRC	WWTR1-AS1	LINC00346
SLC45A1		KLK6	APOC4	RNF216P1	SLC35G3	PTPRB	MIR1295A	LOC105369443
PTGR2		ZNF843	HIF1A-AS1	TFG	SCGB2B2	PVRIG	F2RL3	RCSD1
CEP112		ZNF846	MIR3919	LRRC41	FAM90A27P	MIR320C2	XAB2	LOC102723360
INTS4P1		RHBDL1	MIR3912	LRRC47	LINC01934	ARHGAP19-SLIT1	LINC00644	C3orf33
ADARB2		COPS4	LINC01121	LRRC49	KIAA1671	LINC01814	LINC00648	C3orf30
LOC107985773		ZNF592	BECN2	CCDC159	INSM2	LINC01819	OTUB1	IL17REL
FZD10		ZNF595	DEUP1	CNTROB	INSM1	MIR296	LOC105379194	NACA2
CNGB1		ZNF599	MIR4642	MANSC1	LOC100134368	PLS3-AS1	OR10X1	DANT2
LOC728485		ZSWIM8-AS1	C6orf52	ICMT	SEC23A	RC3H1	VEZT	LOC105371824
SNORD41		ZFR2	DOCK10	MIR1914	PDYN	MAP1LC3C	C21orf140	TMEM108
RAB11B-AS1		FAM135B	C6orf58	FCF1	ZNF670-ZNF695	GGTLC1	POLR3G	CYP2B6
ZNF83		SST	LPAL2	ATP6V0A2	URM1	ZFP28	LOC105370369	PDCL2
ZNF81		FBXL22	LINC00290	ATP5A1	OR4K17	ARL5C	GLT1D1	LOC255187
HLA-L		ZNF337	LINC00293	ACOX1	OR4K13	WDR31	TDRD15	GLYCAM1
LOC105377623		ZNF334	RABGEF1	RABGAP1	MIR17HG	WDR33	TNP1	LOC100131347
CAPZA3		ZNF331	MIR212	GAL3ST4	GAL	EIF4A1	NPBWR2	PCDHGB7
CAPZA2		TEX15	ALOX12B	RFX3-AS1	RFLNA	WDR38	PALM2-AKAP2	ZNF365
CAPZA1		TEX14	CDH15	C3orf33	OSGEPL1	HLX-AS1	ZNF503-AS1	MIR450A1
SCARF2		TEX11	CDH16	C3orf38	PON3	TLE6	ZNF503-AS2	MIR5687
KRTAP1-1		TEX10	MIR646HG	GGPS1	IFT74-AS1	FGF4	SLC52A3	MIR5682
CER1		TEX12	OR7E12P	MYCNUT	LOC105369332	MIR4316	ARPP19	GLIPR1
MIR6859-4		FLJ37035	TAF7L	CGRRF1	WASHC1	TFPI	SLC6A16	GP1BA
MIR6859-2		LINC-ROR	HTR1E	TMEM109	PNMA6F	KIAA2022	SLC6A14	MIR3681
MIR6859-3		ZNF33B	HTR1F	TMEM101	SCO1	LOC101060498	LOC102723833	C1orf74
MIR6859-1		TTC23	HTR1A	TMEM104	NDST4	LINC02179	MIR4419B	LOC102724323
PEX26		MAD2L1	MIR3198-1	STAT6	FTLP10	MBD5	CALHM3	VHLL
GRIN3B		SYNJ2BP-COX16	LOC105377348	VOPP1	OR1A1	LOC100506691	PRR9	LOC105378052
MIR6822		LRP2BP	WNT8A	TMCC2	SCOC	SLC25A14	MTHFD2P1	DUSP21
MIR6821		LINC01209	ITSN1	MRPL33	RPL21P28	SLC25A12	MIR8063	YAF2
NFATC1		LINC01203	NEGR1	CHMP2A	LINC02120	CCDC17	MIR8062	MIR890
PPP1R14A		BIRC6-AS2	LOC102723604	RREB1	RNF217-AS1	VIT	MIR8068	UBE2D4
SRRT		LINC01205	MIR1260A	ZNF362	LOC101928700	STAC	KIAA0141	SNORD65
PCDH17		SNORA74B	TREH	H2AFZ	LOC101928708	COX6B2	ADAM7	APOF
ALKBH6		KRTAP17-1	HAVCR1P1	H2AFJ	GPR1-AS	LINC01733	ADAM2	CCDC54
LOC102724652		KHDC1	MIR4436A	NCAPG2	MELTF-AS1	CLDN9	SPO11	CCDC58
KISS1		GPS1	LOC105376430	NMD3	C14orf166	FIG4	IL20RA	CABP7
LOC102724659		GLO1	FLVCR1-AS1	POLDIP2	DCAF4L2	MAGEB5	IL20RB	FBXO36
LIME1		SNORD115-43	LOC102724890	RASA1	PARD6G-AS1	IRF7	NEGR1-IT1	FBXO39
MIR2113		MIR155	LOC343052	NUP85	DIS3L	IRF8	GOLGA6D	MBOAT4
MIR2110		MIR150	NPHS2	YTHDF2	GLUD2	SNX21	GOLGA6B	SLC25A52
MIR297		TTC14	LOC100506725	GLB1	LINC01827	SNX25	WFDC5	UNC79
MIR2116		TTC12	ABL2	BIRC2	LINC00886	RUNDC1	WFDC6	ALAS2
MIR298		TTC19	TMED6	DUSP28	MIR124-3	LOC105378687	TMEM65	MORC3
MIR6128		ZFP91	TMED1	FENDRR	TTC21B	PANX3	TMEM61	MORC1
CDK20		PRDM2	BAIAP2L2	YAF2	TSGA13	PTGDR2	KLHL41	SSUH2
ALPPL2		LOC105370906	HNRNPR	EIF5A2	SNAI3-AS1	MIR758	KLHL40	LINC01772
MIR181A2HG		PCDHA10	TMED8	UBE2D1	MIR6085	C1orf159	ZNF625	CBWD5
VTI1A		PCDHA11	SLC6A18	SAP130	ADIPOQ	LINC00466	ZNF626	FAM197Y5
CHSY3		PCDHA12	SLC6A13	CCDC51	SNORD109B	LINC00461	ZNF620	TTBK2
CHSY1		PCDHA13	SLC6A12	CCDC57	MUC6	TRIM69	UGT2B11	RBMS3-AS1
CACNA1C-IT2		MIR514A1	TNNI3K	PREPL	PHKG1	TRIM61	OR2T33	LOC101927363
DOCK4-AS1		MLIP	PIMREG	FBXO34	LINC02107	TRIM64	TTTY17A	MIR424
TCL6		GTF2A1L	ANKRD33B	FBXO38	LINC02103	TRIM67	TTTY17C	MRPL43
LOC101929073		FBXO46	SRP54	MBOAT7	ASB16-AS1	LOC100996419	LOC285696	MRPL42
SLCO4A1-AS1		FBXO40	LOC101928809	SLC25A53	DNASE1L2	SERTAD3	THAP10	MRPL46
HELT		FBXO48	ASMT	WBP11P1	LINC01456	ARAP2	LOC101929470	MRPL48
TEKT3		CATIP	KDM8	ALAS1	ZNF890P	MIR133B	LOC101929473	NGF
TEKT4		SNORD17	SPATA9	MORC2	FGL1	PPP1R42	LOC101929479	BMX
LOC646938		SNORD10	AARD	MORC3	ADARB1	CRLF2	LINC01862	OR5B17
SEC14L5		SNORD13	CD5L	GPATCH2L	MAGEA9	CRLF1	C9orf50	CCDC7
SEC14L4		CDC37L1	HIST1H4C	LINC01771	TEX13A	NXPE2	HCG25	PCDHB18P
CCND2-AS1		C22orf29	CCDC129	CBWD6	STN1	DMTF1	HCG27	STAM-AS1
UPF2		UNCX	DLEC1	CBWD1	HOMER1	GUSB	HCG20	AS3MT
KRT6B		COG4	MIR558	LGALS3BP	OR13F1	TNFRSF17	WDR48	MTMR14
IL19		LOC100506606	MFSD10	ACBD4	MIR762	ECEL1P2	WDR49	LOC102546294
IL10		CYYR1-AS1	GTF3C1	HYLS1	LINC01473	CHODL	JAK2	WFIKKN2
GNAZ		COL6A5	GTF3C5	RNF19A	MIR769	POLR2J4	PTF1A	DCAF12L2
AEBP2		COL6A6	OR5D13	MIR429	THAP2	ZNF337-AS1	LINC00929	GPR78
HMGN3-AS1		KLK14	OR5D14	MRPL43	THAP4	NDUFA10	FAM74A1	KIR3DL2
ZDHHC21		KLK15	MIR518A2	MRPL47	THAP6	RAB1A	RIMS1	MIR521-1
ZDHHC22		LOC100133286	EPS15L1	MRPL49	THAP8	SLIT2-IT1	RIMS2	JMJD7
BPY2B		GCC2-AS1	LOC101929626	MRPL48	TRIM17	CHRD	RIMS3	JMJD8
BPY2C		PRELID3A	TP53I13	NEK9	MIR495	C1orf216	LOC105377716	ZHX1
ISL2		MRPL10	FRAT1	DHPS	MIR498	AMBN	CERKL	KRTAP21-3
MROH8		MRPL15	C22orf24	CCDC6	LOC105370489	LOC100130849	KLF2	HS3ST6
KIFAP3		MRPL18	SMILR	CCDC9	LOC283710	INO80E	KLF8	BEND2
MS4A7		PLA1A	MIR6724-4	EID2B	PGAM4	FAM124B	LOC105370941	OR9Q2
MROH7		LOC107986266	MIR6724-1	WDHD1	FABP2	CYP2F1	SFSWAP	NFS1
DNTT		TMEM71	MIR6724-3	PCP2	FALEC	LINC01136	PHF21A	FBXL2
DSC1		ANKRD20A2	CALB1	ECE1	PFN1P2	LINC01133	MAP3K19	DES
C20orf24		ANKRD20A3	LOC389895	IMPACT	BVES	MIR4656	ZNF549	SLC25A5-AS1
RANGAP1		ANKRD20A1	LOC102723838	AP1AR	SCMH1	SPDYE16	LINC01411	MIR222
KCNN1		ANKRD20A4	YRDC	PITPNB	EPS8L1	OR6C4	RARG	GBA3
DSG2-AS1		SNCB	ARL2BP	CLEC7A	TNFRSF6B	LINC00269	RAB6C-AS1	TBPL2
PKIG		RNF123	LOC101927914	AMN1	LOC101926892	LOC102724555	JAKMIP2	CELSR3-AS1
PKIA		OR11A1	SLC47A2	MRPS27	LEXM	TATDN2	JAKMIP1	ATP5S
SNORD14B		TMEM110-MUSTN1	SLC47A1	MRPS21	CAMP	LRP1B	PHGDH	ME1
TYSND1		LOC100996717	POM121L9P	JMJD6	NDUFB2-AS1	GAPDHS	CTD-2201I18.1	ATP5E
MIR4777		MIR454	HMHB1	ZHX3	LACC1	BBS9	SNORA17A	CYP7B1
LOC101928069		SIAH3	SERINC5	JMJD8	LOC103171574	LOC339807	MIR1827	LALBA
KANSL1L		FAM3D-AS1	COX14	MEMO1	GLUD1P3	BBS2	ZBTB8B	CLPS
HLA-F-AS1		ACVR2B-AS1	PIN1P1	SIGMAR1	TXNDC2	BBS5	RNF139-AS1	FEZF1
CR1L		PDZRN3	PKDREJ	ZNHIT6	PRMT8	ESM1	HDGFL1	RBPMS-AS1
NUP153		EMILIN2	CALHM2	NAPEPLD	C1orf226	NIPA2	RCOR2	LILRP2
OR2F2		ZNF155	NPFFR2	C6orf62	PRMT3	PIK3CA	TIGD4	SNORD114-20
CARS2		P2RX3	NPFFR1	FBXL3	PRMT7	ZSWIM2	PTPRCAP	LOC105372440
MIR3200		FAM27E5	LOC643923	FBXL5	HMGCR	ZSWIM3	MIR183	GABRP
MIR3201		RMDN2	MIR549A	DEK	MIR4435-2	ZSWIM8	MIR182	GABRD
NANOG		RMDN3	RPS6KB1	MANEA	XDH	MEG3	MRPS18C	ZNF816-ZNF321P
RRH		DENND1C	FAM177B	GBA2	DHX57	MEG8	LCN9	LOC254896
CUZD1		DENND1B	WWTR1-AS1	GBAS	CYP4F22	PRRG3	LCN8	TM9SF1
THNSL2		ZCCHC13	MIR1295A	TBPL1	CCNJL	ARF4-AS1	DDHD1	SPATS2L
THNSL1		ZCCHC10	F2RL2	ACD	LOC151484	SCART1	TECRL	MIR129-1
VWA3A		ZCCHC16	ST6GAL2	ATP5H	C6orf10	HMCN2	DNAJC18	LINC00862
CCL15		FKBP14	LINC00642	ATP5B	C6orf15	LINGO1-AS2	SUPT16H	OR3A1
GPBP1L1		CDRT4	LINC00640	MPZL1	ACSL3	NPHP4	LOC101928107	PLA2G4C
STAT5A		GUCY1A3	SULT2A1	CLPX	HTR5A	FZD10-AS1	LOC101928103	CMTM1
PLEKHN1		CEP112	OR10X1	CLPP	TMPRSS4-AS1	PCOLCE-AS1	NRL	NDUFA12
SERPINA5		PIK3IP1-AS1	DCAF1	CLPB	KREMEN1	PCNX2	TPSG1	GNG2
SERPINA6		INTS4P1	DCAF4	SLC9A3R2	NEK10	BGLT3	NUP214	UGT3A2
SNORA3B		ADARB2	DCAF8	CLP1	MNT	PCNX4	TPGS1	TRDMT1
SNORA3A		LOC107985773	LOC105370369	LMTK2	SPSB4	MIR4730	LOC440434	SMYD1
TCERG1L-AS1		FZD10	PLET1	MIGA2	LINC00927	MIR4734	EME2	CLK3
KCNMA1-AS2		MAPK1IP1L	HOXD3	PSAP	ANKRD29	LINC01670	FLJ33534	ONECUT3
GAGE13		THBD	TDRD10	KRT10	LOC102723640	LINC01676	MCHR2-AS1	TMEM150C
SYNPO		DSE	HSPE1-MOB4	NBPF8	ADA	CD47	CDHR3	MTO1
PRR23A		LOC728485	MIR135A1	NBPF1	OR4N3P	FPGT	CDHR4	MUC5AC
TAZ		SNORD41	TNP1	TMEM259	MOCS3	TBL1Y	LOC101927543	OR52D1
FAM72B		TBX2-AS1	NPBWR2	TM9SF4	CD1D	BEAN1-AS1	C5orf30	LOC100130451
ATRNL1		RAB11B-AS1	SLC52A1	TM9SF2	CELF2	MIR543	MIR153-1	TSPAN18
MUC15		ZNF81	TMEM207	SPATS2L	SPATA31A6	PAK3	RNFT2	C7orf57
MUC13		HLA-L	TMEM209	MEPCE	OR52A5	KCNG4	OR10R2	MIR941-2
OR52K1		LOC105377623	SLC6A16	KCNC4	SEZ6	GAST	ZNF782	ZNF471
CBLL1		CAPZA3	SLC6A15	ACAA1	SMAD1-AS1	AXDND1	MIR5591	ZNF473
GPR119		CAPZA2	HMGCS2	SUFU	HIST2H4A	OR8D4	SMIM21	SFI1
MIR548F2		KRTAP1-1	TTTY3B	CMTM3	ZNF436-AS1	GAS2	ADAMDEC1	MIR5192
MIR548F1		CER1	PRR9	NDUFA11	N4BP1	LOC105369860	NOX5	MIR5191
LRRN3		MIR6859-4	OAZ3	GNG5	HEATR4	PKNOX2-AS1	NOX4	B4GALT6
WNT6		MIR6859-2	MIR8065	FUS	HEATR9	C22orf34	UBE3A	LINC00618
COX7B2		MIR6859-3	MIR8064	SMYD5	LOC101929662	PLPP7	LOC101928661	SOGA3
MIR514B		MIR6859-1	MIR8067	TRDMT1	KLRK1	C1orf158	SNORD32A	MIR4436B1
C7orf26		PEX26	MIR8066	CLK2	SYCP2L	AGAP2-AS1	MTFR2	PPP2R1A
ZNF425		MIR6821	KDM4C	CLK4	IKBKG	DDX19A	GET4	LMF1
ZNF429		MIR6824	LOC105373958	TMEM150A	ENTHD1	GOLGA6L6	GLOD5	LOC102724701
LINC01511		LIN7A	ADAM6	TMEM150B	RAI1	CPB2-AS1	LINC00504	DKFZP434A062
CCDC183		NFATC1	ADAM7	MTOR	LOC101929080	FCGR2B	LINC00210	TTTY6B
CCDC182		TNFAIP8L3	ADAM5	C2orf68	IMPA1	WBP1	CNKSR3	BOLL
CCDC185		TNFAIP8L1	ADAM2	SNHG18	C1orf112	CALCB	PF4	HCAR3
CCDC184		TAS2R20	NKX1-1	HSF1	IGFL1	OR51B2	MIR101-2	TAF6
LINC01516		PPP1R14A	SPO11	PRPF4B	IGFL4	LIX1	HSPA1L	TAF5
NEDD8		PCDH17	KCNQ1OT1	C7orf50	MADD	RNF157-AS1	ANKRD66	TSPAN32
CH17-360D5.1		ALKBH8	RPL3	MIR548I1	EXO1	ICOSLG	LINC00968	FOSB
LOC105375747		ALKBH6	FEN1	ZNF470	SLC46A2	CCT6P3	FOCAD-AS1	TCF21
OR5W2		LOC102724652	FAM87B	SLTM	OR51G1	MRPL3	SCFD1	ARFGEF1
RBMY1J		KISS1	LUC7L	KPNA4	EXOG	CBLN1	CTAGE9	GVQW2
MIR648		THAP1	SCT	KPNA1	SERPINA11	MIR449A	MIR1268A	LOC101927476
MIR649		LOC102724659	WFDC8	B4GALT7	ATP2A1-AS1	ZNF876P	MIR1268B	INSL4
MIR7158		LIME1	WFDC6	TRRAP	RCL1	CATSPER3	QSOX1	SCLY
CSRNP3		MIR2113	TMEM65	SVBP	FAM183BP	MIR548U	PKHD1L1	OR1B1
NUPR1		MIR2110	KLHL41	DOHH	COBL	MIR548Z	MIR935	LIN28B
NASP		MIR297	KLHL40	FAM83H	PNPT1	MIR5739	LOC105372343	SH3D19
TMEM135		MIR2116	UGT8	PPP2R1A	ALOX15	FAM178B	LINC01600	ARL11
FOXE1		MIR298	ZNF625	LMF1	BRWD1-AS1	UG0898H09	LINC01602	DLX2-AS1
CT45A10		MIR6128	UGT2B15	ZMYND19	ADCK5	CIAPIN1	SPATA31E1	KIF4B
DSG1-AS1		CDK20	UGT2B17	PBXIP1	SCN2B	LINC01300	AARSD1	ANGEL2
XK		ALPPL2	UGT2B10	IREB2	SCN2A	LINC01309	CXCR1	LINC01859
C11orf88		MIR181A2HG	UGT2B11	TMEM189	ASF1A	CLEC20A	LINC00550	DHRS7C
LOC101928882		VTI1A	APAF1	TAF7	ASF1B	ULBP1	PABPC4L	EIF4E3
LOC101928881		CHSY1	FSCB	TAF6	LOC105376671	HOXC5	LOC100996694	GIF
CDYL		CACNA1C-IT2	GML	HMOX2	HID1-AS1	OR4F5	LOC100996693	WDR70
TBC1D3P2		DOCK4-AS1	S100A5	ALAD	SH3BGR	MIR3179-2	MIR2278	WDR73
HCG9		CHERP	OR2T33	PDCD2	PRPF39	POLR2D	KLRG2	WDR75
LOC101927420		TCL6	PRM1	HDLBP	SNORA28	POLR2F	RETNLB	RAPGEF4-AS1
C16orf89		LOC101929073	PRM3	PLEKHA8P1	ZNF200	MIR3179-4	C18orf32	CD177
C16orf87		LOC284788	PRM2	KARS	SNORD118	POLR2B	LGALS8-AS1	ZFP64
PCDHGA8		RCBTB2	LOC285696	SEC22A	SNORD111	POLR2M	HHLA1	MIR6090
ICAM3		HELT	KCNE1B	TMEM54	ZNF816	SERHL	MC4R	PRKG2
PCDHGA4		TEKT1	SEBOX	ACLY	LINC01331	OR5B21	CASC1	MCTP1
LOC389602		TEKT3	BPIFB3	MPV17	DUXA	UBE2Q2P1	ARR3	LINC01442
PHF6		TEKT5	BPIFB6	SNRPB2	SIK1	ANKRD20A11P	CASC8	LINC01446
RPL29P2		LOC102723971	LOC101929473	ACTR10	CST9L	TMEM235	PXMP4	SNORD88A
CCDC162P		KIAA0754	MIR320D2	ARL16	NCS1	TMEM236	NUDT11	MIR181D
RPS24		SEC14L5	LOC101928288	WDR45B	RAB9B	TMEM231	CYP2C19	MIR96
OR1E2		CCND2-AS1	RNASE13	KIF4A	BPGM	MSX2	KNCN	MIR98
CHMP1A		LOC100507437	RNASE12	ANGEL2	PI15	TVP23C	AQP5	RUFY3
ARHGEF9-IT1		C2orf50	C9orf57	DHRS7B	OR5B12	TVP23A	AQP1	RUFY4
PREB		IL19	DPY19L3	MANBAL	CTRC	PRRX2-AS1	SNHG7	ACSM1
PREP		IL13	HCG25	EIF4E2	LOC105377267	TAB3	SNHG1	ACSM6
RPL31P11		EFHD2	HCG23	ACTR1A	ZFYVE1	TAB2	RGPD4-AS1	TRIM29
ITPK1-AS1		GNAZ	LINC00929	WDR70	LOC102725532	HMGB1P51	BTNL3	TRIM23
GDNF-AS1		ZDHHC22	PCDHGB8P	WDR72	MIR3913-1	SUMO2	SPANXC	BAG4
MIR6862-1		ZDHHC24	MKRN3	LINC00892	ROBO1	SUMO4	FHL1	BAG5
MIR3910-1		BPY2C	MKRN2	PRPF8	SIGLECL1	MIR8073	ZNF248	KMO
DRD2		ISL1	LHFPL4	PRPF6	FBXL7	MIR8079	LOC286238	ZNF385C
LINC02053		MROH9	LHFPL1	ZFP69	FBXL6	CYP3A4	KCNS2	RAP1GAP2
SLC25A3P1		MROH8	TLL2	PIP4K2B	TRAF3	HCN4	C17orf64	TMPO
TTC9B		MROH5	FAM74A1	FECH	RPS2P32	PEPD	C17orf67	ECM2
ENTPD3		MS4A7	MCAT	MIR5010	SOX21-AS1	LOC283683	OR2M7	NAP1L2
SNAPC3		ZNF143	MIR499A	PCIF1	TRH	ING5	OR2M3	NAP1L4
SNAPC5		ZNF142	LOC105377716	NDOR1	SLC26A5	C21orf58	LINC01372	KIAA1143
GHET1		C20orf27	ITM2A	BABAM1	SLC26A9	ING1	SNORD15A	MIR3202-1
MIR3074		VWA7	KLF1	RABL6	LOC100506489	ING2	SLC39A12-AS1	TWF2
LUADT1		KCNN2	LOC105370941	RABL3	LOC100506159	LOC392196	DARS	CFAP100
CAGE1		KCNN1	POU1F1	PACRGL	LRRC8E	ACP7	PIH1D2	C5orf67
ODF3		DSG2-AS1	ZNF544	RUFY1	LOC644090	SNIP1	GPATCH11	FAM47C
ODF4		ISLR	ZNF546	RUFY2	ARFGAP2	FSBP	MIR4451	BATF2
LINC00845		PKIG	LINC01419	GPAM	B4GALT4-AS1	TMEM11	MIR4452	LOC100499484
LINC00840		SNORD14C	LINC01416	NDC1	BMF	TMEM17	CTAG1B	FAM120C
LINC00851		SNORD14B	RARB	TRIM28	TMEM26	ACPT	KLHL4	SNORD114-1
AATBC		NIT1	RARS	TRIM22	DGCR11	MEX3B	LINC01957	OR10W1
SUCNR1		TYSND1	JAKMIP3	BAG6	MIR30D	MEX3C	LINC01959	LPXN
FAM209B		MIR4777	JAKMIP2	BAG4	PPP3R2	MEX3A	MAMDC2	PLCG1-AS1
CGB5		INO80	CTD-2201I18.1	BAG5	ACOD1	SCRT2	LYG2	NUP43
MIR1323		KCNJ16	SNORA17B	ATXN1L	C10orf113	IFNLR1	FATE1	SLC6A1-AS1
CCDC24		LOC101928069	SNORA17A	ATXN10	SERP2	MTMR7	SERPINB12	SMIM10L2B-AS1
LINC02140		CYHR1	MIR1827	MYL12A	MAGI2-AS3	MTMR3	LACTB2-AS1	CHL1-AS1
LINC02145		CR1L	ZBTB8A	TMPO	VWA5B1	MTMR2	SLC32A1	LINC00221
CDKN3		OR2F1	ZBTB8B	NAP1L1	AKAP11	LOC200772	KIF21B	TBC1D21
RANBP3L		SORCS3	HDGFL1	NAP1L3	LOC101929439	GGACT	ZBTB20-AS5	TBC1D26
HEPHL1		MIR3200	LOC101927620	IL1RAP	SKIDA1	MIR5190	UBQLN3	FLJ21408
LRRC3-AS1		MIR3201	RFPL1	CANX	MIR374A	FARP1	OR8B12	BAALC-AS1
LOC729603		RRH	TIGD4	TWF1	MIR4291	C9orf47	ULK2	ANKRD36
LINC01497		LOC101929333	PTPRCAP	TWF2	MIR4298	OR2A14	ULK3	LINC00911
LINC01492		MAPK8	MIR188	SSU72	ALG1L2	DEPDC4	LOC440040	SLC27A6
LINC01499		VWA3B	MIR187	CBR3-AS1	WDR81	SCYL3	HDAC11-AS1	AK7
LINC01498		CCL11	SKIV2L2	GTF3A	WDR88	S1PR2	CACNA1G-AS1	TBCB
WDR7		CCL14	EXOC3L4	AGO2	IMPDH1	TMEM200C	SV2B	AK5
WDR3		CCL15	LCN1	FAM120B	MIR6500	TMEM200B	SNORD3B-2	WDR87
COX6A2		STAT5B	DNAJC16	HUS1	QRICH2	CCZ1	GRB14	ALOX15B
LINC01729		FAM212B-AS1	DNAJC14	C10orf76	PTPN20	ICE1	GPR17	FLJ40194
LINC01728		SERPINA4	DNAJC12	MRTO4	MIR6504	CDK3	LINC01030	ITLN2
POU2AF1		SERPINA5	DNAJC10	LPXN	C9orf92	EIF4E1B	HEATR5B	ZXDA
LINC01723		SNORA3A	SCML2	ZNF654	USP29	HAPLN2	EFCAB9	TULP1
LINC01722		SNORA33	SCML1	PSPC1	USP26	DMBX1	LOC105371083	LINC01635
XRRA1		PPIAL4A	NRK	MIR3960	USP24	LOC100130357	MIR34B	LOC100507506
IRGC		TCERG1L-AS1	LOC101929595	UBE4A	ADAMTS3	LOC102724264	GRTP1	LOC101927000
LOC105371242		CTC1	TPGS1	ARPC3	ARHGEF4	PRKCE	MIR345	INS-IGF2
C1orf146		FAM72C	EVX1	TBC1D20	ARHGEF3	PRKCG	MIR346	CRYBG3
C1orf140		ALMS1	PRAMEF18	WDFY1	PROKR2	SGSM2	PSMD6	MIR503
LOC105378325		TAZ	FLJ33534	WDR83OS	CDH1	CKLF-CMTM1	LOC105369911	MIR504
GABRR1		FAM72B	MCHR2-AS1	ANKRD35	CDH2	SNORA14A	COPS7B	LPAR4
ATP6V1E2		CBLL1	GUCY2GP	ANKRD39	RFESD	CCDC96	CIDECP	LIMS4
KRTCAP2		MIR548F3	CDHR1	SLC27A4	LCE1A	LOC339529	ATP8B5P	SUN5
MAB21L2		MIR548F2	CST13P	TBCD	DSCR10	ZNF573	CEP350	LINC00554
MAB21L3		MIR548F1	CYP1A1	AK7	LINC01318	ZNF575	CTAGE15	MYADM
HSD17B8		WNT6	ZMIZ2	TBCB	CILP2	ZNF578	C11orf53	OMA1
LOC101059948		HSCB	SWSAP1	AK4	TREM2	KCNAB2	C11orf52	OR9A2
HSD17B1		FLJ37505	OR5H14	TMEM55B	VTN	TOMM34	TICAM2	LOC101929099
HSD17B4		HCK	MIR550A3	SLC24A1	NPAP1	LINC01405	CGA	ABCA10
ALDH3B1		ZNF426	OR10R2	ENDOD1	SLC5A2	GPATCH2	HDAC4	ADAMTS2
LOC101929586		CCDC189	DHX16	ZXDC	SLC5A5	SYK	HDAC9	IDH3G
PARD3		CCDC188	DGCR9	TULP3	ZBTB3	LOC105375650	CST8	OR51F1
PSKH2		MIR4739	DGCR6	TULP4	CARD18	PCAT18	POLD3	MTG2
HTATIP2		CCDC181	ZNF781	INCENP	ZBTB5	EEF1AKMT1	TRAPPC12	BMP2K
SLC29A4		LINC01511	ZNF788	PAOX	CARD11	LOC103091866	PLA2R1	LOC730098
RSC1A1		CCDC184	RPP40	SKP2	MIR3649	MIR7-3	AMIGO3	RP1L1
C6orf201		LINC01516	LOC105369520	NOC2L	SLC6A7	LOC101927636	CECR3	CROCC2
C6orf203		SFR1	PYY	RACK1	OR5D18	FLT3LG	ZNF891	LOC101927948
BUB1B-PAK6		LMOD3	OR11L1	LRRFIP2	HSFY1P1	PAX8-AS1	CEBPG	NUTM2F
RFC5		LMOD2	DCLK3	LPAR6	C12orf56	PAXBP1-AS1	LCE5A	HPGDS
ZFHX3		LOC105375744	RNU2-1	LIMS1	C12orf50	DTX4	MAP3K12	LOC105376609
CBX7		LOC105375747	NOX3	SUN1	GRM8	SAT2	MAP3K15	DHDDS
LINC00954		OR5W2	UBE3B	SEC11C	SCARNA7	AKR1E2	EML2-AS1	TIMP4
CDH23-AS1		LOC101928144	UBE3D	SRP68	SCARNA1	LINC02060	OR5AU1	LOC105376606
OR10Z1		RBMY1J	LOC101928661	PCYT1A	EIF1B-AS1	RNF212B	UBAP1L	SCN3A
ERCC5		MIR649	MTRF1	TNRC6A	GRM2	MIR203A	ATP2C2	IPO4
CD247		MIR643	SNORD32B	SMG5	RNF215	MCF2L2	PTENP1	DCAF8L1
MRPS12		AGXT2	GET4	ABCA13	RNF212	PI4K2B	CERS4	MIR4792
PFKM		OSCAR	LINC00504	CCSER2	MED28	LOC101928118	CERS3	MGAT5B
PRIMPOL		LOC105369438	LINC00211	IDH3G	MED26	TLR7	CFL1P1	RBM12B-AS1
SNURF		BUB3	CNKSR2	RHBG	2019-09-04	MYADML	SNORD83A	PAQR3
LOC105376171		LOC101928266	QDPR	MTG2	2019-09-07	LOC100132686	SNORD83B	PAQR5
THOP1		TMEM131	TBC1D12	SP140L	2019-09-03	ADGRG5	KRTAP20-2	MIR4422HG
CLEC4M		TMEM136	MIR101-2	RBSN	PRORY	LOC101929241	KRTAP20-4	CMPK2
CLEC4F		TMEM134	MIR101-1	CACFD1	MIR6763	UBXN8	KCNQ1-AS1	FAAP20
CLEC4E		TMEM135	HSPA1L	RAB30-AS1	EPN3	MIR3130-2	SNORA71E	MIR105-2
CLEC4D		TMEM138	ANKRD60	FAM53B	MIR2681	UBXN7	SYNC	DUS4L
CTTNBP2NL		TMEM139	HSPA13	PARG	LOC388436	ADGRG2	ZBP1	FABP5P3
CASP8AP2		CT45A10	PDE2A	LOC105376609	YWHAEP7	KIAA1107	TMEM212-AS1	PSG11
APOC1		SLC35C1	LOC100129291	DHDDS	LOC101929237	APOA1-AS	LCT	LOC105377213
MIR551B		XK	CPSF4L	PARL	MYLPF	LOC729558	RBFOX3	USP17L3
MIR551A		GNRHR2	MIR583	DDX1	HK3	RTF1	SLURP1	MYBPH
USB1		XG	BHMG1	HLA-C	ZCCHC5	MIR515-2	ACCSL	OR14J1
POU6F2		C11orf88	TTI2	IPO7	CNMD	LOC101927575	MIR107	OXER1
POU6F1		LOC101928882	MIR1268B	NRBP1	ARID3C	AWAT2	MIR6728	FITM1
MIR3918		LOC101928881	QSOX2	MIR4793	ARID3B	C5orf22	MIR6722	DCSTAMP
MIR3915		MUCL1	LOC102724814	SCPEP1	L3HYPDH	ANLN	DNAH17	PITRM1-AS1
MIR3911		LOC101929134	TADA2A	NIFK	C19orf45	SSBP2	LOC105370622	FUT9
MIR3912		SCGB1D4	KYAT1	PHYHD1	CEMP1	ZCCHC12	EDN1	SF1
PAGE5		CDYL	KIF9	MARK3	LOC101927501	KIR3DX1	SDE2	PXT1
PAGE1		TCP10L	KIF6	SIL1	LOC105375304	RBMY2EP	MIR151A	OVOL1-AS1
LINC01123		PAUPAR	AP3M1	PLOD3	MIR1289-1	OSTM1-AS1	DKKL1	GH1
MIR4643		URAD	LOC105372343	PLOD1	TNRC6C-AS1	ZNF778	OR56A5	STARD13
MIR4642		HCG9	CCDC74B	FAAP20	KDELR3	ZNF773	SLC14A2	LOC101928797
MIR4644		C16orf87	LINC01608	OR2A20P	LRRD1	FBXW10	SLC14A1	NOP58
DOCK10		BAHCC1	LINC01609	DUS4L	ST14	SNORD35B	EVPL	FGD2
C6orf58		PCDHGA8	LOC101927780	TYK2	NKAPL	LCTL	SLC13A2	MGAT2
LOC105379252		PCDHGA9	LOC101927787	PIK3C2A	OR5H8	GDF11	RGS14	MMP8
LINC00299		PCDHGA3	ESYT3	CEP78	SPOCK3	GDF10	EMX2OS	NGDN
LINC00297		PCDHGA7	CXCR3	TANK	LINC00924	LOC101928651	IQCA1L	LOC100379224
LINC00293		PCDHGA5	C5AR2	SMG1	ZNF749	MYH13	LOC101927895	CBFA2T2
MIR212		PHF8	LOC100996694	SYS1	TNFRSF13B	MYH15	ANKAR	C9orf84
MIR217		LOC400541	SLC9B1	FITM2	SLX1B-SULT1A4	INTS6L-AS1	TTLL11	USP30
ALOX12B		RPL29P2	LOC105369723	C21orf91	GRHL3	OR6K6	OR10J5	USP37
CDH12		VARS2	OR2V1	GPR45	LOC101928626	LRP4-AS1	GTF2IP1	DACT3-AS1
CDH17		RPS24	TBC1D10B	CGGBP1	MIR4684	MTFMT	ZNF709	ZNF534
OR4A16		OR1E2	LOC441178	ATP5J2	MIR4681	PLGLA	ZNF701	OR5AP2
NIPBL		CHMP1A	LOC100287015	DDX39A	LOC390877	PGF	ZNF704	ZNF649-AS1
HTR1E		ARHGEF9-IT1	UHRF1	PEX11B	NOTO	PDE1A	ZC3H10	ATL1
HTR1F		PREB	LOC100288123	PAFAH1B2	MYO7B	PGR	RNF112	MIR5093
HTR1A		PREP	DNM1P46	STARD10	SNORD42A	LOC100288570	GRIN1	MIR4322
BCL2L2		RPL31P11	MC4R	BLVRA	VCX2	SCIMP	DENND4B	LINC00710
MIR3198-1		MIEN1	PPT2-EGFL8	F13A1	CSRP3	BDNF-AS	PAMR1	FAM166A
ITSN1		GDNF-AS1	CASC2	NOP58	NYAP2	SLC45A2	SMAD9	PURG
ITSN2		NIF3L1	CASC1	MGAT1	EGFLAM	MIA	SMAD6	MAN2B2
NEGR1		MIR6862-1	CASC8	GLRX	DTL	FRG2KP	ERICH4	HS1BP3-IT1
MIR1260A		MIR3910-1	HCG22	TRAPPC2B	MIR654	CBFB	ERICH3	MIR3675
HAVCR1P1		DRD4	SNORD11	NGDN	PDE6G	EID3	HERC2P9	ANXA8L1
MIR1288		DRD5	P4HA2-AS1	IRF2BP1	PDE6D	SRRM2-AS1	TMLHE-AS1	ANKUB1
MIR1282		LINC02053	NAALADL2	USP39	ISPD-AS1	LOC102723895	OR6P1	C12orf43
SLAIN1		SLC25A3P1	KNCN	USP36	RBM11	ADAL	DPT	C12orf42
FLVCR1-AS1		TTC9B	AQP6	REV1	RBM10	ZNF25	LOC100129215	UBD
CPA1		ENTPD2	AQP7	CTNND1	RBM15	FAM223B	SMKR1	KCTD19
CPA6		ENTPD8	AQP2	ZNF530	RBM19	ZNF23	MR1	PATE1
LOC343052		SNAPC3	AQP9	TOMM70	MIR1247	ZNF22	ANKRD30BL	URAHP
ARG1		SNAPC5	ETNPPL	ATL2	ALK	CSPG4P1Y	CHFR	RNF222
ARG2		SNAPC4	ADORA1	ATL1	ALB	SH3TC2	HTR2A-AS1	PKN2-AS1
TMED4		RSPH10B	TMPRSS11GP	CCNB1IP1	MIR3689E	MIR1226	RFX6	MIR6750
TMED3		GHET1	SPANXN4	AP4E1	ZNF19	UBL4B	RFX2	MIR6754
TMED1		MIR3074	BTNL3	SNRNP40	LOC105377245	RNF113B	APC	MIR6756
BAIAP2L2		ZFP14	PAWR	PURA	ZNF12	RNF113A	KERA	GPR141
SLC6A18		LUADT1	LOC286238	MAN2B1	HECW1-IT1	SNCA	OSR1	GPBAR1
HNRNPF		CAGE1	COL4A2-AS1	CCDC28A	EIF2S2	RANBP2	HBE1	KCNJ13
SLC6A13		ODF3	C17orf67	KCTD11	LOC642361	TMEM5	CKLF	LOC100507175
SLC6A12		ODF4	ADAM21P1	TIMM10B	MIR5196	LOC105372483	MIR6871	SYP-AS1
PIMREG		LINC00845	OR2M2	ANKUB1	NFE2L3	FKRP	IPO9-AS1	SLC6A4
LOC105372430		LINC00840	LINC01370	C12orf43	NFE2L2	DEFB104A	RRS1-AS1	OR5AK2
ANKRD33B		LINC00851	PIH1D2	GSK3B	SNORA38B	SRP14-AS1	TSNAX-DISC1	FLG2
TADA1		LINC02125	PIH1D3	UBC	P3H4	CAPRIN2	TIPIN	C19orf57
CD58		CGB8	S100A13	KCTD18	P3H3	LOC102724053	ZNF8	RAD1
LOC101928809		SNORD95	S100A12	AKR1A1	P3H1	MIR4432HG	NIM1K	LOC283299
ASMT		CCDC25	GPATCH11	RNF220	EFR3B	SLC9A5	CLC	MANSC4
SPATA3		VHL	MIR4459	CARD10	CYB5R4	LOC344967	LOC101927702	CYMP
CD5L		LINC02140	MIR4451	MIR6751	CYB5R2	PLCB2	LOC102724596	COL22A1
HIST1H4B		LINC02145	MIR4455	MIR6755	CCDC103	PLCB3	SPAAR	ZC3H6
HIST1H4G		RANBP3L	MIR4456	MIR6758	BCAR4	ARHGEF33	BRD1	LOC101927539
PTRH1		HEPHL1	KLHL3	OXNAD1	CT47B1	A2MP1	GAB1	CLCA2
GTF3C3		LRRC3-AS1	LINC01956	ETFBKMT	LOC105373496	MSMO1	ZSCAN1	OR14A16
GTF3C1		LOC729603	LINC01957	TMX2	ADAMTS7P1	KLRF2	DNAJB13	OR11G2
MFSD12		SGPL1	LOC102724200	DAZAP2	SOX1	KLRF1	KRTAP24-1	APOL5
OR5D13		LINC01497	RSPH10B2	C6orf120	KLRC4	PRRT4	ZNRF3-AS1	LCP2
OR5D14		LINC01492	LINC00028	CDC42SE1	SLC1A6	LOC101928322	KRTAP19-8	LOC101928618
OR5D16		LINC01499	ZDHHC11B	VAC14	LYST	MIR607	TTTY23B	MIR4699
MIR518A2		LINC01498	LYG2	C19orf53	FAM210A	CFAP43	CFAP36	XYLT1
LOC106660606		WDR7	TNXB	PUM3	CFAP73	FAH	MIR181B1	TESK2
LOC105369810		COX6A2	FATE1	PUM1	TSHB	DNM1P51	GNG12-AS1	PDE5A
FRAT2		LINC01729	SERPINB10	RAD1	CRTC1	CCK	ANKLE1	MIR518A1
C22orf23		LINC01728	ADGRA1	MRFAP1L1	PNMAL2	COG2	OLR1	CEP170
C22orf24		LINC01723	LACTB2-AS1	AKTIP	C14orf177	MIR3687-2	SRRM3	LOC79999
SMILR		LINC01722	SYNE1	ZC3H3	CD274	BARHL1	SRRM4	LINC00994
MTIF3		LINC01721	SYNE3	ZC3H4	KCNK4-TEX40	PCBP4	TM2D1	CHAT
MTIF2		XRRA1	LOC105378933	ZC3H6	SPANXB1	GUCY1A2	TM2D3	NAT16
MIR6724-4		IRGQ	LOC105376575	TNFRSF10D	FBXW7-AS1	PCBP3	HHAT	LOC100129175
MIR6724-1		IRGC	UBQLN2	FAM96B	DYX1C1	NHSL2	LOC105375266	ASAH2
MIR6724-3		LOC105371242	UBQLN3	RADIL	SNORD116-5	SCN7A	RSAD2	CYP2W1
SCN11A		C1orf146	OR8B12	APOL6	SNORD116-2	SEMA3D	MIR4714	POM121
CALB2		C1orf140	DAPK2	LOC100129940	GOLGA2	GLP2R	RNVU1-15	DNAJC5B
LOC389895		LOC105378325	ULK4	DDX10	GOLGA7	DESI1	C15orf40	TRPM1
FXN		GABRR1	TNR	ORAOV1	ENPP1	ZNF257	C15orf41	LOC105375556
NIPAL1		TRIM59	ZFPL1	XYLT2	ZZEF1	ZNF256	PRKACB	FAN1
LOC102723838		MAB21L1	SATL1	TESK1	DNM3	FAM35BP	ZNF133	TFDP3
AHCTF1		MAB21L2	STK19	MGEA5	DNM2	SYNPR-AS1	MIR4723	SLX1B
LOC101927911		MAB21L3	CACNA1G-AS1	ITPK1	ZNF285	ZNF85	NUP160	BCAS4
SLC16A13		HSD17B8	STK10	RNF216	ZNF283	C1QTNF5	NEUROG3	BCAS3
SLC16A12		LOC101059948	SV2C	NAPRT	PLPPR3	OR2L2	NEUROG1	CD80
SERINC5		HSD17B2	GPR12	MUT	LOC101928012	OR2L8	H3F3A	NANOGNB
SERINC4		HSD17B3	HSD17B14	DIEXF	RHOXF2B	HEBP1	TFG	ZBED6
CAMTA1		LOC101929586	GPR18	LAMP1	AP1B1P1	MIR4462	PWWP2A	GALNT10
KXD1		PSKH2	OR14C36	NAT10	RCOR1	LECT2	TMEM109	RPL34-AS1
NPFFR2		PEBP1	EFCAB8	ASAH1	CRYAA	ATF7IP2	TMEM108	BRI3
ABTB2		PROSER3	EFCAB2	MIR4751	ELF5	PRR12	TMEM101	CXorf49B
MIR549A		HTATIP2	MIR34B	CIAO1	CWH43	PRR16	CHMP2A	KLRB1
WWTR1-AS1		SLX4IP	GRTP1	NONO	LDHD	PRR14	H2AFY	CHRM3-AS2
F2RL3		RNMT	LOC105371335	TRPM7	GPC6-AS1	IFNL4	MSL1	PIK3R6
LINC00642		HUS1B	LOC101928436	EPN1	CFL2	MIR3117	POLDIP3	PRICKLE2-AS1
LINC00644		SLC29A4	PSMD6	PARP1	H1FOO	ADGRB3	DUSP28	USP17L28
LINC00649		SLC29A3	RPGRIP1L	ERBIN	PLEKHG6	RNF24	SAP130	TSKS
DCAF7		SLC29A2	LOC101928298	TFDP1	METTL11B	LOC100506107	APOF	ARL6IP4
POLR3G		RSC1A1	LOC101929741	EIF3D	RNF17	TOX	MORC2	FEV
LOC105370369		C6orf201	DKK4	BCAS2	RNF10	MYOC	MRPL42	UBOX5
PLET1		LOC104968399	RABGGTA	CD81	RNF11	TAF8	NSD1	ANKRD6
DNMT1		ZFHX2	EBLN1	ZBED1	FAM187B	CNOT8	WDHD1	HIF3A
HOXD9		CBX2	EBLN2	ZBED5	RIT2	DDX11L1	MTMR14	FTMT
HOXD4		ARHGAP19	CTAGE15	MAIP1	LOC102724951	FOXP1-AS1	TRMT2A	SPTLC3
HOXD3		ACADSB	TCEANC	GALNT11	COL4A6	FAM92A1P2	LMNB1	ABCD2
GLT1D1		LINC00954	OPRPN	LIMK1	COL4A5	ZFPM2	MRPS27	ABCD4
HNF1A-AS1		CDH23-AS1	TICAM2	BRI3	LINC02037	SLC12A5	APPL2	LOC100131496
TMEM127		ERCC8	OR2Z1	FAM213A	LINC02039	SLC12A7	DEK	GRAPL
SCRN3		OR10Z1	HDAC1	AFG3L2	TMPRSS11F	SLC12A3	LOC285423	KCNH5
PALM2-AKAP2		ERCC4	HDAC2	LINC02216	COX4I2	MIR124-2HG	ACR	ZNF292
ZNF503-AS1		ERCC5	HDAC6	PIK3R1	CCDC116	LOC283352	ME2	NDUFAF5
TMEM208		KDF1	HDAC9	TICAM1	CCDC114	CCDC125	LOC100507424	MIR4719
SLC6A11		SNURF	KIAA1549L	SREK1IP1	BPESC1	CCDC122	LOC105374952	MIR4717
SLC6A16		LOC105376171	HCG2040054	ARL6IP5	ZNF780B	STK25	LALBA	SNORD18A
SLC6A15		CLEC4M	CST8	ARL6IP1	FRG2	MTSS1	FOXD2-AS1	PRKAR1B
SLC6A14		CLEC4G	POLD3	SEC31A	IGFBPL1	POLD2	FEZF2	SAR1B
KIAA1328		CLEC4F	TRAPPC13	UBOX5	OR5P2	ZMPSTE24	RBPMS-AS1	TTTY3
C14orf93		CLEC4D	CST2	RCC2	LOC101927282	RMND5A	LILRP2	TTTY1
TAC3		CTTNBP2NL	CST6	NIFK-AS1	SIX4	HSDL2	DTWD1	MIR3159
MIR4419B		APOC3	CST4	SPTLC2	RTBDN	ITPR1	CPO	IGDCC3
HPD		MIR551B	LINC01227	ABCD3	MIR383	MIR3191	CPD	MIR1179
GABARAPL2		MIR551A	CMC4	ABCD2	XPNPEP2	STON1	CPZ	LRRC3C
MIR8066		POU6F2	AMIGO2	ABCD4	LOC105369486	GPSM2	PWRN3	LINC02003
MIR8060		POU6F1	CLDN34	DSEL	FLT3	PICALM	HHIP	CIB3
MIR8063		MIR3919	FAM86C1	GATAD2B	KRTAP10-10	TAF10	SNORD115-28	MFN1
MIR8062		MIR3911	MAP3K10	ZNF296	GJA3	MAFG-AS1	KRT12	OR5G3
MIR8068		MIR3912	HOXB-AS1	NUP133	GJA4	TSPAN7	PEX5L-AS2	MAGEA12
EEF1G		PAGE4	MAP3K12	NDUFAF1	SLFNL1-AS1	SCP2	LOC254896	CMKLR1
NKX1-1		PAGE2	MAP3K15	NDUFAF2	EIF2B3	DANCR	TM9SF1	KIAA1024L
FAM87B		MIR548X2	EMSY	SZT2	IFT140	SLC25A6	TM9SF3	SNORA53
FAM87A		LINC01128	CRNN	PRKAR1A	TMEM14B	MASP1	MIR196A1	FCAR
LUC7L		DEUP1	SNORD105B	SAR1A	CFHR5	USP46	KCNC2	LOC101927292
NKX1-2		MIR4642	EPB41L4B	SAR1B	TMEM143		MFSD6L	LINC00336
SCX		MIR4645	EPB41L4A	NIPSNAP1	RTKN2		LOC101928509	MIR4300HG
SCT		MIR4647	PTENP1	TIMM50	PSMB8-AS1		TMEM51-AS1	PTPN1
GOLGA6D		DOCK11	CERS1	RALA	FER1L5		OR8H3	PTPN7
WFDC1		LINC00299	GP5	CLUAP1	ZMAT3		CMTM1	MIR4536-2
KLHL41		LINC00294	RGSL1	MIR1178	CADPS		ALDH1L2	SMIM10L1
KLHL40		LINC00297	KRTAP20-2	SPOUT1	MAMSTR		EFL1	WASH2P
ZNF629		DPM1	KRTAP20-3	ECD	FAM66C		GNG4	AGBL4
ZNF624		MIR211	KCNQ1-AS1	CIB2	SRPX2		GNG8	MIR4457
ZNF625		CDH13	LRTM2	MFN2	MYCBP		SMARCE1	LOC100996385
ZNF622		CDH15	SNORA71D	FAM117B	C16orf71		RASGEF1C	PSMA6
UGT2B11		CDH17	OR13J1	CCDC167	C16orf78		PLEKHS1	PSMA4
APAF1		CDH16	ZFAND2B	TJAP1	ZNF850		SMYD1	SLC22A18AS
ZFX-AS1		CDH18	THADA	BOLA3-AS1	NDRG4		SMYD3	PSMA8
FSCB		OR4A15	TMEM212-AS1	UQCRQ	SRSF3		CTD-2194D22.4	FMR1-AS1
PRM1		HTR1E	ACSF2	UQCRB	LOC105376736		LY75	MGLL
TTTY17C		HTR1F	MAN2A1	ATP6V0D1	ZNF589		CLK1	AGPAT3
SLC4A1AP		HTR1A	MIR3609	FLCN	TNKS2-AS1		ONECUT3	TMEM156
BPIFB3		LOC105377348	EDA2R	LINC00339	TSSK3		ONECUT2	LOC105371814
BPIFB4		ITSN2	USP32P1	THEM4	ZNF322		LOC100129083	KLHL6
MIR320D1		PRAF2	CFAP221	PTPN2	SRL		TMEM150A	C11orf21
LOC101929470		NEGR1	NXNL1	PTPN1	SRR		ACVR2B	LINC01954
CAMK2A		LOC102723604	RORA-AS1	PTPN4	SRY		SPATA32	ALLC
RNASE13		TDP2	GABRB1	BTF3	FAM136A		CNBD1	UBR7
RNASE12		MIR1260B	MIR107	SMIM10L1	GSN-AS1		OR52D1	CCNF
ZSCAN10		HAVCR1P1	DYDC2	AGBL5	PIGL		CIDEA	CCNJ
LINC01869		MIR1288	MIR6729	ARRB1	PIGP		MIR519C	LOC102724908
C9orf50		MIR1286	MIR6720	MIR24-1	PIGR		C7orf57	CDC25C
WDR43		AFAP1L1	MIR6726	PSMA1	PIGS		MIR941-4	TMPRSS12
WDR44		PCMT1	OPRK1	PSMA7	PIGV		RORB	TMPRSS15
HCG20		LOC105376430	EDN3	PSMA5	PIGW		MIR548I1	A1CF
WDR49		CPA1	LOC653160	SLC22A18AS	PIGY		ROR1	POT1
JAK2		CPA6	OR56A5	MSH2	PIGZ		MIR5194	CD302
JAK3		LOC343052	OR56A3	NENF	RAB9BP1		MIR5191	LYZL1
PTF1A		CPA5	PREX2	ENKD1	MIR4514		ICE2	ZNF311
ANKRD24		TMEM50A	MFSD4B	TMEM155	NTRK3		SNORA80A	PIFO
PRKDC		GON4L	SLC14A2	FOXO4	LINC01899		OR5L2	SLCO1C1
ACO1		TMED2	AZGP1P1	ANGEL1	LOC100128006		LINC00616	RGPD4
MKRN3		TMED1	MGC32805	LINC01951	LINC01890		ZMYND10	LINC01268
LHFPL1		TMED8	LINC02247	ATP6V0E2-AS1	NCBP2L		HSPB3	FAM114A2
LHFPL2		SLC6A18	LOC101927895	METTL2A	LINC01694		KRTAP25-1	IFNK
TLL2		HNRNPM	VANGL1	UBR1	MIR145		NDUFA6-AS1	ADRA1A
FAM74A1		SLC6A13	ANKAR	CCNY	METTL21C		NAV1	GABRG3
MCAT		SLC6A12	TTLL11	CCNI	HELLS		SCGB2A2	AHSA2
TAGLN3		TNNI3K	OR10J3	CCNK	EIF2A		ZKSCAN5	PPP1R3F
FAM109A		LOC105372430	BCL6B	C16orf62	P2RY8		TMEM182	SPP2
LOC105377716		ANKRD33B	ZNF709	UAP1	P2RY1		SCGB1A1	TTC33
OVCH1-AS1		TADA1	ZC3H10	ZNF827	C17orf107		TAF5	HS3ST3B1
KLF4		TADA3	RNF112	LRIG1	CARS		TSPAN32	TTC38
KLF2		LOC101928809	GRIN1	ACAN	ARHGDIB		TSPAN31	LOC339978
KLF1		ASMT	NUP98	POT1	KBTBD12		ANKRD62	GTF2H2C
POU1F1		KDM8	XPC	CLPTM1L	SMPDL3A		CTLA4	SPNS3
MIR4999		SPATA8	NUP93	PIAS4	LHX4-AS1		LOC101930071	BPIFC
LOC440173		SRA1	LOC100996763	TEX30	ICA1		FIGLA	KRBA2
ZNF546		SPATA3	RAB40A	AP4M1	RALGPS1		ELANE	KRT16P3
ZNF540		SPATA2	GTSE1	SDHD	OAS1		CELA2B	SNORD37
VPS29		AARD	PAMR1	DLG4	RPS14		PDCD10	EIF3J
LINC01419		SPATA4	KIRREL3-AS2	GRWD1	GGT6		PDCD11	SLX1A
LINC01416		HIST1H4A	KIRREL3-AS3	MOB4	BRCC3		PRNT	EIF3C
SKA1		HIST1H4F	SMAD6	R3HCC1L	PCDHB10		TMEM57	OR5AC1
RARG		PABPN1L	SMAD1	CAPZB	IRF6		TMEM53	NOL12
JAKMIP1		MIR556	SMAD2	AHSA1	OR51E1		MGC15885	INPP5E
PCYT2		CTBP1	RAD21L1	GLMP	VIM		ZNF677	LINC02217
NMT2		GTF3C1	LOC101929536	PPP1R3F	SFRP1		ZNF674	LINC02212
SNORA17B		GTF3C5	HERC2P3	GSTO1	PRRG2		C2-AS1	LINC02218
MIR4539		OR5D14	TMLHE-AS1	TTC37	FAM78A		OR1B1	CA10
LOC105375666		OR5D16	OR6P1	TTC34	LINC01671		MGST3	SDSL
MIR1827		MIR518A2	RBMXL3	TTC38	PAK6		GMDS	RALY
RNF139-AS1		LOC106660606	RBMXL2	HMGB2	GAS5		WDR45B	LINC01749
F10		LOC105369810	ADCY10P1	GEMIN2	LOC101929633		ANGEL2	LINC01747
F11		EPS15L1	CNPY1	GEMIN6	CATSPER3		MANBAL	DNAJB8
PTPRCAP		GART	ANKRD30BL	GEMIN5	TMCO6		ACTR1A	ERCC6L
OXSM		LOC101929626	SYPL2	KRBA1	VASH1		WDR70	TTLL13P
MIR188		TCIRG1	RFX8	MCRS1	RPL10		WDR75	RNF148
MIR185		SIGIRR	KERA	ZSCAN16-AS1	RPL11		ZFP64	SGSH
MIR184		C22orf23	KIZ-AS1	EIF3I	NINL		ZFP62	MIR371B
MRPS18B		SMILR	CYP2R1	EIF3M	PHKA2		PIP4K2B	TWISTNB
EXOC3L2		MTIF2	CYP8B1	EIF3B	PI4K2A		MRE11	AOC4P
LCN6		MIR6724-4	LOC100287792	EIF3F	MIR520B		KIAA1462	PPP1R3E
LCN1		MIR6724-1	MIR6876	NOL10	PDE12		PCIF1	LOC102723383
LCN8		MIR6724-3	MIR6879	UBTD2	CGNL1		NDOR1	PPP1R35
DDHD1		MIR6724-2	IPO9-AS1	UBTD1	RNF113A		RUFY1	DSCAM-IT1
DNAJC15		CALB2	CLIC2	LINC02210	UIMC1		EIF4ENIF1	MSANTD1
DNAJC13		CALB1	LINC01684	CA10	DARS-AS1		TRIM24	GUCA2A
SCML2		AKNAD1	LINC01686	SDSL	SLC9A2		BAG6	CASK
SCML4		LOC100129503	LINC01680	RALY	LZTS1		ECM1	RPS29P32
NRK		NIPAL1	ABHD14A-ACY1	RALB	TRMT1		NAP1L4	CLEC1A
LOC101928107		LOC102723838	ZNF8	DNAJB9	C1QTNF6		NOTCH3	ADAM20
NRM		YRDC	AP2A1	DNAJB1	SLC12A7		ESCO1	KRTAP8-1
LOC653653		EWSR1	NIM1K	DIDO1	L1TD1		ZNF652	ANXA1
EVX1		ARL2BP	CLC	RNF149	PIWIL1		TBC1D20	ANXA4
MCHR2-AS1		LOC101927914	NSUN4	SLC22A5	ITGA9-AS1		TBC1D25	ANXA6
ECH1		SLC47A2	NSUN7	GRSF1	SPDYC		SH2D3C	ANXA8
CDHR4		SLC16A13	LOC101927708	SAE1	MRVI1-AS1		TMEM55B	POU5F2
LOC101927543		SLC16A12	MIR548AJ2	ATP6V1C1	LOC101927257		EXOSC9	SSX7
SALL1		SERINC1	LOC105376116	TOMM7	PDCD7		TULP3	SSX9
ZMIZ2		PIN1P1	SPAAR	NTAN1	NELFCD		MAPKBP1	PYGM
OR5H15		PKDREJ	BRD3	PPP1R36	LINC01262		RGR	LOC105376114
OR5H14		SDF2L1	SEH1L	INPP5D	LOC102724159		LOC101929095	MIR6809
LOC100130476		NPFFR2	LOC102724623	INPP5K	MIR6826		HMP19	LINC01384
LOC100130587		NPFFR1	GAB3	MSANTD4	OR4Q2		ADIRF	NXF2
GLTSCR1		LOC643923	ZSCAN9	VPS37A	PRR7		TXNL4A	MTCO2P34
CYP2A6		MIR549A	ZSCAN4	RBM8A	KDM4E		DDX1	HOXD12
ELOF1		RPS6KB1	GLIS3-AS1	CASK	KDM4D		ZNF212	HOXD10
DHX16		ISY1	PCTP	CASR	CRACR2A		IPO9	LIN52
DGCR9		F2RL3	KRTAP24-1	UAP1L1	PSME4		PHYHD1	LINC00587
DGCR5		F2RL1	LCN6	TTF1	PSME3		PLOD3	PPP1R12A
DGCR6		SETBP1	KRTAP19-2	ANXA5	MIR138-1		FAAP24	LINC01182
ZNF783		LINC00641	TTTY23B	ANXA7	HOXC-AS3		DUS4L	PGPEP1L
ZNF781		LINC00640	LOC105372143	ANXA9	GJD2		OR14J1	VPS35
LOC105369520		LINC00649	GNG12-AS1	SASS6	HOXC-AS1		LOC100506497	TAS2R43
PYY		LINC00648	SRRM1	M6PR	LOC101929488		LOC105370888	KCTD5
MIR5590		OTUB1	SRRM3	MRGBP	GMPR		PITRM1-AS1	KCTD4
MIR5591		NPTN	SRRM5	PYGL	GMPS		ARMCX4	KCTD8
ADAMDEC1		DCAF8	ARHGAP22	CPTP	EPHB3		MAGEA9B	LINC-PINT
ATP1B4		POLR3A	ARHGAP20	ATXN7L3B	2019-03-02		FUT9	LOC374443
NOX1		LOC105370369	LOC105375266	MIS12	MIR1263		GHR	DLEU7-AS1
RNU2-1		DNMT1	MIR4718	NXF1	FOXI2		PXT1	USPL1
NOX5		HOXD4	DBIL5P	PGM3	LOC646522		PAFAH1B1	ADAM21
NOX4		HOXD3	MIR4714	CDC26	LARGE1		GATAD1	NTNG1
UBE3A		MAN1B1-AS1	LOC105371789	MIR5579	LOC101926934		MIR33B	HSP90B2P
UBE3D		PLIN4	ABCG2	LIN54	C11orf65		LOC101928797	FAM199X
LOC101928661		RRP7BP	PLSCR5	RPL35A	CCR4		WBP2NL	C14orf180
MTRF1		CDK11B	ABCG8	PPP1R12C	CCR9		CERCAM	ALG10
MIGA1		SCRN2	C19orf18	LINC01184	LOC730159		NAE1	SIX3-AS1
SNORD32B		MIR135A1	RAP1A	BCAP31	LOC102031319		GXYLT2	BANF2
GLOD4		ZNF503-AS2	BIK	VPS39	S100P		FGD2	SHISA8
LINC00211		SLC52A1	ACOXL	KCTD6	PSMG3-AS1		AQP10	GTSF1L
CNKSR1		TMEM207	PDCL3	KCTD5	CLDN22		CHRM1	NMRK2
TBC1D12		SLC6A17	RECK	KCTD9	CLDN20		MMP1	LOC100996679
TBC1D15		SLC6A16	H2AFZ	GLTSCR1L	CLDN24		CBFA2T2	DDX53
ZBED2		SLC6A14	GLIPR2	PXN	THAP7-AS1		C9orf84	ZNF160
MIR101-2		HMGCS2	DPEP2	ESF1	MIR3116-1		USP39	MIR3180-4
CYSLTR2		FLJ40288	ALDH18A1	BRAP	ZNF512B		USP34	GPR15
LINC00964		ATP6V1B1-AS1	NPIPB15	BRAF	FAM160A1		USP37	LOC100499484-C9ORF174
ANKRD61		TAC1	PPOX	ZFYVE19	GSR		HHIPL1	LOC100287944
FOCAD-AS1		LOC102723833	LINC00106	NATD1	CACNG2		C8orf34-AS1	OPN1LW
LOC100129291		PYCARD-AS1	UBE2D4	MMACHC	CACNG4		SAAL1	IL18BP
CPSF4L		MIR8061	SNORD67	FAM199X	LCE6A		LOC339298	RP1
KRT222		MIR8060	SNORD60	CPOX	PABPC3		CTNND2	MIR8056
MIR582		MIR8062	APOO	RIOK1	PABPC5		ZNF536	TNMD
CTAGE1		MIR8068	CCDC58	BANF1	ZBTB20-AS3		QSER1	MIR519A1
CRTAC1		MIR379	SDPR	HMBOX1	CTNNBL1		LCE2D	LINC01119
STAMBPL1		KDM4C	MORC2	HYOU1	HSF2BP		MIR5091	TUB
PKHD1L1		NKX1-1	HGFAC	ERAP1	AFDN-AS1		ZMIZ1-AS1	MIR548D2
KYAT3		SPO11	POM121C	NMRK1	AASDHPPT		MIR4325	PRELID2
KIF9		KCNQ1OT1	LOC100288637	DDX52	POF1B		MOXD1	LINC01574
KIF7		FAM87A	LY6G5C	DDX50	NFATC4		LINC00710	TLX1NB
MIR29B1		NKX1-2	FAAH2	BET1	OBP2A		TSEN34	LANCL3
LOC105372343		SCX	ZP3	HSD17B12	POLD1		FAM166A	GNPNAT1
TNKS1BP1		ERMAP	C6orf62	ETF1	LINC01221		PURG	LOC100506999
LINC01608		SCT	ERMN	GNB1	LINC01229		CCDC28B	LOC102723330
LINC01606		WFDC9	ATP5S	GNB2	PI4KAP2		MIR3675	MIR891A
LINC01607		WFDC8	FAM222A-AS1	GTF2A2	HNRNPKP3		ANXA8L1	ANKRD36BP2
SPATA31E1		GOLGA6B	ATP5E	RPE	RERG-AS1		ANKUB1	DPH6
LOC100507537		GOLGA6A	MPZL3	RP9	CPAMD8		C12orf42	GTF3C2-AS1
CXCR2		INHA	CYP7B1	SYMPK	GLI1		DPY19L2P3	TRMT10B
CXCR1		KLHL42	LALBA	CLN3	ORC6		MSTO1	SLC35E2
CRYBB3		ZNF624	CLPS	HRAS	MIR194-2		LOC102724421	GS1-600G8.3
STMND1		ZNF625	FEZF1	DTNBP1	NR0B1		ZBTB1	LOC388242
LOC100996693		ZNF626	RBPMS-AS1	ZNF408	C2CD6		MIR135B	LOC105375401
MIR2277		UGT2B15	LILRP2	PRELID1	MIR6717		RNF225	TMEM80
LAYN		UGT2B10	CPO	PRELID2	GPA33		PKN2-AS1	TMEM82
OR2V1		UGT2B11	CPZ	SETD1B	MIR7855		HIST3H2A	KLHL29
OR2V2		APAF1	CASS4	LANCL2	FAM71E2		MIR6752	POLN
WDYHV1		ZFX-AS1	SNORD114-20	RAB7A	HCCAT5		GLT6D1	LOC389199
LOC441178		FSCB	LOC105372440	GNPNAT1	ADAMTS9-AS2		KCNJ18	CDC23
LOC105369891		GML	GABRP	EFEMP2	PGLYRP1		TMX4	HOXD13
DPP10-AS1		OR1M1	NBPF9	HNRNPH2	FIZ1		TMX3	SGMS2
CEP250		OR2T33	NBPF6	ICA1L	RGS20		LOC100507175	ZNF645
LGALS8-AS1		PRM1	ZNF816-ZNF321P	HNRNPUL1	UTS2		DAZAP1	AOC2
HHLA2		PRM2	NPIPB14P	PAIP1	PCDH19		SLC6A4	OR1G1
LOC100288123		TTTY17C	PKLR	TRMT10C	OR10K1		ALMS1P1	LOC100287042
LOC100289656		LOC285696	LOC254896	SLC35E1	ESRP1		TGFB2-OT1	PACRG-AS2
PRSS3		THAP10	TM9SF1	SLC35E4	ZMPSTE24		LOC105373805	POPDC2
CASC1		SEBOX	TM9SF2	UROD	NPSR1-AS1		MAPT-IT1	SPIN3
ARR3		TBC1D10A	SPATS2L	RPRD2	MRPL38		PUM2	DDAH2
WDR45		BPIFB3	MIR129-1	TMEM81	FAM92B		LOC283299	LINC01800
CYP2C19		BPIFB2	LINC00862	TMEM80	THOC1		ANHX	JAML
CYP2C18		BPIFB6	OR3A1	POLB	THOC7		LRRC74B	KIF14
KLRB1		LINS1	PLA2G4C	OSER1-AS1	MIR128-2		ZC3H8	NLRP1
P4HA2-AS1		MIR320D1	CMTM2	C2CD2L	SYS1-DBNDD2		COL22A1	NLRP3
NAALADL1		LOC101929473	CMTM3	CDC23	LOC440386		LOC101927531	NLRP9
KNCN		MIR320D2	CMTM1	EI24	GTSF1		WFDC10A	WDR27
AQP6		CAMK2D	2019-12-01	ZNF644	LOC439933		ZNF735	WDR24
AQP7		LOC101928288	CMTM5	CREB3	SENCR		NHS	MROH2A
AQP4		RNASE10	NDUFA12	CREB1	PHLDB3		NLGN4Y-AS1	ASCL1
AQP5		LINC01864	GNG7	PRCC	KIAA0087		GCM2	CD109
GSC		HCG20	GNG2	ZNF397	MTMR12		XYLT1	RANBP17
SNHG1		SCN10A	UGT3A2	NUDT21	PTCHD1		TESK2	LOC105378721
SPANXN5		NMRAL1	FUK	SPIN1	LOC101929528		LOC102724265	SLC25A26
SPANXN1		PCDHGB8P	RASGEF1C	DDAH1	C20orf196		ITPKB	KDELC1
SPANXC		MKRN1	TRDMT1	DDAH2	TMED7-TICAM2		LOC79999	MAGEC1
FHL5		MKRN2	SMYD1	GLE1	CEP135		LINC00993	SNX16
RAD51C		LHFPL4	SMYD3	DMWD	WIPF3		CHAT	SNX13
RAD51B		LHFPL3	ONECUT3	NLRP1	MON1A		MED23	SNX11
LOC286238		TLL1	TMEM150C	PSEN1	SNORD114-23		LAMP3	ICAM2
COL21A1		FAM74A4	LYSMD3	WDR26	SEPT4-AS1		NAT16	LOC101927392
GATAD2A		PRKD2	MUC5AC	WDR27	RBM41		LOC100129175	NEUROD2
COL4A2-AS1		KLF6	C2orf68	WDR20	RBM44		C18orf8	LINC00477
KCNS1		KLF4	OR52D1	NAGLU	RBM46		UQCR10	TRIM72
ADAM21P1		KLF2	ELL	KIF1C	HTD2		KLKP1	MIR208A
OR2M5		KLF1	SNHG19	RANBP10	PPM1F		CIAO1	PASD1
OR2M4		LOC105370941	LOC100130451	NSFL1C	PPM1E		MIS18A	KHK
OR2M7		C6orf1	CEACAM19	MIR5047	PPM1B		ZBED5	FANCD2OS
LINC01376		SFSWAP	MIR519D	COPB2	PPM1N		GALNT11	LOC101928161
PIH1D3		MIR4999	C7orf57	RPUSD3	PPM1J		HARS2	SNORD116-12
PHYHIP		ZNF547	MIR941-2	SNX17	MIR2117		PIK3R3	STAG3
MIR4458		ZNF546	RORB	SNX14	KPRP		ARL6IP6	HMGA2
MIR4450		ZNF549	ZNF479	SNX12	GINS1		MAPK8IP3	VSTM2A-OT1
MIR4451		ZNF548	ZNF474	R3HCC1	ADPRM		UBOX5	NEDD4L
MIR4452		LINC01419	SLTM	CTDSP2	ADIG		RCC2	C1orf204
MIR4453		LINC01416	SFI1	TMEM87A	MIR6842		FHIT	C5orf56
CTAG1A		LINC01411	MIR5192	LINC00476	MIR6846		ABCD1	C5orf52
CTAG1B		FAM163B	MIR5191	MAP4K5	CAPN8		GATAD2B	SSPN
LINC01956		JAKMIP2	MIR199B	MICU1	VCX3A		TIMM50	NELFB
LINC01959		PRKRA	B4GALT5	TFCP2	PPP1CC		MAVS	OR10T2
MAMDC4		SNORA17A	LINC00618	MMADHC	PCLAF		TJAP1	CLEC2B
HTR1B		SYF2	LINC00613	CTDP1	HIF1AN		C3orf62	APOA4
SERPINB11		LOC105375666	CYP19A1	LOC101928160	LOC100506274		RBM12B	CFAP52
MIR4650-2		MIR1827	SOGA3	ZFC3H1	KIAA1841		MSH2	MMS22L
LACTB2-AS1		MCM8	MIR4436B1	STAG2	HSDL1		METTL2A	INHBA-AS1
SYNE1		RNF139-AS1	LMF1	ASMTL	SOCS2		UBR5	MINDY2
CAMKMT		F10	LOC102724701	EEF1B2	PPP2CB		NCKAP1	DCST2
LOC105378933		F11	ZMYND12	HAX1	NR2F1-AS1		CDC25B	LINC01103
KIF21B		HDGFL1	DKFZP434A062	CLASP1	LOC105378499		POT1	DBET
ZBTB20-AS5		LOC101927620	HSPB7	C5orf58	PTH		PIAS2	XXYLT1-AS1
UBQLN4		TIGD3	HSPB2	C5orf56	MIR6129		PIAS3	ARRDC3-AS1
OR8B12		TIGD7	LOC100996335	C5orf51	MIR6127		ZNF316	LOC100506895
DAPK2		TIGD6	HSPB9	NELFB	RNU1-3		ZNF318	LINC00708
ULK2		KIAA1958	KRTAP25-1	CNPPD1	RNU1-1		SLCO1C1	DBH
TNR		MIR188	TTTY6B	HACL1	ARPC4		SDHC	MIR942
UBQLNL		MIR185	BOLL	XPO1	IL1RN		RGPD4	FLJ41278
LOC440040		MIR184	LOC645513	XPOT	ERCC6L2		DLG4	MED9
CACNA1G-AS1		MIR182	LOC101929163	MMS22L	TUB-AS1		MOB4	TCF3
STK10		EXOC3L2	HCAR3	MINDY3	FAM217A		IFNK	LOC339166
STK11		LCN9	TAF6	MINDY2	OPN4		ADRA1D	RPL17-C18orf32
STK16		LCN8	TAF5	SESN3	OPN3		GABRG3	AMPD1
SV2A		DDHD2	MMAB	NFRKB	TMEM30B		LINC01882	CST9
SV2B		DNAJC17	TAF2	NFX1	TMEM108-AS1		AHSA2	MRGPRX2
REXO1L1P		DNAJC11	TSPAN32	MSL2	LOC105372179		PPP1R3D	TET1
KRT35		DNAJC19	TCF21	TGOLN2	STPG2		GLMN	LOC100506700
GPR18		SCML1	PDCD1	TBL3	ANKRD18DP		TTC33	PCBD2
ARNTL		SCML4	ARFGEF1	DBI	PGRMC2		TTC31	SNORA36C
LINC01038		LOC101928107	ARFGEF3	MIR943	LOC101929058		TTC34	SNORA36A
LINC01031		LOC101928103	GVQW2	MED4	TARM1		LOC339978	AP3S2
ZNRF4		NRL	LOC101927476	MED8	SAMD13		GEMIN5	PITX2
ZNRF3		LOC101929595	SEC22C	TCF7	PCDH11Y		BPIFC	CSTB
EFCAB9		TPSG1	CELA2B	TCF3	LOC728554		KRT16P3	LOC101927055
MYBBP1A		LOC653653	NRG3-AS1	PPP5C	SEC14L1P1		SNORD3D	SEC16B
LOC105371083		LOC440434	TMEM59	AMPD2	CD3EAP		SNORD37	OR9K2
EFCAB2		LOC105372028	TMEM56	UTP11	ARHGAP15		SLX1A	ATOX1
MIR34C		PRAMEF18	TMEM57	UTP15	ARHGAP10		EIF3C	UEVLD
RAD51AP2		PRAMEF19	SCLY	UTP18	STARD6		OR5AC2	MIR1256
SAP30BP		PRAMEF17	MGC15885	TET2	TDGF1P3		OR5AC1	LINC01876
LOC101928438		PRAMEF11	ZNF676	PRDX3	LOC100631378		NOL12	GALP
PSMD6		EME1	ZNF671	PRDX1	SND1-IT1		BARD1	GALE
RPGRIP1L		GUCY2GP	ZNF678	AP3S1	FMR1NB		LINC02217	MTBP
LOC101928298		CDHR2	C2-AS1	MMRN1	DDTL		LINC02212	OR51A2
LOC101928295		CDHR3	OR1B1	R3HDM2	TMPPE		LINC02218	DBH-AS1
LOC105369911		C19orf84	LSS	SEC16A	C4orf47		CA10	ANXA2R
COPS7B		RAB22A	C9orf135	SUCO	C4orf45		LINC01749	G6PC2
CIDECP		CYP1A1	LIN28B	CDC20B	C15orf59		LOC105379030	RHOG
NAF1		OR5H15	LOC100996583	ACAD9	C15orf53		DNAJB8	RHOF
DKK4		OR5H14	EIF4E3	UEVLD	C15orf52		TTLL13P	OGFOD2
DKK3		LOC100130587	WDR70	DEF8	DDX11		RNF148	ZNF483
DKK1		MIR153-1	WDR75	GALT	LOC100419170		MIR371B	PRPF18
EBLN1		OR7E2P	PIP4K2C	SORD	VWC2		GLRA4	HIGD1C
ATP8B5P		GLTSCR1	MIR718	FXYD2	TRIP10		GREM1	CPXCR1
PTAR1		MIR550A1	NDC1	WDR53	TRIP11		ATP6V1C2	MIR4540
DHRS4L2		CYP2A7	KANK2	MAF1	TRIP13		PPP1R3E	MIR4296
CTAGE15		MFHAS1	TWF1	CHTF8	LOC101928590		LOC102723383	SAMMSON
TCEANC		DGCR2	AGO2	G6PC3	RAET1E-AS1		PPP1R36	MIR4299
C11orf58		DGCR5	PTGDS	RHOA	MIR4759		PPP1R32	LINC01310
C11orf53		ZNF783	TBCE	RHOG	FGFBP1		INPP5B	OR5A2
C11orf57		ZNF781	SH2D3C	OGFOD3	ARMC12		DSCAM-IT1	GRM3
RAD54L2		ZNF786	EXOSC2	ZNF480	NTPCR		MSANTD1	OR4E2
HDAC1		ZNF784	LINC00706	PRPF19	MIR7-3HG		GUCA2A	TTTY10
HDAC5		LOC105369520	LPAR2	HIGD1A	SLC2A1-AS1		RPS29P32	MIR2909
HDAC8		MIR5590	LIMS2	TRAF2	SNORA51		RPS29P31	SELENOP
TMEM161B		MIR5591	OMA1	ESD	SNORA56		CLEC1A	SELENOV
KIAA1549L		SMIM20	OR9A2	SNORD138	MSH5		KRTAP8-1	SELENON
FILIP1		SMIM21	LOC101929099	METTL12	MSH6		CBR3	TMEM225
CST8		DCLK1	CARD9	METTL14	PACSIN1		ANXA7	LCMT1-AS2
POLD3		DCLK2	ERP27	TMEM184C	PACSIN3		ANXA8	DHRS9
TRAPPC13		NOX4	HMP19	MEF2C-AS1	PACSIN2		POU5F1	DHRS2
CST6		PGS1	ABCA10	NR1H2	COPA		SASS6	LOC101928820
LINC01227		UBE3C	IDH3G	MAGOHB	HIST2H2AC		POU5F2	GHRLOS
CMC1		MTRF1	OR51F1	CTTN	OR52M1		SSX7	HRK
CMC2		TMTC1	ADIRF	GPI	GPR135		SSX9	VKORC1
SULT1C2P1		SNORD32A	CDH8	SELENOS	MFRP		NDFIP2-AS1	LOC101927480
AMIGO3		SNORD32B	BMP2K	SELENOW	HAL		PYGM	COL25A1
ZNF891		MTFR2	GPR158-AS1	SELENOF	LRRC72		LOC105376114	LOC101928978
CEBPE		GLOD4	HPGDS	FAM189B	ZAR1L		MIR6804	FEM1A
MAP3K11		LINC00210	TIMP2	MICA	LINC01531		MIR6803	MS4A6A
LCE5A		LINC00211	NRBP1	DHRS4	PNPLA3		MIR6809	LTBR
CEBPZ		CNKSR2	NIFK	NABP2	PNPLA7		LINC01384	SLCO6A1
MIR6788		TBC1D19	RBM12B-AS1	DHRSX	PNPLA5		NXF2	MARVELD1
EML2-AS1		TBC1D16	PHYHD1	TPR	PINLYP		PGM5	SETD3
CRNN		TBC1D15	ADGRF5	ECHS1	GPR88		PGM2	SETD4
SNORD105B		ZBED2	JPH4	SET	FOXP4-AS1		MTCO2P34	SETD7
STXBP5L		PF4	CEP76	VKORC1	MIR668		HOXD12	PRSS27
EPB41L4B		MIR101-2	TPK1	SUGP1	HOXC13-AS		LINC01182	VENTX
FIRRE		CYSLTR2	SYS1	ELMOD2	NOXA1		PGPEP1L	CAPN10-AS1
ATP2C2		LINC00967	OXER1	FEM1C	GDF1		VPS35	KRTAP12-4
CERS5		ANKRD63	LOC100506497	FEM1A	GDF5		TAS2R43	OR2A25
CERS3		ANKRD61	PPEF2	TMED10	MIR513A1		KCTD2	SRPRB
GP9		HSPA14	FITM2	MAP3K3	LGSN		KCTD4	CTDNEP1
GP5		FAM222A	FITM1	PET117	LOC105373185		KCTD8	MASTL
C21orf140		MEN1	POTEM	SMARCAD1	COX8C		PXN	MAST1
EXTL1		KRT222	DCSTAMP	SETD5	RALGAPA1P1		LOC374443	CD180
KCNQ1-AS1		MIR582	ARMCX4	SETD4	LOC101928201		CEP95	WAS
LRTM2		CTAGE8	FUT7	DZIP1	C9orf172		DLEU7-AS1	RBFOX1
OR13J1		BHMG1	FUT9	ZFAND2A	LOC105369984		ADAM21	C9orf72
TMEM212-AS1		MIR580	GHR	RRM2B	RAX2		NTNG1	IL23A
ACSF3		PKHD1L1	VTCN1	TP53	GTF3C2-AS1		ANGPTL7	STRN
MAN2A1		DYNC2LI1	PXT1	ST8SIA1	TMEM110		ANGPTL5	STRC
MIR3605		KIF9	OVOL1-AS1	FARS2	TMEM114		ANGPTL2	SYN3
EDA2R		MIR29B1	PAFAH1B2	BTBD10	TMEM117		MMP16	LOC728040
LCT		ASTN2	GH1	SRPRB	SLC35A5		KCNK18	RNASEK
USP32P1		MIR935	STARD13	SRPRA	ABCB11		C14orf180	OR5AS1
LINC01235		AP3M1	LOC101928464	WAC	MIR545		GPRC5D	LINC01435
GABRB2		LINC01609	LOC101928797	MAST4	PMP22		ALG10	MIR4319
RBAK-RBAKDN		LINC01607	EGFLAM-AS2	CD180	MIR542		ALG13	FGF1
RAP1GAP		LINC01600	DNAJC27-AS1	GALK1	BEST2		SIX3-AS1	SGCA
MIR100		LAPTM4A	F13A1	FARSA	BEST1		BANF2	NUMA1
MIR6723		ESYT1	FGD2	C9orf78	KIAA1614		STEAP3-AS1	LIN28B-AS1
MIR10A		ESYT2	AQP10	POLE3	FBXO3-AS1		SHISA6	C12orf71
DNAH10		ESYT3	CHRM5	STRN	METTL8		SHISA8	C12orf74
SDE2		CXCR2	MGAT2	BCL2L12	METTL4		RHPN1-AS1	LOC105378614
MIR151B		CLRN2	MMP8	TMEM167A	FAM138D		GTSF1L	DGKK
LOC653160		CLRN3	NGDN	PITRM1	C8orf74		NPIPB5	DGKD
OR56A5		C5AR2	LOC100379224	ZNF561	PDPK1		POC1B-AS1	ZNF169
OR56A3		PALM	IRF2BP1	TOMM20	RPF1		NMRK2	TXNDC11
OR56A1		LOC100996694	C9orf84	KIAA0368	ZNF683		LOC100996679	TXNDC12
TGFA		MIR2276	USP30	FGF2	ZNF680		DDX53	C1orf94
KCNA1		MIR2277	USP37	SGCB	ZNF681		ZNF160	ZNF286B
TUBA8		KRBOX1-AS1	HPCA	CNTN4	ZNF684		ZNF165	LOC100128531
STON2		OR2V1	SAAL1	NUMA1	FKBP6		GATB	NPY
LINC02246		CLDN25	SUPT7L	RPL31	FKBP7		MIR3180-4	TECTA
SLC13A1		KLRG2	CYP4Z1	DGKZ	MIR1302-7		DNAH1	TECTB
SLC13A4		GPBP1	DACT3-AS1	IDH3B	MGC12916		GPR15	ALDH8A1
RGS14		DPP10-AS3	CTNND2	C12orf76	TIMM23B		LOC100507384	BLOC1S3
RGS19		LGALS8-AS1	ZNF534	VKORC1L1	FAM133A		LOC100499484-C9ORF174	LHX6
IQCA1L		UHRF1	OR5AP2	DGKG	OR2L1P		LOC100287944	EMC3
UTP6		PRSS1	ZNF649-AS1	ICK	MTCYBP37		OPN1LW	SERHL2
ANKAR		PRSS2	ATL1	TXNDC16	SNORD59A		GTF2A2	LOC100507144
BTN2A2		MAT2B	MIR5093	TXNDC11	WDR93		RP1	MTOR-AS1
BTN2A1		CASC1	MIR4322	TXNDC12	SRGAP3		RP9	DNAH6
TTLL11		ARR3	LINC00710	DENR	SRGAP2		MIR8056	LOC101929926
SPATA13-AS1		CASC8	FAM166A	AKR1B1	DLK2		CDCP1	TLDC1
OR10J4		CYP2C19	PURG	GADD45GIP1	GABARAP		TNMD	TLDC2
C1orf198		CYP2C18	HS1BP3-IT1	PPWD1	LTA		SOX30	EXOC2
BCL6B		SNORD11	MIR3675	TECTA	LTK		CLN6	HAP1
DUOXA1		GSS	C12orf49	BLOC1S5	LTV1		MIR519A1	RAMP3
PMM1		KNCN	IGHMBP2	VEGFB	MIR301A		SNORA12	CENPS
ZNF709		FAM50B	ANKUB1	BLOC1S2	MIR301B		LINC01119	DHX34
RNF112		FAM50A	C12orf42	FLOT2	C1orf61		CLRN1-AS1	ZNF765
RNF111		ACY1	DPY19L2P2	EMC4	LINC00173		KCND3-AS1	HACD4
ZC3H18		AQP2	KCTD19	BSDC1	DYNAP		CDC14A	RIPOR2
GRIN1		AQP8	PATE1	EGLN2	LOC105370973		UCHL1	LOC100129917
NUP98		GSC	URAHP	EGLN1	PROM1		RARRES3	ARSI
XPC		SNHG7	MIR135B	ANKH	MIR6796		RARRES1	MYCBP2-AS1
LOC100996763		SNHG1	RNF222	APPBP2	CNTN2		MIR548D2	MIR4423
RAB40A		RGPD4-AS1	PKN2-AS1	TLDC1	CNTN3		PRELID2	NAA40
GRID1-AS1		TMPRSS11GP	HECW1	EXOC1	MIR130A		LINC01574	OR6J1
MYO3B		STX6	MIR6750	EXOC4	CDC42BPG		EFCAB6	BOLA2
SWAP70		SPANXN5	MIR6754	CENPB	CDC42BPA		ASTN2-AS1	MIR1233-2
PHLDA3		SPANXN4	GPR141	CENPT	TXNRD3		SETD1B	TNFRSF9
KIRREL3-AS2		SPANXN1	GPBAR1	DHX33	CNGA4		TLX1NB	PGGT1B
NOG		SPANXN3	KCNJ13	ZNF768	MIR1305		DUBR	DGUOK-AS1
SMAD7		BTNL8	KCNJ14	HACD2	MIR1301		LOC105370306	KANSL3
SMAD2		ACTC1	LOC100507175	RIPOR1	MCM2		LANCL3	RBM33
SMAD3		FHL5	SYP-AS1	MAFTRR	CCDC42		GNPNAT1	FIBCD1
RAD21L1		ZNF248	C6orf120	GCN1	ALG1L9P		LOC100506999	EVX1-AS
PLRG1		LOC286238	SLC6A4	MYO9A	CDKL4		MIR891A	SH3GL3
LOC101929532		GATAD2A	OR5AK2	ARSK	CDKL2		DPH6	SLC10A2
LOC101929536		GFI1B	FLG2	RAVER2	FBXO22		STOML3	SLC10A6
LOC101929538		COL4A2-AS1	TGFB2-OT1	ABCC1	MCM9		GTF3C2-AS1	ZNF804A
ERICH5		KCNS1	C19orf57	BOLA3	FBXO24		DCAF12	ZNF804B
HERC2P2		KCNS2	LOC105373805	NDUFB1	UNC80		TRMT10B	SNORD62B
TCEA2		C17orf62	CLPSL1	UMAD1	FAM107A		TCF15	SPAG5
BFAR		C17orf64	PUM1	PHB	SRXN1		ZNF646	PNLDC1
TMLHE-AS1		C17orf67	LOC283299	ATRAID	SNORA59A		POPDC2	NWD1
OR6P1		ADAM21P1	MANSC4	DGUOK-AS1	SPTSSB		FLJ31104	DSCAS
RBMXL3		OR2M7	CYMP	HOXC-AS2	LOC105374374		GALNT1	TDO2
RHEBL1		TP53BP1	ZC3H6	RBM33	TUBA4B		DMWD	CFAP53
LOC731157		OR2M3	LOC101927539	TP53INP1	LINC01708		SPIRE2	HOGA1
LOC100653233		OR2M2	CYP2J2	SH3GL1	C1orf127		LOXL2	GPAT3
ADCY10P1		LOC285766	OR14A16	SLC10A3	OR10C1		SLC25A29	MANF
MR1		SLC39A12-AS1	SLC43A1	SLC10A7	LOC105375680		COPB1	SPTSSA
CNPY4		GLRX2	RADIL	XXYLT1	LINC01441		TRIM72	CBS
CNPY1		GLRX3	OR11G2	P2RX5-TAX1BP3	LOC105375972		TFCP2	ADCYAP1
ANKRD30BL		S100A13	APOL5	P4HB	RNF187		RBM15B	CCNYL2
SHOX2		S100A12	NOS1	FUT10	RNF186		CTDP1	ABCA6
CHFR		PHYHIP	DDX10	NCOA4	RNF182		LOC101928160	NBEAL1
HTR2A-AS1		MIR4459	LOC101928618	ARHGEF26	ZBTB20		YEATS4	MIR1587
RFX6		CACNA2D1	MIR4699	BIVM	SYT10		LCA5L	NCK2
RFX1		MIR4450	XYLT1	TMEM39B	SYT16		CLASP2	LVRN
KIZ-AS1		MIR4451	TESK2	TMEM39A	SYT17		C1orf204	ZNF260
LMO7-AS1		GRK2	EFCC1	GPAT4	HDAC2-AS2		SSPN	ZNF268
CYP8B1		MIR4455	LOC102724265	TSPOAP1	ATP6V1G3		OR10T2	C17orf47
ARL2-SNX15		MIR4456	PDE5A	PRDM4	ATP6V1G2		IRX5	C17orf49
LOC100287792		CTAG1A	ITPK1	NPDC1	DDX31		MIR6885	LINC01935
MIR6876		KLHL4	MIR518A1	RXRB	MVB12B		MIR6887	CLVS1
MIR6871		RSPH10B2	CEP170	WRNIP1	NDP		MIR6882	MIR6512
CLIC5		LINC00028	LOC79999	CIZ1	CSAG1		CLEC2B	HNRNPA1P33
CLIC3		LYG2	LINC00994	HARBI1	CSAG4		RAD54L2	TTTY9A
LINC01684		TCTN2	NAT16	NCK1	CBL		IQSEC3	RNF39
LINC01687		TCTN1	LOC100129175	NCK2	FAM167A-AS1		GPRASP1	RNF34
LINC01683		SERPINB12	C18orf8	ZNF267	PRDM8		CFAP52	RNF32
SOWAHD		MIR4650-2	ASAH2	ZNF263	OLAH		MMS22L	RNF31
CDC5L		BSCL2	CYP2W1	ZNF268	CYP2B7P		HTR7P1	UGT1A10
NIM1K		GSTT2B	ADM5	TSNAX	ANAPC15		DBET	LOC100507373
CLC		LACTB2-AS1	MIS18A	IBTK	ANAPC10		MIR3938	LOC100507377
NSUN3		SEZ6	CD81	HSPBAP1	TRPC5OS		XXYLT1-AS1	MIR1180
NSUN2		FAM238A	AFG3L2	MIR6513	MIR9-1		ARRDC3-AS1	MPP4
LOC101927702		OTC	REEP5	LOC728752	TMEM170B		LOC100506895	UNQ6494
LOC101927708		ZBTB20-AS5	ANKRD6	RAD50	SNORD113-7		LINC00708	SUMF1
RRP7A		AVL9	IGDCC4	RNF38	SNORD113-3		PDE8B	SURF1
LOC105376116		UBQLN2	HLA-DMA	RNF39	MRAP2		DBH	SURF6
LOC102724596		UBQLN3	MFNG	RNF34	CACNA2D3-AS1		MIR942	RAD21-AS1
BRD1		ULK3	C3orf67	RNF32	LOC100287704		MED1	CORO2B
CH25H		ULK4	ARRB1	RNF31	TBC1D9		FLJ41278	SPACA1
CSF2RA		TNR	MGLL	INTS4	TBC1D3		MNX1	LINC01585
DMD		UBQLNL	FOXO4	INTS8	MIR4774		TCF4	CHRNB3
STX16-NPEPL1		TNN	CDC25A	MIR1181	FAM127C		LOC339166	PODNL1
ZSCAN4		SATL1	CD302	MPP5	MIR4770		RPL17-C18orf32	MIR1254-2
ZSCAN2		LOC440040	OTOGL	MIR4800	CLEC6A		AMPD1	LOC101927267
GLIS3-AS1		HDAC11-AS1	PIF1	CATSPERD	LEKR1		CST9	MAP2K5
VILL		SV2C	XACT	SUMF2	MIR6749		MRGPRX2	LOC100508046
KRTAP24-1		SV2B	MIR450B	SUMF1	LSM12		TET1	MIR3149
PSD		SMAD1-AS2	DLG2	SURF4	MIR6745		LOC100506700	BDNF
KRTAP19-1		KRT35	DLG4	SURF6	MIR4665		SNORA36C	UBE2E1-AS1
CFAP36		FNDC11	LINC01265	MB21D2	MIR4660		SNORA36A	LOC100130417
MIR181B2		EHF	FAM114A1	CCDC130	MIR4668		PITX2	LOC101929497
EREG		SNORD3B-2	GRWD1	STK39	LOC150776		MMRN2	IFT122
MIR181B1		GPR19	FAM114A2	CHRNB1	CXXC1P1		NRDE2	GYS2
ASAP2		LINC01037	IFNE	SLC33A1	HNRNPCL4		LOC105372419	ETV2
LOC101928932		LINC01033	SAP25	ASNS	ABCA9		LOC105375297	FAM30A
LOC101928937		LINC01030	GABRG1	SCAI	ACSM4		PSD2	PTTG3P
MIR544A		EFCAB9	LINC01884	TSPAN9	TAF10		R3HDM1	HMX1
GNG12-AS1		EFCAB8	TOMM6	ATP5G2	TAF15		LOC101927055	CDR2
ANKLE1		FLNC	SPP2	PSMF1	LINC00424		ORMDL1	LUZP4
SRRM1		EFCAB3	TTC37	CSNK2A1	SLC25A45		KAT2B	C8orf86
SRRM4		MIR34B	TTC34	KDM5C	F7		KAT2A	REM1
ARHGAP23		GRTP1	LOC339978	GLUL	HS2ST1		SEC16A	SP4
ARHGAP22		SAP30BP	STAG3L5P-PVRIG2P-PILRB	LOC101929494	BAALC		SEC16B	SPPL2C
RTBDN		LOC101928436	SPNS3	GYS1	DYNLRB2		SUCO	ATP2A3
ARHGAP25		CXorf21	BPIFC	ETV3	MAGI2		OR9K2	FBXL12
ARHGAP28		MIR346	KRBA2	ETV6	HSP90AA1		UEVLD	KCND3-IT1
LOC105375266		LOC101928298	LARP1B	TCEAL8	RAB37		MIR1256	FAM134B
MIR4718		LOC101928295	LOC729040	WIZ	RAB38		ADAMTS12	FAM134A
OR2H2		LOC105369911	KIF18B	PRPS1	PDCD6IP		LINC01876	AFTPH
RNVU1-17		COPS7B	TGM1	BRPF1	DANCR		GALP	SNORA73A
RNVU1-15		CIDECP	TGM7	C8orf82	SFT2D2		LOC100049716	MIR3621
RNVU1-18		COPS7A	SLX1A	UBE2Q2	CLEC10A		LINC01879	PIPOX
PLSCR3		NAF1	OR5AC2	SP3	PES1		ALDH1A2	LINC01210
FLJ42102		LOC101929741	OR5AC1	SPPL2A	VDAC1		EYA2	MIR4533
LOC105369205		RABGGTA	NOL11	ATP2A2	TAPBP		PIEZO2	KISS1R
NTRK3-AS1		KDM7A	NOL12	GRN	TMPRSS2		FXYD7	ATG4B
C15orf40		EBLN1	LINC02217	FAM134C	ANO5		IGFN1	ATG4D
ZNF132		EBLN2	LINC02213	FAM134B	ANO1		CCR10	EGFR-AS1
ALMS1-IT1		KLF5	LOC101927827	FAM134A	POLR2C		RBP5	ZFP82
KCNK9		PLBD1	CTSL3P	AFTPH	APOBEC3G		OR51A2	TMC1
KCNK4		PTAR1	SDSL	MIR3620	SLC1A4		CHTF8	TMC8
KCNK7		CEP350	LINC01745	AIMP1	STX18		ANXA2R	ASGR1
MIR4726		OPRPN	OR10G8	ATP1A1	DPP9		G6PC2	UBE2NL
MIR4723		C11orf52	DBF4B	TP53TG5	IKBIP		RHOV	ALOX12P2
NUP160		TICAM2	DNAJB8	GRINA	HEYL		RHOJ	ITGB1BP2
MIR4729		CGA	DNAJB7	ATG4C	RIOX2		RHOH	HNRNPA0
PRMT5-AS1		HDAC4	DNAJB6	ATG4A	HEY1		RHOG	RAC2
FRRS1L		HDAC9	GRIK3	ATG4D	SPCS1		RHOF	VCL
TGFA-IT1		TMEM161B	GRIK5	HMG20B	LDB2		OGFOD1	CPLX3
SEMG1		KIAA1549L	RNF148	APIP	CADM4		OGFOD2	PBX3
SEMG2		HCG2040054	SLC22A5	TMC3	ADPRHL2		CTNNA3	PRAMEF5
MIR3188		FILIP1	RNF141	LARP4B	GRAMD4		RNA5S9	LOC107986898
TMEM132E		CST8	RNF145	API5	MAN1C1		HIGD1C	DNAJA4
CCL23		POLD3	RNF146	KIAA1191	GM2A		HIGD1B	MRPL20
ALPK2		TRAPPC11	LOC100996732	ITGB1BP1	YIPF5		LEF1-AS1	LOC100131655
LINC01239		TRAPPC10	XCR1	HNRNPA0	EIF4B		MIR4540	RAPH1
SNORA69		TRAPPC13	ZPLD1	RAC1	SND1		DSPP	GID4
SNORA64		CST4	ATP6V1C2	VCP	LINGO1		MIR4297	MRC1
SNORA66		LINC01227	PPP1R3G	PBX2	LINC00987		METTL14	LOC100506403
SNORA61		MIR7976	LOC102723383	WWC2-AS2	SUCLG2		MIR4299	LOC100506406
ACRV1		MIR7974	BTN2A3P	KMT5C	CAND2		SMIM11B	MYO1G
LOC102724919		PLA2R1	PPP1R37	UXT	MAP3K14		LINC01310	PGBD4
MYOD1		CMC1	PPP1R36	DNAJA1	C10orf10		LINC01317	PGBD3
MIR548AY		AMIGO1	PPP1R32	MRPL21	GIPC3		MEF2C-AS2	SULT6B1
MIR548AN		CLDN34	HEPN1	CHD1L	BET1L		POLR1A	FER1L6-AS2
MIR548A1		ZNF891	INPP5J	RNF130	NFIB		POLR1B	LGALS2
RND2		CEBPE	DSCAM-IT1	RNF139	NFIA		POLR1D	NMB
RND3		MAP3K13	MSANTD1	GID4			POLE2	ATG101
FNDC8		MIR6788	VPS37D	TRMT12			CXorf51B	LOC101929516
CCDC153		EML2-AS1	VPS37B	NPTXR			CXorf51A	JCHAIN
LINC01520		CTNNA2	VPS37A	DENND6A			GRM6	ZFAND4
SPZ1		SNORD105B	CHIA	PGBD2			CCNH	ZFAND1
LOC100507477		LOC643802	CARNMT1	LGALSL			HOXB9	SLC39A12
LOC101927136		UBAP1L	CASR	NEMF			HOXB3	EIF1AY
MIR1912		PTENP1	ZBTB9	LGALS3			HOXB1	EVI5
MIR1911		CERS3	KRTAP8-1	MYO10			NR2F1	MICALCL
LINC00692		TFB2M	CBR4	LPGAT1			ELL3	TERF1
MIR617		GP9	MTRNR2L10	WRAP53			TTTY15	2019-03-11
MIR610		GP5	MKL2	ZFAND5			TTTY11	CHD5
MIR619		GP6	ANXA1	ZFAND3			MIR2909	CHD7
LINC00347		GP2	ANXA3	ZFAND1			SELENOV	CHD6
LOC105369443		C21orf140	ANXA4	EIF1AX			RNU5D-1	CHD8
GAL3ST1		EXTL1	ANXA6	SMAD4			TMEM222	CAP2
GAL3ST3		RGSL1	POU5F2	MTX3			TMEM221	TTC5
RFX3-AS1		MAN1A2	HEPACAM	TERF2			TMEM225	CENPBD1P1
C3orf30		KRTAP20-2	SSX1	TERF1			FAM189B	PIKFYVE
C3orf36		KRTAP20-4	MDS2	CHD3			UBE2Q1-AS1	PRDM14
C3orf38		HDAC11	CPT2	CHD4			TTTY1B	MPO
IL17REL		LRTM2	NDFIP2-AS1	CHD7			MICB	POLRMT
MATN1		FCGR1B	PYGM	CAP1			CACUL1	SRGAP2B
PCGEM1		SNORA71A	MIR6801	SKIV2L			LOC101928823	FAM49A
ENDOU		SNORA71D	MIR6802	TTC1			TPO	C10orf99
A3GALT2		SYNC	PMS2	TTC3			HRC	ADH4
MYCNUT		OR13J1	MIR6809	MPG			MIR8089	FAM155A
NACAD		AP4B1	SLC19A3	PRDM11			MIR8088	BCORP1
TMEM104		MAN2A1	NXF5	MPI			EN1	GRIN2B
LOC105374002		MIR3609	NXF3	GRPEL2			CYP4B1	SBF2
PDCL3		RBFOX3	PGM5	QRSL1			FLT1	LMBRD2
LOC255187		RBFOX2	COL6A4P1	ZFP36L2			LOC101927480	TAS2R19
KRT3		GALK2	MIR5571	ADH5			PVALB	TAS2R16
DACT2		USP32P1	SHBG	MIR6850			SUGP1	NOVA2
TMCC1		LINC01233	LINC00589	ACOT13			COL25A1	RRP12
GLYCAM1		LINC01237	RPS29P32	PMVK			LOC101928978	NCOR1P1
RECK		NXNL1	PPP1R12B	SBF1			PRKN	MIR216A
LOC100130691		LINC01238	LINC01185	CDC73			TSHR	ZFYVE27
SNORD116-24		SYN1	PGPEP1L	LMBRD1			FEM1A	MIR6131
SNORD116-25		NLRC4	STAG3L4	SRFBP1			CTRB2	MIR6134
SNORD116-22		TPRG1	TAS2R46	RRP1B			CXorf49	ERC2
ARPC4-TTLL3		MALT1	KCTD6	CAMSAP1			PFKFB2	CDK15
RPA4		MIR6728	KCTD4	ACAT2			OR4X2	MMP28
REC8		MIR6729	SLC38A11	TOGARAM1			MAP3K8	MMP23B
C7orf77		MIR6726	LOC105373373	OR8S1			MAP3K9	TSFM
PCDHGB6		MIR10A	USPL1	IL2RB			MAP3K2	TBCCD1
RREB1		DNAH14	UPF3B	CMTR1			SLCO6A1	SGK494
PHC3		DNAH10	MIR6499	MIR6132			PET117	TMCO5A
PIANP		LOC399900	ZFYVE19	ERC1			MARVELD2	KRT75
STK4-AS1		SDE2	NTNG2	CDK14			SMCO2	KRT79
ZNF367		LOC653160	HSP90B2P	FAM216A			SETD9	HFE2
H2AFV		OR56A4	TNS2	SESTD1			SETD4	HYPK
H2AFX		OR56A1	SMIM2-IT1	B3GNT3			RHOXF1P1	AGPAT4-IT1
MIR450A1		KCNA1	ZC2HC1B	GINM1			PRSS27	SNORD115-46
MIR450A2		SLC14A2	KCNK10	YIF1B			KRTAP4-9	PTK6
MIR5684		FAM8A1	MMACHC	TUFT1			LOC101929415	ATG16L1
MIR5680		TH2LCRR	TCN1	MRPS34			ST8SIA6	ATG16L2
DPEP1		NUTM2A-AS1	GPRC5D	MRPS31			ALS2CR12	DDX23
DPEP2		LINC02240	PRH1-PRR4	MRPS30			BTBD17	ZNF157
NMD3		LINC02247	ALG11	AAMP			BTBD10	MIR4746
TEX43		SLC13A3	ALG13	IL6R			MASTL	STOML1
TEX41		SLC13A5	ALG14	FAXC			LOC100129484	NT5M
MIR4418		UTP6	RIOK2	PTK7			TPRX1	TBATA
POLDIP3		UTP4	SIX3-AS1	ITGB3BP			LOC101926941	DSCR4
GP1BA		TTLL11	BANF2	ATG16L1			C9orf72	GNAL
MIR3682		TTLL10	SHISA7	C15orf65			IL23R	CRYGS
ALDH18A1		SPATA13-AS1	IL37	DDX27			STRC	PP14571
C1orf74		ODF2L	IL34	MIR4745			TM4SF19-AS1	NCCRP1
NPIPB15		OR10J4	IL31	STOML2			TMEM167B	PLEKHM3
PPOX		OR10J5	SHISA8	DAXX			RNASE3	TREML4
LOC102724323		C1orf198	CAMK2N2	NT5C			RNASE9	SNORA40
LINC00102		SNF8	NPIPB5	GNAS			CCDC87	OR51T1
GTSF1		GTF2IP4	AZU1	PTCD1			LOC100505824	HAO2-IT1
MIR302E		PMM1	NMRK2	ASNA1			LINC01432	COQ6
DUSP28		ZC3H10	DDX53	RRNAD1			WDFY3-AS2	HBM
DUSP22		RNF115	ZNF160	UBE2I			FAM161B	OR52J3
DUSP26		RNF112	GATB	PLEKHM2			LOC400794	MFAP3L
UBE2D4		DHX8	DNAH3	GPAA1			MIR4319	BRICD5
UBE2D3		DHX9	MIMT1	UBE2B			MIR4318	RNF2
UBE2D1		NUP98	HSD17B12	FLJ20021			SDC3	LRRC69
SNORD65		XPA	LOC101928087	SLC44A5			SGCZ	RASSF1-AS1
SNORD64		LOC100996763	OR8K5	ENGASE			CNTN4	EPM2A
APOH		RAB40B	GNB4	COQ7			LIN28B-AS1	LOC100505915
CCDC54		RAB40A	GNB3	COQ2			DGKZ	GPANK1
LOC105371592		GRID1-AS1	FOXB2	WWC3			C12orf71	GNRHR
NUFIP2		MYO3B	CDCP2	GPR107			C12orf74	SPINK14
NUFIP1		LOC285556	LOC101929353	SYPL1			LOC105378614	GGCT
CABP7		DENND4B	RP1	RNF5			DGKK	OR5V1
CABP5		DENND4C	MIR8056	APP			ZNF169	MIR670
FBXO32		TIPRL	CSTF1	C7orf31			TXNDC16	NPIPA8
FBXO39		KIRREL3-AS2	CSTF2	RASSF1-AS1			C1orf94	NPIPA2
ANP32AP1		KIRREL3-AS3	UPK1A-AS1	EPM2A			ZNF286B	C3orf14
MBOAT4		NOG	SERPINC1	ACTR2			DDX55	LARP4
SCOC-AS1		TRERF1	MIR486-1	GPANK1			LOC93463	ATMIN
SLC25A53		LRPAP1	LINC01119	ARRDC1-AS1			RNU5E-1	LOC105369423
SLC25A52		SMAD3	KRTAP9-7	ABI3BP			NPL	LOC105371849
WBP11P1		MUS81	OR52I1	IDUA			LOC149373	SH3BP5-AS1
FICD		LOC101929532	OR10AC1	MIR671			NPY	ERICH6B
LOC105370648		LOC101929536	MEIOB	GDE1			PPWD1	LINC01148
LOC105370646		LOC101929538	CSTF3-AS1	NPIPA1			TECTA	GNG13
MORC2		ERICH6	SS18L2	NAPA			VEGFD	RIMBP3B
MORC3		ERICH3	UCHL3	LARP1			VEGFA	C16orf96
MORC1		TCEA2	RNF126P1	LMLN			LHX6	ZNF699
LINC01771		TCEA3	ZNF407	ATMIN			EMC6	TRIM39-RPP21
CBWD6		LEO1	MIR548D2	TMEM128			SERHL2	COPZ2
CBWD2		MGRN1	ARHGEF7-AS2	PELP1			LOC100507144	SHB
FAM197Y5		RBMXL2	LINC01395	EIF1			EGLN2	PGAM1P8
TTBK1		TLN2	LINC00628	EIF5			MTOR-AS1	ZNF343
ACBD3		LOC731157	HNF4A-AS1	FAM60A			DNAH6	ZNF345
ACBD7		PTPRD-AS2	LOC105370306	GNG12			B3GALT5	SERPINA13P
RBMS3-AS1		INE2	LANCL3	URB1			LOC101929926	FRMD6-AS1
LOC100996455		SNORD114-31	RAB7B	SEC24B			HAP1	STX7
RNF19A		CNPY1	LOC100506999	C16orf91			ANK1	RESP18
MIR424		CHFR	OR4M1	ZNF696			CENPT	DRG2
MIR425		HTR2A-AS1	WNT5A	COPZ1			UCA1	LRSAM1
MRPL43		RFX7	ANKRD36BP2	MIR6875			ZNF768	LMO7DN
MRPL47		RFX3	HNRNPUL2	NUDCD1			ZNF765	GNPTG
MRPL46		IBA57	STOML3	TIMMDC1			HACD4	DRGX
HGFAC		KERA	DCAF13	ZNF346			MIR520C	LINC00163
MRPL48		ADNP	TXN	ZNF345			ARSI	BRCA1
NGF		IGFBP1	PAPSS2	NUDT15			MYO9A	MIR3155A
NGB		HBE1	POLE	STX4			MYCBP2-AS1	LINC00836
NEK2		APLNR	LMCD1	STX7			MIR4423	EMSY
NEK1		ARL2-SNX15	AOC3	LGI3			LOC100289473	MIR6782
NEK9		RASAL2-AS1	LPL	DRG1			BOLA2	MIR6784
DHPS		MIR6870	JAML	LRSAM1			NDUFB5	CAAP1
CCDC8		MIR6873	KIF15	PHYKPL			MIR1233-2	YY2
STBD1		CLIC4	LINC00861	GNPTG			STAP1	NECAP1
EID2B		CLIC3	COPB2	TBC1D22A			LINC00945	PRAMENP
WDHD1		LINC01687	ICAM2	ENSA			PGGT1B	PDZK1
CFAP161		LINC01680	C1orf162	JKAMP			DGUOK-AS1	LOC105372257
EPYC		LINC01683	PLS1	FAM208B			RYR1	LINC01711
STAB2		LINC01689	C5orf58	SMURF1			CDK5R1	TXNRD3NB
TRMT2A		LOC574538	C5orf52	SMURF2			FIBCD1	POLG
ECE2		ZNF2	C5orf51	SECISBP2L			EVX1-AS	PCGF3
ECE1		ZNF3	PGM2L1	YTHDF3-AS1			MELK	CX3CR1
IMPACT		AP2A2	OR10T2	CAAP1			SNORD116-7	LOC613038
LOC102546294		NIM1K	MIR6888	SARS2			MDFI	MAGED4
LOC102546299		NSUN3	MCM3AP-AS1	NECAP2			SH3GL3	LINC00442
WFIKKN1		NSUN4	CLEC2A	COPG1			SLC10A2	SMC1B
CHN1		NSUN7	CLEC2D	GTPBP2			SLC10A7	TRIM48
CAV3		LOC101927708	IQSEC3	GTPBP8			SLC10A6	TRIM42
GAS1RR		PAGR1	APOA2	KIAA0391			SLC10A4	IVL
ZACN		MIR548AJ1	GPRASP1	CWC15			BSPRY	MIR3156-3
LY6G5C		MIR548AJ2	XPO1	SMS			ITPRIPL2	PFDN4
PITPNA		LOC102724596	CFAP52	POLG			RNU6ATAC	LACTBL1
DCAF12L2		LOC107986096	XPO4	PCGF5			PDXDC2P	LOC101929592
DCAF12L1		BRD2	XPO6	PCGF6			XXYLT1	PPP4R3A
KIR3DL3		DMD	MINDY4	MAGED2			ZNF804B	OCSTAMP
MRPS28		SEH1L	MINDY1	ZBTB33			SNORD62A	LOC107985210
MRPS27		LOC102724623	GHRH	SMC1A			MC2R	CHL1
MRPS24		STX16-NPEPL1	DBET	SGTA			SPAG8	CBY3
CD276		ZSCAN1	OR6B3	TRIM45			SPAG6	HIST1H2BN
MRPS22		GLIS3-AS1	XXYLT1-AS1	IVD			SPAG5	FABP12
MIR521-1		DNAJB13	LINC00271	AFMID			PABPC5-AS1	HEPACAM2
RXFP3		DNAJB12	LINC00279	PFDN5			PNLDC1	MIR4674
PRORSD1P		DNAJB14	CYTOR	PDE4DIP			NWD1	TBC1D8B
JMJD7		SUPT20H	RGS7	DDOST			C18orf54	DEFB106B
DNAJC9-AS1		KRTAP24-1	TBL2	MCOLN1			ARHGEF25	FOXL2NB
ZHX2		PSD	LINC00708	PHYHIPL			DSCAM	LOC105378137
ZHX3		AMOTL2	PDE8B	MON2			CFAP58	STAG3L5P
PINK1-AS		LOC100190940	DBH	TRIOBP			CFAP54	TRDN
MEMO1		ZNRF3-AS1	DBP	NACA			GPAT2	ZNF354A
KRTAP21-3		KRTAP19-2	MIR944	CBY1			CASC22	MIR1294
HS3ST5		KRTAP19-3	MED7	ERLIN2			CASC23	LOC105376421
OR2T10		PPIAL4D	FLJ41278	NUDT16L1			PRDM6	WDR90
ZNHIT1		LOC105372143	TCF7	PLP2			PRDM9	CRH
MIR1538		MIR181B2	AFP	LOC103344931			HIC2	ASPSCR1
DYX1C1-CCPG1		MIR181B1	STK32A	FAM126B			SERTM1	CR1
MIR3914-1		AVPI1	ISLR2	NOA1			CCNYL2	ARNTL2
TTYH3		ASAP1	AMPD2	GCC1			WRNIP1	CD69
STK11IP		OCRL	MRGPRX4	TBC1D8B			ABCA4	PAEP
SPAG11A		LOC101928932	MRGPRX1	C6orf47			ABCA5	LOC101927062
PMF1-BGLAP		LOC101928937	MRGPRX2	SPATA5L1			NBEAL1	MIR567
FBXL3		MIR544A	TET1	DAB2IP			ZNF492	DNASE1
ROBO2		MIR544B	CST5	FAM192A			PPP5D1	IL36RN
FBXL5		C14orf132	PCBD2	MIR1292			SNORA10	LOC388820
DES		OGFRL1	SNORA36C	ZNF354A			EFNB2	FAM21EP
FBXL4		ARHGAP22	SNORA36A	MDM4			LVRN	LOC101929384
SLC25A5-AS1		DNAJC15	AP3S2	CRK			LIX1L-AS1	G6PC
[truncated: 5,667 more rows]

## Sheet: DEG-FDR
BRCA	COAD	LUAD	LUSC	KICH	KIRC	KIRP	LIHC	UCEC	STAD	THCA	PRAD	HNSC
[truncated: 7,993 more rows]

[truncated: 4 more sheets: Hub-genes, SCS, DawnRank, SSN]
