# Supplementary material for: A novel network control model for identifying personalized driver genes in cancer
Source: PLoS Comput Biol. 2019 Nov 25;15(11):e1007520. doi: 10.1371/journal.pcbi.1007520 (PMC6901264; doi:10.1371/journal.pcbi.1007520)
Supplement: S5 File — (XLSX) [file pcbi.1007520.s005.xlsx]

## Sheet: reliable_interactions
ABI1	ABI1
ABI1	SOS1
ABL1	ABL1
TP73	TP73
ACTL6A	ACTL6A
ACTL6A	RELA
AES	AES
AES	AR
AR	AR
SOS1	AKT1
RELA	AKT1
AR	AKT1
AKT1	AKT1
AR	APPL1
AKT1	APPL1
SOS1	RAF1
AKT1	RAF1
SOS1	FOXO1
AR	FOXO1
FOXO1	FOXO1
AKT1	MST1R
SOS1	STAT1
AKT1	STAT1
SOS1	AKT2
RELA	AKT2
AKT1	AKT2
CHUK	AKT2
RAF1	AKT2
FOXO1	AKT2
STAT1	AKT2
AKT2	AKT2
ALPL	ALPL
RELA	MAP3K14
AKT1	MAP3K14
ALPL	MAP3K14
MAP3K14	MAP3K14
RELA	TRAF2
CHUK	TRAF2
STAT1	TRAF2
ALPL	TRAF2
RELA	TRAF3
ALPL	TRAF3
ANAPC10	ANAPC1
ANAPC10	ANAPC2
ANAPC1	ANAPC2
ANAPC10	ANAPC4
ANAPC1	ANAPC4
ANAPC2	ANAPC4
ANAPC10	ANAPC5
ANAPC1	ANAPC5
ANAPC2	ANAPC5
ANAPC4	ANAPC5
ANAPC10	CDC23
ANAPC1	CDC23
ANAPC2	CDC23
ANAPC4	CDC23
ANAPC5	CDC23
ANAPC10	CDC27
ANAPC1	CDC27
ANAPC2	CDC27
ANAPC4	CDC27
ANAPC5	CDC27
CDC23	CDC27
ANAPC10	FZR1
ANAPC1	FZR1
ANAPC2	FZR1
ANAPC4	FZR1
ANAPC5	FZR1
CDC23	FZR1
CDC27	FZR1
FZR1	FZR1
APC	APC
AKT1	AXIN1
APC	AXIN1
AXIN1	AXIN1
ABL1	CTNNB1
AES	CTNNB1
AKT1	CTNNB1
FOXO1	CTNNB1
AKT2	CTNNB1
DLG4	DLG4
APC	Fzd2
DLG4	Fzd2
AR	GSK3B
AKT2	GSK3B
APC	GSK3B
CTNNB1	GSK3B
APC	JUP
CTNNB1	JUP
JUP	JUP
APC	TFAP2A
CTNNB1	TFAP2A
TFAP2A	TFAP2A
AKT1	APH1A
CTNNB1	APH1A
CTNNB1	APH1B
APH1A	APH1B
CTNNB1	NCSTN
CTNNB1	PSEN1
PSEN1	PSEN1
PSEN2	PSEN2
CTNNB1	PSENEN
PSEN1	APP
APH1A	JAG2
APH1B	JAG2
NCSTN	JAG2
PSEN1	JAG2
PSEN2	JAG2
PSENEN	JAG2
APPL2	MTA2
MTA2	MTA2
CTNNB1	RAB5A
RAB5A	RAB5A
AKT1	RBBP7
MTA2	RBBP7
RBBP7	RBBP7
RAF1	ARAF
SOS1	MAP2K1
STAT1	MAP2K1
ARF4	ARF4
ABI1	EGFR
RELA	EGFR
AR	EGFR
AKT1	EGFR
RAF1	EGFR
STAT1	EGFR
AKT2	EGFR
CTNNB1	EGFR
TFAP2A	EGFR
RAB5A	EGFR
RBBP7	EGFR
MAP2K1	EGFR
ARF4	EGFR
AR	RNF4
RNF4	RNF4
RELA	ATF2
AR	ATF2
TFAP2A	ATF2
ATF2	ATF2
AR	BAG1
ATF2	BRCA1
BRCA1	BRCA1
SOS1	CAV1
AR	CAV1
TRAF2	CAV1
EGFR	CAV1
CAV1	CAV1
SOS1	CCND1
RELA	CCND1
AES	CCND1
JUP	CCND1
ATF2	CCND1
CCND1	CCND1
AR	CCNE1
BRCA1	CCNE1
AR	CCNH
CCNH	CCNH
SOS1	CDC37
CHUK	CDC37
MAP3K14	CDC37
EGFR	CDC37
AR	CDK9
CCNH	CDK9
AR	COX5B
AES	CREBBP
AKT1	CREBBP
CHUK	CREBBP
STAT1	CREBBP
TFAP2A	CREBBP
RBBP7	CREBBP
CREBBP	CREBBP
SOS1	ESR1
AR	ESR1
AKT1	ESR1
AKT2	ESR1
PSEN2	ESR1
EGFR	ESR1
ATF2	ESR1
BRCA1	ESR1
CAV1	ESR1
CDK9	ESR1
AR	ETV5
FOXO1	FHL2
CTNNB1	FHL2
FHL2	FHL2
CHUK	FLNA
CAV1	FLNA
RELA	GTF2F1
ATF2	GTF2F1
CREBBP	GTF2F1
AR	GTF2F2
CCNH	GTF2F2
ESR1	GTF2F2
AR	GTF2H1
CDK9	GTF2H1
SOS1	IL6ST
AR	IL6ST
FOXO1	IL6ST
RELA	JUN
AKT1	JUN
STAT1	JUN
CTNNB1	JUN
APP	JUN
RBBP7	JUN
EGFR	JUN
CCND1	JUN
ETV5	JUN
GTF2F1	JUN
JUN	JUN
TP73	KAT2B
AR	KAT2B
KAT2B	KAT2B
AR	MDM2
AKT2	MDM2
DLG4	MDM2
CCNE1	MDM2
CREBBP	MDM2
KAT2B	MDM2
AR	MNAT1
CDK9	MNAT1
ESR1	MNAT1
GTF2F1	MNAT1
AR	MYST2
APP	MYST2
RELA	NCOA1
AR	NCOA1
AKT1	NCOA1
CTNNB1	NCOA1
ATF2	NCOA1
GTF2F1	NCOA1
JUN	NCOA1
KAT2B	NCOA1
NCOA1	NCOA1
FOXO1	NCOA2
CREBBP	NCOA2
GTF2F1	NCOA2
KAT2B	NCOA2
NCOA2	NCOA2
CCND1	NCOA3
KAT2B	NCOA3
RELA	NCOR2
AR	NCOR2
AKT1	NCOR2
MAP2K1	NCOR2
NCOA1	NCOR2
RELA	NR0B2
JUN	NR0B2
NCOR2	NR0B2
AR	NR2C2
CHUK	NR2C2
TRAF2	NR2C2
CDC37	NR2C2
NCOR2	NR2C2
AR	NR5A1
NCOR2	NR5A1
AR	NSD1
AR	PA2G4
RAF1	PAK6
MAP2K1	PAK6
AR	PATZ1
RNF4	PATZ1
AR	PIAS1
IL6ST	PIAS1
MDM2	PIAS1
PIAS1	PIAS1
RELA	PIAS3
AR	PIAS3
CREBBP	PIAS3
IL6ST	PIAS3
PIAS3	PIAS3
AR	PIAS4
STAT1	PIAS4
CREBBP	PIAS4
PIAS3	PIAS4
PIAS4	PIAS4
AR	PNRC1
ESR1	PNRC1
RELA	POU2F2
AR	PRMT1
ESR1	PRMT1
PRMT1	PRMT1
GTF2F1	PRPF6
GTF2F2	PRPF6
AR	PSMC3IP
CREBBP	PSMC3IP
SOS1	PTEN
AKT1	PTEN
AKT2	PTEN
PTEN	PTEN
SOS1	RAC3
RELA	RAC3
AR	RAC3
DLG4	RAC3
PAK6	RAC3
RELA	RAN
FOXO1	RAN
CTNNB1	RAN
RANBP9	RANBP9
ABL1	RB1
RAF1	RB1
CREBBP	RB1
JUN	RB1
MDM2	RB1
RB1	RB1
TP73	RCHY1
AR	RCHY1
AKT1	RUNX2
STAT1	RUNX2
AXIN1	RUNX2
GSK3B	RUNX2
RUNX2	RUNX2
RELA	SMAD3
AR	SMAD3
AKT1	SMAD3
CDC27	SMAD3
AXIN1	SMAD3
RBBP7	SMAD3
EGFR	SMAD3
ATF2	SMAD3
CAV1	SMAD3
CDK9	SMAD3
CREBBP	SMAD3
ESR1	SMAD3
JUN	SMAD3
KAT2B	SMAD3
NCOA1	SMAD3
NCOA2	SMAD3
NCOR2	SMAD3
PIAS3	SMAD3
PIAS4	SMAD3
RUNX2	SMAD3
RELA	SMAD4
AES	SMAD4
AR	SMAD4
CTNNB1	SMAD4
RBBP7	SMAD4
ATF2	SMAD4
CDK9	SMAD4
CREBBP	SMAD4
ESR1	SMAD4
JUN	SMAD4
KAT2B	SMAD4
NCOA1	SMAD4
NCOA2	SMAD4
NCOR2	SMAD4
PIAS1	SMAD4
PIAS3	SMAD4
PIAS4	SMAD4
SMAD4	SMAD4
RELA	SP1
AR	SP1
AKT1	SP1
APC	SP1
PSEN1	SP1
APP	SP1
RBBP7	SP1
EGFR	SP1
ATF2	SP1
CAV1	SP1
CCND1	SP1
CREBBP	SP1
ESR1	SP1
JUN	SP1
NCOA1	SP1
NR0B2	SP1
POU2F2	SP1
SP1	SP1
AR	SPDEF
AR	SRY
SOS1	STAT3
AR	STAT3
AKT1	STAT3
FOXO1	STAT3
AKT2	STAT3
MAP2K1	STAT3
EGFR	STAT3
CCND1	STAT3
CREBBP	STAT3
PIAS1	STAT3
PIAS3	STAT3
PIAS4	STAT3
AR	STUB1
RUNX2	STUB1
SMAD3	STUB1
STUB1	STUB1
AR	SVIL
SVIL	TGFB1I1
AR	TGIF1
RBBP7	TGIF1
CREBBP	TGIF1
JUN	TGIF1
AR	TMF1
TMF1	TMF1
RELA	UBE2I
BRCA1	UBE2I
CREBBP	UBE2I
ESR1	UBE2I
NCOA1	UBE2I
NCOA2	UBE2I
NR5A1	UBE2I
RAN	UBE2I
SMAD4	UBE2I
AR	UBE3A
AKT1	UBE3A
RBBP7	UBE3A
EGFR	UBE3A
JUN	UBE3A
SMAD3	UBE3A
SP1	UBE3A
UBE3A	UBE3A
RELA	ARRB2
APC	ARRB2
AXIN1	ARRB2
CTNNB1	ARRB2
GSK3B	ARRB2
RBBP7	ARRB2
ARRB2	ARRB2
APC	DVL2
CTNNB1	DVL2
RAC3	DVL2
RUNX2	DVL2
DVL2	DVL2
CTNNB1	FZD4
DLG4	FZD4
FZD4	FZD4
ARRB2	TGFBR3
TGFBR3	TGFBR3
ARF4	ASAP1
SOS1	SH3KBP1
ATF2	ATF3
SMAD3	ATF3
SMAD4	ATF3
APC	DVL3
CTNNB1	DVL3
JUN	DVL3
RAC3	DVL3
FZD4	DVL3
DVL3	DVL3
Axin1	Dvl1
AES	LRP6
APC	LRP6
AXIN1	LRP6
CTNNB1	LRP6
GSK3B	LRP6
APH1A	LRP6
APH1B	LRP6
NCSTN	LRP6
PSENEN	LRP6
CAV1	LRP6
CREBBP	LRP6
SMAD4	LRP6
ARRB2	LRP6
FZD4	LRP6
LRP6	LRP6
AXIN1	MAP3K4
RAC3	MAP3K4
RUNX2	MAP3K4
MAP3K4	MAP3K4
AKT1	PPP2CA
RAF1	PPP2CA
AKT2	PPP2CA
APC	PPP2CA
AXIN1	PPP2CA
CTNNB1	PPP2CA
GSK3B	PPP2CA
MAP2K1	PPP2CA
EGFR	PPP2CA
MDM2	PPP2CA
RB1	PPP2CA
ARRB2	PPP2CA
DVL3	PPP2CA
PPP2CA	PPP2CA
RAF1	PPP2R5B
AKT2	PPP2R5B
APC	PPP2R5B
AXIN1	PPP2R5B
CTNNB1	PPP2R5B
GSK3B	PPP2R5B
ARRB2	PPP2R5B
TRAF2	IKBKE
CDC37	IKBKE
UBE2I	IKBKE
AZI2	IKBKE
IKBKE	IKBKE
CDC37	TBK1
AZI2	TBK1
TRAF2	BAG4
RELA	TNFRSF1A
MAP3K14	TNFRSF1A
CAV1	TNFRSF1A
CREBBP	TNFRSF1A
NCOR2	TNFRSF1A
JUN	RELB
BCL7A	RELB
RELB	RELB
CREBBP	BCL9
SMAD4	BCL9
BCL9	BCL9
RELA	BIRC2
BIRC2	BIRC2
RELA	RIPK1
STAT1	RIPK1
MAP3K14	RIPK1
CAV1	RIPK1
TBK1	RIPK1
BAG4	RIPK1
RELA	TRADD
CHUK	TRADD
MAP3K14	TRADD
CAV1	TRADD
BAG4	TRADD
STAT1	TNFRSF1B
TNFRSF1A	TNFRSF1B
RIPK1	TNFRSF1B
TRADD	TNFRSF1B
RELA	BIRC3
BAG4	BIRC3
BIRC2	BIRC3
BIRC3	BIRC3
CHUK	BTRC
MAP3K14	BTRC
AXIN1	BTRC
GSK3B	BTRC
JUP	BTRC
SMAD3	BTRC
SMAD4	BTRC
PPP2CA	BTRC
PPP2R5B	BTRC
BTRC	BTRC
RELA	CUL1
CHUK	CUL1
MAP3K14	CUL1
APC	CUL1
AXIN1	CUL1
CTNNB1	CUL1
RUNX2	CUL1
SMAD3	CUL1
RELB	CUL1
CUL1	CUL1
RELA	RBX1
GSK3B	RBX1
CCNE1	RBX1
RUNX2	RBX1
SMAD3	RBX1
DVL2	RBX1
DVL3	RBX1
RELA	SKP1
CHUK	SKP1
MAP3K14	SKP1
APC	SKP1
AXIN1	SKP1
CTNNB1	SKP1
RUNX2	SKP1
SMAD3	SKP1
RELB	SKP1
SKP1	SKP1
CAV1	CAMK2B
SMAD4	CAMK2B
DLG4	CAMK2D
SMAD4	CAMK2D
CAMK2D	CAMK2D
DLG4	CAMK2G
SMAD4	CAMK2G
CAMK2G	CAMK2G
AKT1	MAP3K7
RAF1	MAP3K7
MAP3K14	MAP3K7
TRAF2	MAP3K7
MAP2K1	MAP3K7
ATF2	MAP3K7
TNFRSF1A	MAP3K7
RIPK1	MAP3K7
TRADD	MAP3K7
CAMK2B	MAP3K7
CAMK2D	MAP3K7
CAMK2G	MAP3K7
TRAF2	NFKBIA
NCOR2	NFKBIA
RAN	NFKBIA
STAT3	NFKBIA
UBE2I	NFKBIA
ARRB2	NFKBIA
TNFRSF1A	NFKBIA
BIRC3	NFKBIA
RBX1	NFKBIA
CAPN3	NFKBIA
NFKBIA	NFKBIA
CHUK	CASP10
TRAF2	CASP10
BAG4	CASP10
BIRC2	CASP10
TRADD	CASP10
BIRC3	CASP10
AKT1	FADD
STAT1	FADD
AKT2	FADD
MAP3K14	FADD
BAG4	FADD
BIRC2	FADD
BIRC3	FADD
RELA	CASP8
AR	CASP8
CHUK	CASP8
MAP3K14	CASP8
APP	CASP8
BAG4	CASP8
TNFRSF1A	CASP8
BIRC2	CASP8
BIRC3	CASP8
MAP3K14	CASP2
TRAF2	CASP2
BAG4	CASP2
TNFRSF1A	CASP2
BIRC2	CASP2
RIPK1	CASP2
TRADD	CASP2
BIRC3	CASP2
FADD	CASP2
CASP8	CASP2
MAP3K14	CRADD
TRAF2	CRADD
BAG4	CRADD
TNFRSF1A	CRADD
TRADD	CRADD
BIRC3	CRADD
FADD	CRADD
AKT1	CASP3
APPL1	CASP3
TRAF2	CASP3
RB1	CASP3
TNFRSF1A	CASP3
TRADD	CASP3
CASP10	CASP3
FADD	CASP3
CASP8	CASP3
CASP2	CASP3
BAG4	CFLAR
CASP10	CFLAR
CFLAR	CFLAR
RB1	CASP7
BIRC3	CASP7
CASP10	CASP7
FADD	CASP7
CASP8	CASP7
CASP2	CASP7
CASP3	CASP7
AKT2	CASP9
CASP9	CASP9
SOS1	MAPK1
RELA	MAPK1
AR	MAPK1
AKT1	MAPK1
CHUK	MAPK1
STAT1	MAPK1
MAP3K14	MAPK1
APP	MAPK1
EGFR	MAPK1
ATF2	MAPK1
CAV1	MAPK1
CCND1	MAPK1
JUN	MAPK1
NCOR2	MAPK1
RANBP9	MAPK1
RB1	MAPK1
SMAD3	MAPK1
SMAD4	MAPK1
STAT3	MAPK1
TGIF1	MAPK1
ARRB2	MAPK1
PPP2CA	MAPK1
PPP2R5B	MAPK1
CAMK2B	MAPK1
CAMK2D	MAPK1
CAMK2G	MAPK1
MAP3K7	MAPK1
NFKBIA	MAPK1
FADD	MAPK1
CASP8	MAPK1
RELA	MAPK3
AKT1	MAPK3
CHUK	MAPK3
FOXO1	MAPK3
STAT1	MAPK3
MAP3K14	MAPK3
AXIN1	MAPK3
CTNNB1	MAPK3
APP	MAPK3
ATF2	MAPK3
BRCA1	MAPK3
CAV1	MAPK3
CCND1	MAPK3
JUN	MAPK3
MDM2	MAPK3
NCOA1	MAPK3
NCOR2	MAPK3
RANBP9	MAPK3
RB1	MAPK3
SMAD3	MAPK3
SP1	MAPK3
STAT3	MAPK3
TGIF1	MAPK3
ARRB2	MAPK3
PPP2R5B	MAPK3
CAMK2B	MAPK3
NFKBIA	MAPK3
FADD	MAPK3
CASP8	MAPK3
RAF1	DNM1
MAP2K1	DNM1
EGFR	DNM1
CAV1	DNM1
ARRB2	DNM1
SH3KBP1	DNM1
MAPK3	DNM1
MAP3K14	GRB7
CAV1	GRB7
GRB7	GRB7
CAV2	CAV2
EGFR	NCK1
PAK6	NCK1
RAC3	NCK1
CAV2	NCK1
NCK1	NCK1
SOS1	RASA1
AKT1	RASA1
RAF1	RASA1
STAT1	RASA1
AKT2	RASA1
EGFR	RASA1
STAT3	RASA1
MAPK1	RASA1
CAV2	RASA1
RASA1	RASA1
ABL1	CBLB
AKT1	CBLB
TRAF2	CBLB
EGFR	CBLB
IL6ST	CBLB
CBLB	CBLB
ABL1	CBLC
EGFR	CBLC
IL6ST	CBLC
EGFR	CRK
RAC3	CRK
MAP3K7	CRK
MAPK3	CRK
CBLB	CRK
CBLC	CRK
CRK	CRK
SOS1	SPRY2
TFAP2A	SPRY2
SP1	SPRY2
SH3KBP1	SPRY2
PPP2CA	SPRY2
RASA1	SPRY2
CBLB	SPRY2
CBLC	SPRY2
SPRY2	SPRY2
CDC37	CBL
PPP2CA	CBL
ABL1	KIT
CREBBP	KIT
SP1	KIT
SH3KBP1	KIT
RASA1	KIT
CBLB	KIT
CRK	KIT
ABL1	CRKL
EGFR	CRKL
RAC3	CRKL
MAP3K7	CRKL
CBLB	CRKL
CBLC	CRKL
CRK	CRKL
KIT	CRKL
CRKL	CRKL
RELA	PIK3R1
AR	PIK3R1
AKT1	PIK3R1
RAF1	PIK3R1
AKT2	PIK3R1
MAP2K1	PIK3R1
CCND1	PIK3R1
CDC37	PIK3R1
PTEN	PIK3R1
RAC3	PIK3R1
SP1	PIK3R1
STAT3	PIK3R1
NFKBIA	PIK3R1
MAPK1	PIK3R1
MAPK3	PIK3R1
CBLB	PIK3R1
CBLC	PIK3R1
CRK	PIK3R1
CRKL	PIK3R1
AKT1	PIK3R2
AKT2	PIK3R2
EGFR	PIK3R2
PTEN	PIK3R2
RAC3	PIK3R2
CBLB	PIK3R2
CBLC	PIK3R2
CRK	PIK3R2
CBL	PIK3R2
KIT	PIK3R2
CRKL	PIK3R2
PIK3R1	PIK3R2
ABL1	SHC1
AKT1	SHC1
RAF1	SHC1
STAT1	SHC1
AKT2	SHC1
DLG4	SHC1
MAP2K1	SHC1
CAV1	SHC1
CDC37	SHC1
IL6ST	SHC1
PTEN	SHC1
STAT3	SHC1
MAPK1	SHC1
GRB7	SHC1
RASA1	SHC1
SPRY2	SHC1
KIT	SHC1
ABL1	CCNA2
ATF2	CCNA2
CCNE1	CCNA2
MDM2	CCNA2
RB1	CCNA2
ABL1	CDK2
FOXO1	CDK2
ANAPC10	CDK2
ANAPC1	CDK2
ANAPC2	CDK2
ANAPC4	CDK2
ANAPC5	CDK2
CDC23	CDK2
CDC27	CDK2
BRCA1	CDK2
SMAD3	CDK2
SMAD4	CDK2
RBX1	CDK2
CCNA2	CDK2
CDK2	CDK2
ANAPC10	CCNB1
ANAPC1	CCNB1
ANAPC2	CCNB1
ANAPC4	CCNB1
ANAPC5	CCNB1
CDC23	CCNB1
CDC27	CCNB1
TFAP2A	CCNB1
RUNX2	CCNB1
SP1	CCNB1
CDK2	CCNB1
CCNB1	CCNB1
FZR1	CDK1
MAP2K1	CDK1
CCNH	CDK1
MDM2	CDK1
MNAT1	CDK1
RUNX2	CDK1
CCNA2	CDK1
CDK1	CDK1
CCNB1	PTCH1
CDK1	PTCH1
PTCH1	PTCH1
ANAPC10	CCNB2
ANAPC1	CCNB2
ANAPC2	CCNB2
ANAPC4	CCNB2
ANAPC5	CCNB2
CDC23	CCNB2
CDC27	CCNB2
FZR1	CCNB2
CDK2	CCNB2
AXIN1	TGFBR2
CTNNB1	TGFBR2
ATF2	TGFBR2
CAV1	TGFBR2
NR2C2	TGFBR2
SMAD4	TGFBR2
TGFBR3	TGFBR2
PPP2CA	TGFBR2
MAP3K7	TGFBR2
CBL	TGFBR2
PIK3R1	TGFBR2
PIK3R2	TGFBR2
SHC1	TGFBR2
CDK1	TGFBR2
GSK3B	CDK4
RUNX2	CDK4
SMAD3	CDK4
SMAD4	CDK4
MAPK1	CDK4
CCNB1	CDK4
CCNB2	CDK4
AR	CDK6
MNAT1	CDK6
RB1	CDK6
CCNB1	CDK6
CCNB2	CDK6
CDK4	CDK6
CDK6	CDK6
CCNE1	RBL1
NCOR2	RBL1
CDK6	RBL1
RBL1	RBL1
NCOR2	RBL2
SMAD3	RBL2
SMAD4	RBL2
CUL1	RBL2
SKP1	RBL2
CDK6	RBL2
RBL1	RBL2
RBL2	RBL2
AKT1	ITGA6
MST1R	ITGA6
EGFR	ITGA6
CAV1	ITGA6
FLNA	ITGA6
CASP3	ITGA6
CASP7	ITGA6
CRK	ITGA6
CRKL	ITGA6
PIK3R1	ITGA6
SHC1	ITGA6
ITGA6	ITGA6
RELA	NFKBIB
CHUK	NFKBIB
BTRC	NFKBIB
CUL1	NFKBIB
SKP1	NFKBIB
NFKBIA	NFKBIB
NFKBIB	NFKBIB
ANAPC10	CDC16
ANAPC1	CDC16
ANAPC2	CDC16
ANAPC4	CDC16
ANAPC5	CDC16
CDC23	CDC16
CDC27	CDC16
FZR1	CDC16
SMAD3	CDC16
CDK2	CDC16
CCNB1	CDC16
CCNB2	CDC16
CDC27	SKIL
FZR1	SKIL
RBBP7	SKIL
NCOR2	SKIL
CDC16	SKIL
SKIL	SKIL
TP73	SMAD2
CDC27	SMAD2
AXIN1	SMAD2
CTNNB1	SMAD2
RBBP7	SMAD2
ATF2	SMAD2
CAV1	SMAD2
CDK9	SMAD2
CREBBP	SMAD2
ESR1	SMAD2
JUN	SMAD2
KAT2B	SMAD2
NCOA1	SMAD2
NCOR2	SMAD2
PIAS3	SMAD2
RUNX2	SMAD2
CUL1	SMAD2
RBX1	SMAD2
SKP1	SMAD2
CAMK2B	SMAD2
CAMK2D	SMAD2
CAMK2G	SMAD2
MAPK1	SMAD2
MAPK3	SMAD2
RBL2	SMAD2
CDC16	SMAD2
CDK1	CDC25A
CCNB2	CDC25A
CDK4	CDC25A
CDK6	CDC25A
BIRC2	ROCK1
MAPK1	ROCK1
CDC25A	ROCK1
ROCK1	ROCK1
SP1	CDC25C
CCNB2	CDC25C
NFKBIA	CDC34
SOS1	HSP90AA1
AR	HSP90AA1
CHUK	HSP90AA1
MAP3K14	HSP90AA1
RAB5A	HSP90AA1
MDM2	HSP90AA1
NR2C2	HSP90AA1
UBE3A	HSP90AA1
IKBKE	HSP90AA1
TBK1	HSP90AA1
CAMK2B	HSP90AA1
MAPK1	HSP90AA1
MAPK3	HSP90AA1
CRK	HSP90AA1
CBL	HSP90AA1
PIK3R1	HSP90AA1
SHC1	HSP90AA1
CHUK	MAP3K3
TRAF2	MAP3K3
MAP2K1	MAP3K3
CDC37	MAP3K3
RAC3	MAP3K3
TNFRSF1A	MAP3K3
RIPK1	MAP3K3
TRADD	MAP3K3
MAP3K7	MAP3K3
NFKBIA	MAP3K3
HSP90AA1	MAP3K3
MAP3K3	MAP3K3
SOS1	CDC42
ABL1	CDC42
APC	CDC42
PAK6	CDC42
RAC3	CDC42
SH3KBP1	CDC42
MAP3K4	CDC42
PIK3R1	CDC42
PIK3R2	CDC42
TNK2	TNK2
JUP	CDH1
APH1A	CDH1
APH1B	CDH1
PSENEN	CDH1
RAB5A	CDH1
SMAD3	CDH1
SMAD4	CDH1
MAPK1	CDH1
MAPK3	CDH1
PIK3R1	CDH1
ITGA6	CDH1
SKIL	CDH1
CDC42	CDH1
RELA	CDKN1A
AKT2	CDKN1A
TFAP2A	CDKN1A
ATF2	CDKN1A
ESR1	CDKN1A
JUN	CDKN1A
SMAD3	CDKN1A
SMAD4	CDKN1A
SP1	CDKN1A
RELB	CDKN1A
RBX1	CDKN1A
MAPK3	CDKN1A
CCNA2	CDKN1A
CCNB1	CDKN1A
RBL1	CDKN1A
RBL2	CDKN1A
HSP90AA1	CDKN1A
CDKN1A	CDKN1A
CTNNB1	ID2
RB1	ID2
SMAD4	ID2
CDK2	ID2
SMAD4	ID3
CDK2	ID3
CTNNB1	CDX1
BCL9	CDX1
CDX1	CDX1
AES	LEF1
CCND1	LEF1
PIAS4	LEF1
SMAD3	LEF1
SMAD4	LEF1
LRP6	LEF1
SMAD2	LEF1
CDH1	LEF1
CDX1	LEF1
LEF1	LEF1
AR	CEBPA
GSK3B	CEBPA
JUN	CEBPA
MYST2	CEBPA
NCOA2	CEBPA
RB1	CEBPA
SP1	CEBPA
MAPK3	CEBPA
CDK4	CEBPA
SOS1	MYC
ABL1	MYC
RELA	MYC
AES	MYC
AR	MYC
AKT1	MYC
AXIN1	MYC
CTNNB1	MYC
GSK3B	MYC
JUP	MYC
TFAP2A	MYC
RBBP7	MYC
EGFR	MYC
CCND1	MYC
JUN	MYC
PIAS1	MYC
PIAS3	MYC
PIAS4	MYC
POU2F2	MYC
SMAD3	MYC
SMAD4	MYC
SP1	MYC
STAT3	MYC
UBE3A	MYC
DVL3	MYC
PPP2CA	MYC
CFLAR	MYC
MAPK1	MYC
MAPK3	MYC
PIK3R1	MYC
CCNB1	MYC
CDK4	MYC
CDK6	MYC
RBL1	MYC
RBL2	MYC
ITGA6	MYC
SMAD2	MYC
CDC25A	MYC
HSP90AA1	MYC
CDKN1A	MYC
ID2	MYC
LEF1	MYC
CEBPA	MYC
MYC	MYC
FOXO1	CEBPB
CREBBP	CEBPB
JUN	CEBPB
RB1	CEBPB
SMAD3	CEBPB
SMAD4	CEBPB
RBL1	CEBPB
SMAD2	CEBPB
MYC	CEBPB
AR	NFKB1
AKT1	NFKB1
AKT2	NFKB1
MAP3K14	NFKB1
TRAF2	NFKB1
TRAF3	NFKB1
BRCA1	NFKB1
CCND1	NFKB1
POU2F2	NFKB1
RAC3	NFKB1
RAN	NFKB1
ARRB2	NFKB1
TNFRSF1A	NFKB1
RELB	NFKB1
BIRC2	NFKB1
RIPK1	NFKB1
TRADD	NFKB1
BIRC3	NFKB1
RBX1	NFKB1
SKP1	NFKB1
CASP10	NFKB1
FADD	NFKB1
CASP8	NFKB1
CFLAR	NFKB1
MAPK1	NFKB1
MAPK3	NFKB1
PIK3R1	NFKB1
NFKBIB	NFKB1
CEBPA	NFKB1
MYC	NFKB1
CHUK	FKBP5
NR2C2	FKBP5
IKBKE	FKBP5
FKBP5	FKBP5
AR	HSP90AB1
CHUK	HSP90AB1
MAP3K14	HSP90AB1
APP	HSP90AB1
ESR1	HSP90AB1
NR2C2	HSP90AB1
STAT3	HSP90AB1
IKBKE	HSP90AB1
TBK1	HSP90AB1
MAP3K3	HSP90AB1
CDKN1A	HSP90AB1
HSP90AB1	HSP90AB1
EGFR	NFKB2
JUN	NFKB2
SP1	NFKB2
UBE2I	NFKB2
CUL1	NFKB2
SKP1	NFKB2
NFKBIB	NFKB2
NFKB1	NFKB2
NFKB2	NFKB2
CHUK	NLRP4
TBK1	NLRP4
AKT1	PEBP1
CHUK	PEBP1
AKT2	PEBP1
MAP3K14	PEBP1
MAP2K1	PEBP1
NR2C2	PEBP1
PPP2CA	PEBP1
PPP2R5B	PEBP1
MAP3K7	PEBP1
MAPK1	PEBP1
PEBP1	PEBP1
SOS1	PTPN11
AKT1	PTPN11
CHUK	PTPN11
RAF1	PTPN11
FOXO1	PTPN11
AKT2	PTPN11
MAP2K1	PTPN11
CCND1	PTPN11
RANBP9	PTPN11
PPP2CA	PTPN11
MAPK1	PTPN11
MAPK3	PTPN11
RASA1	PTPN11
CRK	PTPN11
CBL	PTPN11
PIK3R2	PTPN11
CCNB1	PTPN11
CHUK	HIST3H3
EGFR	HIST3H3
RELA	HDAC2
AES	HDAC2
AKT1	HDAC2
FOXO1	HDAC2
CTNNB1	HDAC2
MTA2	HDAC2
RBBP7	HDAC2
EGFR	HDAC2
CREBBP	HDAC2
JUN	HDAC2
MDM2	HDAC2
NCOR2	HDAC2
RB1	HDAC2
SMAD3	HDAC2
SMAD4	HDAC2
SP1	HDAC2
TGIF1	HDAC2
UBE2I	HDAC2
UBE3A	HDAC2
ARRB2	HDAC2
CAMK2B	HDAC2
RBL1	HDAC2
RBL2	HDAC2
SKIL	HDAC2
SMAD2	HDAC2
CDKN1A	HDAC2
LEF1	HDAC2
MYC	HDAC2
NFKB1	HDAC2
CIR1	HDAC2
STAT1	RBPJ
CREBBP	RBPJ
KAT2B	RBPJ
NCOR2	RBPJ
CIR1	RBPJ
HDAC2	RBPJ
RBPJ	RBPJ
AKT1	SAP30
RBBP7	SAP30
EGFR	SAP30
CREBBP	SAP30
JUN	SAP30
SMAD3	SAP30
SMAD4	SAP30
SP1	SAP30
TGIF1	SAP30
UBE3A	SAP30
ARRB2	SAP30
SKIL	SAP30
SMAD2	SAP30
MYC	SAP30
CIR1	SAP30
SAP30	SAP30
TFAP2A	CITED1
RBBP7	CITED1
CREBBP	CITED1
ESR1	CITED1
SMAD3	CITED1
SMAD4	CITED1
TGIF1	CITED1
SMAD2	CITED1
HDAC2	CITED1
SAP30	CITED1
CITED1	CITED1
AKT1	EP300
STAT1	EP300
TFAP2A	EP300
RBBP7	EP300
ATF2	EP300
CCND1	EP300
GTF2F1	EP300
JUN	EP300
KAT2B	EP300
NCOA2	EP300
PIAS3	EP300
PIAS4	EP300
RB1	EP300
SMAD3	EP300
SMAD4	EP300
SP1	EP300
TGIF1	EP300
TNFRSF1A	EP300
BCL9	EP300
SMAD2	EP300
CDX1	EP300
CEBPB	EP300
HDAC2	EP300
SAP30	EP300
EP300	EP300
TFAP2A	HSPA8
SMAD3	HSPA8
SMAD4	HSPA8
SP1	HSPA8
STUB1	HSPA8
SMAD2	HSPA8
FKBP5	HSPA8
CITED1	HSPA8
HSPA8	HSPA8
AKT1	ITGB4
MST1R	ITGB4
EGFR	ITGB4
CAV1	ITGB4
FLNA	ITGB4
CASP3	ITGB4
CASP7	ITGB4
CAV2	ITGB4
CRK	ITGB4
CRKL	ITGB4
PIK3R1	ITGB4
PIK3R2	ITGB4
CDH1	ITGB4
MYC	ITGB4
CLCA1	ITGB4
ITGB4	ITGB4
ITGB4	CLCA2
Cntn1	Notch2
CAV1	COL17A1
FLNA	COL17A1
CD151	COL17A1
COL17A1	COL17A1
CASP3	DSP
EGFR	PLEC
CASP8	PLEC
CD151	PLEC
ITGA6	PLEC
RELA	COMMD1
CUL1	COMMD1
RBX1	COMMD1
SKP1	COMMD1
NFKBIA	COMMD1
JUN	COPS5
NCOA1	COPS5
SMAD4	COPS5
RBX1	COPS5
EP300	COPS5
COMMD1	COPS5
COPS5	COPS5
CREBBP	SNIP1
SMAD3	SNIP1
SMAD4	SNIP1
SMAD2	SNIP1
CITED1	SNIP1
EP300	SNIP1
SOS1	DOK1
RAF1	DOK1
NCK1	DOK1
RASA1	DOK1
PIK3R1	DOK1
PIK3R2	DOK1
SHC1	DOK1
DOK1	DOK1
CBLB	CSF2RB
CBLC	CSF2RB
CBL	CSF2RB
KIT	CSF2RB
PIK3R2	CSF2RB
CSF2RB	CSF2RB
SOS1	CSK
PSEN1	CSK
EGFR	CSK
RASA1	CSK
ITGA6	CSK
ITGB4	CSK
DOK1	CSK
FOXO1	CSNK1D
APC	CSNK1D
AXIN1	CSNK1D
CTNNB1	CSNK1D
GSK3B	CSNK1D
NCOR2	CSNK1D
ARRB2	CSNK1D
FZD4	CSNK1D
LRP6	CSNK1D
PPP2CA	CSNK1D
PPP2R5B	CSNK1D
BTRC	CSNK1D
HSP90AA1	CSNK1D
Dvl1	Csnk1e
FOXO1	CSNK1E
APC	CSNK1E
CTNNB1	CSNK1E
GSK3B	CSNK1E
ARRB2	CSNK1E
DVL2	CSNK1E
FZD4	CSNK1E
LRP6	CSNK1E
PPP2CA	CSNK1E
PPP2R5B	CSNK1E
BTRC	CSNK1E
HSP90AA1	CSNK1E
CSNK1D	CSNK1E
CSNK1E	CSNK1E
RELA	CSNK2A1
APC	CSNK2A1
AXIN1	CSNK2A1
CTNNB1	CSNK2A1
GSK3B	CSNK2A1
PTEN	CSNK2A1
ARRB2	CSNK2A1
LRP6	CSNK2A1
PPP2CA	CSNK2A1
PPP2R5B	CSNK2A1
MAPK3	CSNK2A1
NFKB1	CSNK2A1
EP300	CSNK2A1
CSNK1D	CSNK2A1
CSNK1E	CSNK2A1
CSNK2A1	CSNK2A1
RELA	CSNK2A2
APC	CSNK2A2
AXIN1	CSNK2A2
CTNNB1	CSNK2A2
GSK3B	CSNK2A2
PTEN	CSNK2A2
ARRB2	CSNK2A2
PPP2CA	CSNK2A2
PPP2R5B	CSNK2A2
NFKB1	CSNK2A2
CSNK1D	CSNK2A2
CSNK1E	CSNK2A2
CSNK2A2	CSNK2A2
RELA	CSNK2B
APC	CSNK2B
AXIN1	CSNK2B
CTNNB1	CSNK2B
GSK3B	CSNK2B
ARRB2	CSNK2B
DVL2	CSNK2B
DVL3	CSNK2B
PPP2CA	CSNK2B
PPP2R5B	CSNK2B
TGFBR2	CSNK2B
CSNK1D	CSNK2B
CSNK1E	CSNK2B
CSNK2B	CSNK2B
RBBP7	CTCF
SMAD4	CTCF
Ctnnb1	Ctnnbip1
AES	NLK
CREBBP	NLK
NCOA1	NLK
MAP3K7	NLK
AXIN1	PIN1
GSK3B	PIN1
MDM2	PIN1
PPP2CA	PIN1
MYC	PIN1
CSNK2A2	PIN1
CSNK2B	PIN1
PIN1	PIN1
CTNNB1	RUVBL1
RUVBL1	RUVBL1
CTNNB1	SALL1
CTNNB1	SOX1
AXIN1	CTNND1
EGFR	CTNND1
RAC3	CTNND1
PIK3R1	CTNND1
CDC42	CTNND1
CTNND1	CTNND1
SOS1	PTPN6
AKT1	PTPN6
STAT1	PTPN6
AKT2	PTPN6
IL6ST	PTPN6
RASA1	PTPN6
SPRY2	PTPN6
PIK3R1	PTPN6
PTPN11	PTPN6
CSK	PTPN6
CHUK	FBXW11
MAP3K14	FBXW11
APC	FBXW11
AXIN1	FBXW11
CTNNB1	FBXW11
GSK3B	FBXW11
APH1A	FBXW11
APH1B	FBXW11
NCSTN	FBXW11
PSEN1	FBXW11
PSENEN	FBXW11
CCNE1	FBXW11
PPP2CA	FBXW11
PPP2R5B	FBXW11
TNFRSF1A	FBXW11
BTRC	FBXW11
CSNK1D	FBXW11
CSNK1E	FBXW11
FOXO1	SKP2
RB1	SKP2
RUNX2	SKP2
RBL2	SKP2
SKP2	SKP2
GSK3B	FBXW7
RUNX2	FBXW7
BTRC	FBXW7
RBX1	FBXW7
NFKB2	NFKBIE
FBXW11	NFKBIE
AES	TCF3
CTNNB1	TCF3
SMAD3	TCF3
SMAD4	TCF3
LRP6	TCF3
CUL1	TCF3
RBX1	TCF3
SKP1	TCF3
MAPK1	TCF3
MAPK3	TCF3
ID2	TCF3
NLK	TCF3
SKP2	TCF3
TCF3	TCF3
TNFRSF1A	CYLD
TRADD	CYLD
CYLD	TRAIP
AKT1	TRAF6
MAP3K14	TRAF6
TRAF2	TRAF6
TRAF3	TRAF6
PSEN2	TRAF6
NR2C2	TRAF6
IKBKE	TRAF6
TBK1	TRAF6
TNFRSF1A	TRAF6
RIPK1	TRAF6
TRADD	TRAF6
NFKBIA	TRAF6
FADD	TRAF6
MAPK1	TRAF6
CBLB	TRAF6
DVL3	DAAM1
DAAM1	DAAM1
SOS1	RHOA
AKT1	RHOA
CTNNB1	RHOA
DLG4	RHOA
EGFR	RHOA
CCNE1	RHOA
RAC3	RHOA
ASAP1	RHOA
CASP3	RHOA
MAPK1	RHOA
MAPK3	RHOA
RASA1	RHOA
CRK	RHOA
PIK3R1	RHOA
PIK3R2	RHOA
SHC1	RHOA
CDH1	RHOA
CDKN1A	RHOA
PTPN11	RHOA
CTNND1	RHOA
RHOA	RHOA
AXIN1	DAB2
SMAD3	DAB2
DVL3	DAB2
TGFBR2	DAB2
SMAD2	DAB2
TNFRSF1A	DAP
AKT1	DAXX
AKT2	DAXX
TRAF2	DAXX
BAG4	DAXX
TNFRSF1A	DAXX
RIPK1	DAXX
TRADD	DAXX
TNFRSF1B	DAXX
BIRC3	DAXX
CASP10	DAXX
FADD	DAXX
CASP8	DAXX
CASP2	DAXX
CRADD	DAXX
CFLAR	DAXX
CASP7	DAXX
DAXX	DAXX
BIRC2	DDX3X
ROCK1	DDX3X
NFKB2	DDX3X
PTCH1	DHH
DHH	DHH
DHH	HHIP
HHIP	HHIP
DHH	PTCH2
PTCH2	PTCH2
CTNNB1	DKK1
LRP6	DKK1
MYC	DKK1
HDAC2	DKK1
DKK1	DKK1
CTNNB1	LRP5
APH1A	LRP5
APH1B	LRP5
NCSTN	LRP5
PSENEN	LRP5
ARRB2	LRP5
FZD4	LRP5
CSNK1D	LRP5
CSNK1E	LRP5
CTNND1	LRP5
LRP5	LRP5
APH1A	DLL1
APH1B	DLL1
NCSTN	DLL1
PSEN1	DLL1
PSENEN	DLL1
DLL1	DLL1
STAT1	NOTCH3
APH1A	NOTCH3
APH1B	NOTCH3
NCSTN	NOTCH3
PSENEN	NOTCH3
EGFR	NOTCH3
CREBBP	NOTCH3
KAT2B	NOTCH3
NCOR2	NOTCH3
DVL2	NOTCH3
DVL3	NOTCH3
DLL1	NOTCH3
DNM1	SH3GL3
SH3GL3	SH3GL3
ABL1	LYN
STAT1	LYN
EGFR	LYN
JUN	LYN
RASA1	LYN
CBLB	LYN
CBL	LYN
KIT	LYN
NFKB1	LYN
PTPN11	LYN
DOK1	LYN
CSK	LYN
SP1	FES
KIT	FES
PIK3R1	FES
DOK1	FES
FES	FES
ABL1	FGR
EGFR	FGR
DNM1	FGR
CBL	FGR
DOK1	FGR
CSK	FGR
SOS1	HCK
EGFR	HCK
IL6ST	HCK
DNM1	HCK
RASA1	HCK
KIT	HCK
PTPN11	HCK
DOK1	HCK
CSK	HCK
HCK	HCK
SOS1	INPP5D
RAF1	INPP5D
PTEN	INPP5D
RASA1	INPP5D
PIK3R1	INPP5D
PIK3R2	INPP5D
SHC1	INPP5D
PTPN11	INPP5D
DOK1	INPP5D
LYN	INPP5D
INPP5D	INPP5D
ABL1	PLCG1
AKT1	PLCG1
STAT1	PLCG1
AKT2	PLCG1
CDC37	PLCG1
STAT3	PLCG1
DNM1	PLCG1
NCK1	PLCG1
RASA1	PLCG1
SPRY2	PLCG1
CBL	PLCG1
KIT	PLCG1
HSP90AA1	PLCG1
CDC42	PLCG1
PTPN11	PLCG1
PTPN6	PLCG1
FGR	PLCG1
HCK	PLCG1
PLCG1	PLCG1
ABL1	SRC
RELA	SRC
AR	SRC
AKT1	SRC
CHUK	SRC
STAT1	SRC
CTNNB1	SRC
DLG4	SRC
MAP2K1	SRC
CAV1	SRC
NCOA1	SRC
NCOA2	SRC
RAC3	SRC
STAT3	SRC
ARRB2	SRC
PPP2CA	SRC
CAMK2B	SRC
NFKBIA	SRC
MAPK1	SRC
MAPK3	SRC
DNM1	SRC
CAV2	SRC
RASA1	SRC
CBL	SRC
KIT	SRC
ROCK1	SRC
CDH1	SRC
NFKB1	SRC
ITGB4	SRC
DOK1	SRC
CSF2RB	SRC
CTNND1	SRC
TRAF6	SRC
FES	SRC
ABL1	YES1
EGFR	YES1
CBL	YES1
KIT	YES1
CDC42	YES1
ITGB4	YES1
DOK1	YES1
CSK	YES1
CTNND1	YES1
PLCG1	YES1
YES1	YES1
RELB	DPF2
ARRB2	DTX1
DLL1	DTX1
NOTCH3	DTX1
DTX1	DTX1
APC	DVL1
CTNNB1	DVL1
FZD4	DVL1
LRP6	DVL1
CSNK1E	DVL1
CSNK2A2	DVL1
DVL1	DVL1
Dvl1	Smad2
Dvl1	Vangl2
SOS1	PRKCA
RELA	PRKCA
CHUK	PRKCA
RAF1	PRKCA
STAT1	PRKCA
TRAF2	PRKCA
ARAF	PRKCA
EGFR	PRKCA
ATF2	PRKCA
STAT3	PRKCA
DVL2	PRKCA
MAP3K4	PRKCA
PPP2CA	PRKCA
RIPK1	PRKCA
CAMK2B	PRKCA
NFKBIA	PRKCA
MAPK1	PRKCA
MAPK3	PRKCA
RASA1	PRKCA
CRK	PRKCA
ITGA6	PRKCA
MAP3K3	PRKCA
NFKB1	PRKCA
PEBP1	PRKCA
PTPN11	PRKCA
ITGB4	PRKCA
CSK	PRKCA
PIN1	PRKCA
PTPN6	PRKCA
RHOA	PRKCA
LYN	PRKCA
PLCG1	PRKCA
SRC	PRKCA
PRKCA	PRKCA
SOS1	PRKCB
RELA	PRKCB
CHUK	PRKCB
RAF1	PRKCB
STAT1	PRKCB
TRAF2	PRKCB
TFAP2A	PRKCB
ARAF	PRKCB
EGFR	PRKCB
JUN	PRKCB
STAT3	PRKCB
DVL2	PRKCB
MAP3K4	PRKCB
PPP2CA	PRKCB
RIPK1	PRKCB
CAMK2B	PRKCB
NFKBIA	PRKCB
MAPK1	PRKCB
MAPK3	PRKCB
RASA1	PRKCB
CRK	PRKCB
KIT	PRKCB
PIK3R1	PRKCB
SHC1	PRKCB
MAP3K3	PRKCB
PEBP1	PRKCB
PTPN11	PRKCB
ITGB4	PRKCB
CSK	PRKCB
PIN1	PRKCB
PTPN6	PRKCB
DAB2	PRKCB
LYN	PRKCB
INPP5D	PRKCB
PLCG1	PRKCB
SRC	PRKCB
SOS1	PRKCG
RAF1	PRKCG
STAT1	PRKCG
TRAF2	PRKCG
ARAF	PRKCG
EGFR	PRKCG
STAT3	PRKCG
DVL2	PRKCG
PPP2CA	PRKCG
RIPK1	PRKCG
RASA1	PRKCG
CRK	PRKCG
SHC1	PRKCG
PEBP1	PRKCG
PTPN11	PRKCG
ITGB4	PRKCG
DOK1	PRKCG
PTPN6	PRKCG
DAB2	PRKCG
LYN	PRKCG
PLCG1	PRKCG
SRC	PRKCG
GSK3B	GLI1
TFAP2A	GLI1
RBBP7	GLI1
ARRB2	GLI1
BTRC	GLI1
PTCH1	GLI1
HDAC2	GLI1
SAP30	GLI1
CSNK1D	GLI1
CSNK1E	GLI1
FBXW11	GLI1
HHIP	GLI1
PTCH2	GLI1
DYRK1A	GLI1
GLI1	GLI1
TP73	E2F4
CAV1	E2F4
JUN	E2F4
NCOR2	E2F4
RB1	E2F4
SP1	E2F4
CDK1	E2F4
CDC25A	E2F4
MYC	E2F4
HDAC2	E2F4
E2F4	E2F4
CAV1	TFDP1
CCNE1	TFDP1
CASP7	TFDP1
CCNA2	TFDP1
CDK1	TFDP1
CDK6	TFDP1
MYC	TFDP1
CEBPB	TFDP1
TFDP1	TFDP1
BRCA1	TFDP2
CCND1	TFDP2
SMAD3	TFDP2
SMAD4	TFDP2
SP1	TFDP2
CDK2	TFDP2
CDK1	TFDP2
CDK4	TFDP2
RBL2	TFDP2
SMAD2	TFDP2
CDC25A	TFDP2
CDKN1A	TFDP2
MYC	TFDP2
TFDP2	TFDP2
ABI1	EGF
AKT1	EGF
STAT1	EGF
CTNNB1	EGF
RAB5A	EGF
RBBP7	EGF
ARF4	EGF
CAV1	EGF
CDC37	EGF
JUN	EGF
SMAD3	EGF
SP1	EGF
STAT3	EGF
UBE3A	EGF
SH3KBP1	EGF
PPP2CA	EGF
DNM1	EGF
RASA1	EGF
CBLB	EGF
SPRY2	EGF
ITGA6	EGF
CDC42	EGF
CDH1	EGF
MYC	EGF
PTPN11	EGF
HDAC2	EGF
SAP30	EGF
ITGB4	EGF
CSK	EGF
CTNND1	EGF
PTPN6	EGF
NOTCH3	EGF
LYN	EGF
FGR	EGF
HCK	EGF
YES1	EGF
PRKCA	EGF
PRKCB	EGF
ABI1	EPS8
SOS1	EPS8
RAB5A	EPS8
EGFR	EPS8
CDC42	EPS8
EGF	EPS8
EPS8	EPS8
TP73	HTT
AKT1	HTT
AKT2	HTT
DLG4	HTT
TFAP2A	HTT
ARF4	HTT
EGFR	HTT
CREBBP	HTT
NCOA1	HTT
NCOR2	HTT
RAC3	HTT
CAPN3	HTT
CASP3	HTT
RASA1	HTT
EP300	HTT
SH3GL3	HTT
MAPK3	INPPL1
SHC1	INPPL1
CSF2RB	INPPL1
INPP5D	INPPL1
TFAP2A	KRT17
EGFR	KRT17
JUN	KRT17
SP1	KRT17
EGFR	KRT18
SP1	KRT18
CDH1	KRT18
EGFR	KRT7
EGFR	KRT8
EGFR	NCK2
PAK6	NCK2
RAC3	NCK2
SRC	NCK2
NCK2	NCK2
SOS1	PIK3C2B
AKT1	PIK3C2B
STAT1	PIK3C2B
AKT2	PIK3C2B
EGFR	PIK3C2B
PTEN	PIK3C2B
STAT3	PIK3C2B
RASA1	PIK3C2B
[truncated: 102,153 more rows]
