# Supplementary material for: A novel network control model for identifying personalized driver genes in cancer
Source: PLoS Comput Biol. 2019 Nov 25;15(11):e1007520. doi: 10.1371/journal.pcbi.1007520 (PMC6901264; doi:10.1371/journal.pcbi.1007520)
Supplement: S6 File — (XLSX) [file pcbi.1007520.s006.xlsx]

## Sheet: Description
Description:There are three files.One file is co-expression network [1]；The second file is interactions predicted by naive Bayes classifier trained [2]; The third file is the text mined network from Reactome[3],Human Protein Reference Database [4].
Reference:
[1] Prieto C, Risueno A, Fontanillo C, et al. Human gene coexpression landscape: confident network derived from tissue transcriptomic profiles[J]. PloS one, 2008, 3(12): e3911.
[2] Wu G, Feng X, Stein L. A human functional protein interaction network and its application to cancer data analysis[J]. Genome biology, 2010, 11(5): R53.
[3] Joshi-Tope G, Gillespie M, Vastrik I, et al. Reactome: a knowledgebase of biological pathways[J]. Nucleic acids research, 2005, 33(suppl_1): D428-D432.
[4] http://www.hprd.org
[5] Ramani A K, Bunescu R C, Mooney R J, et al. Consolidating the set of known human protein-protein interactions in preparation for large-scale mapping of the human interactome[J]. Genome biology, 2005, 6(5): R40.

## Sheet: Co-expression_network
ATP6V0C	CAPNS1
RPL24	RPL41
CROP	2019-09-02
HNRPA1	RPS25
PHB2	RPS5
EEF1G	RPL19
RPL13A	RPL19
DDX5	HSP90B1
DDX5	MBNL1
APEH	ATP6V0B
H3F3A	RPA1
FNTA	TOP2B
HIATL1	HNRPU
PRKAR1A	RAB7
POPDC3	PRKAR1A
CSRP1	MYH10
MATR3	PSIP1
GOLGA8A	MATR3
SFRS11	ZNF294
RPL10	RPL27A
POPDC3	TMEM66
hfl-B5	SSR1
MGEA5	SFRS5
KTN1	SEC63
RPS23	TPT1
217052_x_at	RPS4X
ADAM10	DEK
TAX1BP1	TRAM1
CAPZA2	RAB6A
RAB6A	RNF13
COX8A	CYC1
SF3B1	SMCHD1
BCLAF1	ZNF277
MBNL1	SFRS2IP
GALNT1	PIGF
ADD3	USP33
ADD3	LOC441046
BIRC2	SCFD1
PFAAP5	RPS7
PFAAP5	RWDD1
LIMA1	NKTR
CTNNAL1	PLSCR4
EPS15	RASA1
NBN	ZNF638
CAPN7	RNPC2
BCL2	LOC441046
PURA	TTC3
CD48	PLAC8
GPSM3	MFNG
HLA-C	LCK
CD79A	IGKV1-5
FAM108A1	G1P2
ALAS1	AURKAIP1
SNCA	ZNF239
IFI16	PNN
ATP8B1	PDE4C
BARX2	GNAT1
KRTHA8	TTC22
PHF3	RBPSUH
CFHR4	IFNA16
ACRV1	C14orf143
LGALS14	PDE3B
NACA	SR140
USP11	ZNF447
RAB2	SCAMP1
SRP72	UBXD2
ATRX	PSIP1
BECN1	CSNK1A1
HNRPH3	YTHDC1
C14orf143	CDC5L
PTENP1	RPS6
HLA-G	IGLC2
CD74	HLA-C
PBX1	TMEM47
CAST	PRDM5
NDUFS7	TBL3
METAP2	SLC38A2
KIAA0265	TMEM14A
IQWD1	STOM
FLJ10154	ZNF638
ARFGEF2	UBE3A
IGHM	IGLJ3
HLA-DQB1	IGLJ3
IGHA1	TRA@
CSDE1	SR140
DDX50	LSM14A
218041_x_at	SCC-112
KIDINS220	ZNF638
BTN2A1	RPL17
DDHD2	NFASC
CMPK	PAPOLA
GARNL1	RABGAP1
EEF1A1	RPL27
FUBP1	PRSS7
LOC58486	SUB1
CSAG2	ISG20L2
NTRK3	SOX15
AURKAIP1	DCXR
MRPL34	NDUFB4
220251_at	CSAG2
CCRN4L	EPOR
215126_at	MMP14
PRKD2	TRADD
PRG1	RPL11
RPL11	RSL1D1
FAU	RPL13
ARF1	CLPTM1
F8A1	OAZ1
LOC402057	RPS7
RSL1D1	U16
FNBP4	U16
RPS25	SF3B1
C13orf10	HSP90B1
ARHGDIB	MSN
GLRX	LASP1
MATR3	METAP2
SET	SF3B1
PPIA	YWHAZ
RNPC2	SFRS11
BTN2A1	RPL7
DDX46	NACA
IQGAP1	STAG2
PAK2	STAT1
MDS1	RPL23
MGEA5	RBM25
C6orf111	MGEA5
RPLP2	TPT1
HNRPA3	KTN1
RPL41	RPL5
MFN1	TAX1BP1
DDX3X	TAX1BP1
ADD3	STXBP3
ADD3	KIAA1109
RAB6A	TXNDC9
BCLAF1	C1orf80
CPE	PFN2
ATP5G3	COX8A
CDH1	CLDN4
HNRPH2	TLOC1
ARHGDIB	HLA-DQB1
ATP5B	COQ9
COPB	TRAM1
DHX15	RPL17
HIF3A	PSMB2
COL6A3	DARC
CNN3	PPAP2B
UBXD2	VDP
HDAC2	UPF3A
CCNC	PFAAP5
EXOC1	THRAP1
ERCC5	SEL1L
ARID4B	BIRC2
AASDHPPT	ZNF294
SENP6	USP34
CROP	SENP6
ANKHD1	NKTR
NKTR	RNPC2
TOP2B	USP1
DPM1	SYF2
RPLP0	RPS19
PRKACB	2019-09-07
RFPL3S	SMARCD1
ARL6IP2	TPMT
DBT	TCF7
CD84	DNASE1L3
SOCS3	TMEM92
SBF1	SIGLEC6
CHRNA5	TCF20
EEF1A1	LOC402057
MADCAM1	NRL
ACF	NRL
CDC42EP4	INS
PDE4C	SPG21
PDE4C	UBE2D2
MAP3K7	XPO1
PDE1C	SOX5
NOS1	TTTY9A
ODF1	SOX5
CSN3	PPP3CC
PSIP1	RNPC2
CBFA2T3	CD3D
ST13	TTC3
BPY2	TTTY9A
MDS1	RNPC2
RAB1A	RAB2
NAP1L1	NPM1
RPL13A	RPL23A
HLA-DPA1	UCP2
PCNP	STAG2
MAN2B1	RAC2
221651_x_at	HLA-DRB1
THOC5	TRIM15
CRADD	DGCR13
METAP2	PCNP
GARNL1	TTC3
MED8	ORC6L
IGHM	IGKC
SR140	USP16
CCNL1	USP34
C6orf111	VPS13C
C6orf111	RPL17
POPDC3	2019-09-07
ASXL1	C14orf143
ASXL1	TP53TG3
LOC342346	YTHDC1
RPL17	USP16
OSBPL8	ZDHHC17
RBM34	USP47
SFRS12	ZNF83
MON2	PCM1
KIAA1109	WAC
GOLGA8B	SLC35E1
AURKAIP1	COX5B
COX5B	THRAP5
ARID4B	OPA1
MBD3	TXNL2
BCLAF1	CNOT2
MBD3	MCM3AP
ATP6V1D	CAPN2
LOC125893	MCM3AP
216524_x_at	DHRS8
KIAA0971	SYNCRIP
220251_at	GRM7
PPP3CC	RARB
LARS	TSR1
GRSF1	SCD5
BAD	NDUFB11
RPL35	RPS10
hfl-B5	RPL6
EEF1A1	RPL17
RPS3	U16
EIF3S10	PSIP1
EIF3S10	SON
TMEM47	TOMM20
RPL13A	RPS9
ACTR2	SF3B1
MFN1	NACA
CANX	HSPD1
EPRS	PDCD4
G1P2	PPP1CA
RPL18A	RPLP0
FMOD	PALLD
HLA-DQB1	HLA-E
BTG1	HLA-C
RPL5	ZNF266
LY96	SDCBP
ADD3	COMMD8
RAB6A	REEP5
MATR3	PJA2
MBNL1	PAPOLA
RCN2	UBE2D2
DHX15	HNRPA3
ORC6L	PSMB2
EIF4G1	RUVBL2
JAG1	LUM
ADNP	DYRK1A
GRM7	SUPT7L
SR140	THRAP1
EPS15	HNRPDL
NDUFAB1	NDUFB4
AKR7A2	CLPP
CEP170	PPP1R2
hfl-B5	HNRPA2B1
hfl-B5	RPS6
HIATL1	PDCD4
SET	SFRS3
HCLS1	TNFRSF1B
219221_at	ZNF148
RPL17	SFRS5
SMARCA1	TMEM47
IL16	MFNG
HLA-F	TCIRG1
CD37	LAT
EVI2B	SELL
IL6ST	SCRN3
GLRX5	HAGH
NTRK3	PLD1
PDE4C	TCF7
FBXW12	TCF7
ATP2B4	ETV6
CD3E	TRA@
TAGLN	TPM1
ABI2	FGFR1OP
NME6	VDAC3
206512_at	PML
NARG2	THUMPD1
PRF1	PTPN6
KIAA0226	ZMYM5
FNBP4	MFN1
GML	PSG6
KIR2DS3	MGEA5
ATRX	RNPC2
HLA-B	TRBV3-1
ACTR10	VAPA
ARL8B	REEP5
EPS15	REEP5
IFI16	PRKD3
FAM96B	RDBP
CSPG6	ROCK1
PSIP1	ZNF403
ELF1	HMGN4
ERBB2IP	HIATL1
ATP6V1D	CD84
RPL4	RSL1D1
211908_x_at	IGKC
RPL13A	RPS2
HSP90AA1	KTN1
LRPPRC	RPL17
THRAP2	TOP2B
BCLAF1	RSL1D1
C6orf111	MON2
C6orf111	PRPF40A
THRAP2	ZNF403
SFRS5	YTHDC1
KIAA0256	NEK7
PDCD4	SP3
LARP4	PDGFD
FAM35A	ZRF1
RPL24	RPL7A
AKR7A2	FAM96B
PCNP	SON
GRM7	SCD5
HLA-C	ISG20
COL11A2	SOX15
CUEDC2	NDUFA10
221235_s_at	AGMAT
MBD3	MRPL34
BAD	MRPL34
CENTB2	EIF4G2
2019-09-02	TTC3
PDCD4	RPL6
BCLAF1	RPL17
NOL11	RPL17
HNRPA1	RPS24
LEREPO4	NPM1
MAP3K7	NPM1
NPM1	PDCD4
KIAA1109	NPM1
IK	TRIP12
HMGN1	HNRPM
RUVBL2	USP22
FLJ11021	U16
IFI16	RPL37
HSP90B1	ZNF83
PRKAR1A	SH3BGRL
ALCAM	MATR3
UBB	WDR39
ACTR2	PHF11
EEF1G	RPS15
CCT8	EIF3S3
MGEA5	ZNF403
EEF1A1	RPLP2
DDX1	KTN1
B2M	BTG1
HNRPA1	RPS4X
DEK	PPP2R5C
DEK	FNTA
IPO7	PHIP
EIF5B	FLJ12825
BCLAF1	TLK1
NFE2L2	SLK
CCNL1	RPL4
KIAA0804	RPS6
NTRK3	PSMB2
IFI30	LST1
RAVER2	RPS6
ACSL3	SLC39A6
HLA-C	LAPTM5
DCN	EEF1A1
EGFR	SLC1A7
BIRC2	C6orf111
ETFB	NDUFAB1
PCM1	SFRS5
C20orf44	SLC6A8
GOLGA8A	PFAAP5
FLJ11021	NAP1L1
MATN2	PLSCR4
INS	NOL7
C21orf33	ETFB
BAZ2B	ZNF638
COX5A	NDUFS8
IDE	NEK1
C3orf60	NDUFC1
CROP	IL6ST
IGFBP6	PRELP
CD48	TRA@
ALOX5AP	DOCK2
HLA-C	PSMB9
CLPTM1	WIPI2
HLA-B	LCK
C12orf4	C5
DKK3	PCDHGC3
CD2	PSMB8
CSPG6	PSIP1
HCP5	HLA-C
NOS1	TCF3
KCNK4	SLC22A14
CACNA1G	TBXA2R
ARHGAP12	LOC51315
CHRNB3	GML
DDX3X	RNPC2
CHRNA4	PSG6
HLA-DRA	HLA-DRB4
NACA	PDCD4
HNRPA1	NACA
RNPC2	SUB1
RPL12	RPLP0
FNBP4	IFI16
HNRPH3	RPL15
SON	STAG2
APLP1	SCG3
EVI2B	SP110
POLR2E	SIAHBP1
CYP3A43	XDH
NTRK3	RUNX1
GOLGA8B	PNN
HMGA1	PRSS7
ILVBL	RetSat
HAP1	TUBB4Q
HNRPA3	KIDINS220
NOL11	SR140
NOL11	ZNF292
EFHA1	KIAA0776
NAP1L1	TRIM33
RPL17	SUB1
EEF1A1	RPS20
FUBP1	PFAAP5
RPL24	RPL26
DKK3	NGRN
C14orf143	ETNK2
SH3BP1	SOX15
216858_x_at	CEP27
ASH1L	NTRK3
CROP	WAC
C13orf10	FAM35A
OR51E2	UBE2D4
RPL28	TAGLN2
C1orf63	EIF4G2
LOC58486	RPL24
RPL6	RPL9
DDX5	SFPQ
RPL10A	RPL23A
GOLGA8B	NPM1
COX5B	GUK1
ATP6V0B	POLR2J
RPS15A	RPS25
RPL37	RPS18
MATR3	NAP1L1
MATR3	REEP5
NAP1L2	TOMM20
EIF4A2	HSPA9B
IFI16	NACA
ARL6IP5	PRKACB
KIAA0103	SPARCL1
ANKRD12	NCOR1
CNOT1	GPBP1L1
EPAS1	TSPAN4
ETFB	MLF2
SF3B1	TAX1BP1
SH2BP1	TAX1BP1
MTMR6	TAX1BP1
COX7C	MDH1
SF3B1	SRP72
CDK2AP2	SYNGR2
SSB	YTHDC1
MBNL1	ZNF292
DDX3X	XPO1
COPE	SCAND1
LOC552891	SRP9
COPB	VPS13C
CAPZA1	RAVER2
DNMT1	RBM14
ACBD3	PTK9
PTK9	SCFD1
ALCAM	RASA1
C7orf28A	GAPDHS
ARMCX2	MORF4L2
ASNA1	GPI
PAPOLA	SH2BP1
PFAAP5	SUB1
DDX46	PDCD4
DDX46	FLJ22028
DDX46	ZNF277
COPS2	RPL15
GMFB	RASA1
ADAM10	USP34
ITGB2	RAC2
C19orf22	SLC16A3
C15orf15	NBN
DST	THBS2
LOC220594	SRPK2
DCTN6	SRI
IL16	PLEK
NDUFB6	PEX14
CUL5	EXOC1
203640_at	212498_at
EMP3	HLA-G
C6orf12	ICAM3
KNS2	TCF7
217471_at	DCT
DBT	PRR11
BMP5	FLT3
214376_at	SCRG1
GTF2B	IFI16
OPA1	PSCD3
KDELR3	TAF6L
C21orf77	NOS1
207730_x_at	216858_x_at
CFHR4	PRO2268
208238_x_at	217679_x_at
DDX50	HNRPH3
CDC5L	PTPRJ
CSPG6	SR140
METAP2	TCEA1
CLK4	CRSP3
HIATL1	SFPQ
CNOT2	IFNGR1
HLA-B	HLA-DQB1
HLA-DPA1	RAC2
NAP1L1	PNN
FLJ10154	SCC-112
C6orf111	SFRS5
BCLAF1	SFRS5
RPL12	RPS2
C17orf40	RPL17
MTMR6	ZNF451
PNRC2	WWP1
GAPDHS	TXNL2
AKR7A2	NDUFA10
EIF3S3	STX16
EEF1D	RPS9
PRDX2	RIOK3
215126_at	MAPK8IP3
KIAA1109	MUC3A
220375_s_at	COMMD1
PHTF2	PRO2268
CROP	SDCCAG1
BNC2	NIPSNAP3B
221159_at	C21orf77
IL21	SYT13
CCL5	IGHM
PNN	RPL21
RPL10A	RPL24
SEC63	2019-09-02
RPS23	RPS27A
RPL34	TPT1
MFN1	RPL17
RPS6	RSL1D1
NAP1L1	RPS7
FNTA	HSP90AA1
HNRPDL	MATR3
EIF3S3	MATR3
MATR3	WAC
BIRC2	SFRS11
ADRM1	ECH1
CCT7	PTOV1
IL6ST	PAFAH1B1
RPL22	RPL5
Kua-UEV	LOC388817
ANP32A	CHMP4A
ERBB2IP	SF3B1
HNRPH2	RABGAP1L
EIF2S1	FXR1
NFE2L2	WAC
PLEKHC1	PLS3
2019-09-07	SH3BGRL
COPB	LOC58486
DKC1	GTF2E2
GOLGA4	PTK9
DYNC1I2	FXR1
ERBB2IP	RANBP2
MRPL34	NDUFS3
ADD3	PSIP1
C1orf160	SCAMP3
222271_at	CEACAM5
ALCAM	RGPD5
BRD8	MYCBP2
C7orf28A	COL11A2
FIBP	SIAHBP1
NUP153	THRAP2
hfl-B5	RPL7
EIF2S2	FLJ11021
EXTL2	TCEAL4
CRIM1	CTGF
ATP5G3	ETFB
FBLN1	MYH11
ABCB6	C8orf39
CRSP3	SLC35A1
CAPN7	FLJ10154
AURKAIP1	COX5A
CROP	SP3
REEP2	TAGLN3
CAPZA1	HNRPA2B1
DBT	DIP2A
DAG1	SIRT3
FGFR1OP	TBXA2R
CD52	IL7R
LIMD2	MAP4K1
ATP6V1D	SMCP
SMCP	TP53TG3
HNRPA3	THUMPD1
CYP2C9	ZNF192
CD84	POU4F1
PLCL2	POU4F1
CALD1	LPHN2
C14orf143	NOS1
ATP2A3	IGLJ3
CRHR2	CRYBB3
CEP170	COMMD8
AD7C-NTP	GAPDHS
ENO1	PDE3B
NACA	USP34
FAM60A	RNPC2
DDX3X	NAP1L1
C6orf62	XPO1
GOLGA8A	SRP72
GOLGA8A	JOSD3
HNRPDL	SRP72
CNOT2	SRP72
CSNK1A1	PAPOLA
CUTA	PRSS15
HLA-G	MAN2B1
BNIP2	THRAP2
FNTA	TCEA1
MBD4	PNRC2
CD74	HLA-G
ATP5D	COX5B
NACAP1	RPL5
H3F3A	ORC6L
ARID4B	PTEN
IGKC	IGLJ3
GGA3	MUC3A
SR140	UBXD2
C6orf111	SCC-112
FRYL	UPF3B
PAPOLA	YTHDF3
HLA-DQB1	RAC2
C6orf62	SET
GARNL1	PIK3C2A
RPL5	ZNF277
G6PC2	TRIM66
ACAD10	LHB
HLA-J	IGLJ3
KTN1	ZNF83
ADAMTS9	ATP6V1D
215176_x_at	IGHG3
220857_at	RNU17D
215126_at	GRM7
215176_x_at	217258_x_at
215182_x_at	LOC125893
ARID4B	NR3C1
PRSS7	RPS6KA6
ETV6	PPP3CC
C14orf166	CDK5RAP3
GPS1	PQLC1
218041_x_at	VPS13C
221155_x_at	MSH5
CYLD	STAT1
SYNGR2	TRADD
EIF4G2	FNTA
BRD8	EIF4G2
FLJ11021	RPS27A
PFAAP5	TARDBP
MTDH	NARS
POLR2L	SLC25A3
RPL12	RPS11
OGT	RPL9
DDX5	TAX1BP1
BRD8	DDX5
ARF1	HIRA
RPL14	RPL17
ATP6V0B	CTBP1
ATP6V0B	PQLC1
DCTN1	TCEB2
COX4I1	NDUFB8
RPS10	RPS18
EIF3S10	SFRS11
HSP90B1	PNN
EBAG9	MATR3
SERBP1	SET
LCN2	S100A11
C13orf10	SFRS11
ACTR2	TOP1
NACA	PHF3
DYNLT3	PAFAH1B1
LOC342346	STAT1
CRAT	FKBP4
KTN1	ZNF294
EIF3S6	IPO7
POPDC3	RAB6A
RPL13A	RPS18
SF3B1	WAC
NBPF1	SLTM
NDUFS3	POLD2
CD69	MBNL1
IQGAP1	MBNL1
PNN	RPL4
DDX1	HSPH1
NPM1	RPS3A
ADRM1	WDR18
RNPC2	WSB1
ADAM10	YME1L1
COPB	SRP72
ATP6AP2	RAPGEF2
MATR3	TIA1
2019-03-07	TIA1
PUM2	SLC38A2
LEREPO4	NAP1L1
ITGA6	2019-09-10
MAP3K7	RANBP2
CAV2	FER1L3
DCN	FBN1
ARPC5	SLC20A1
PPP1R2	RBM16
KIAA0907	OGT
APPBP1	GOLGA8A
PIGF	SENP6
ARL2	NGFRAP1
2019-03-07	PAPOLA
MYL6	NOL7
EDG2	PDE1B
PRKAR2A	SLC25A16
HLA-DQB1	IL10RA
BCL7A	TCF7
MCAM	TAGLN
SPN	ZNF552
PDLIM3	TPM1
C2orf26	CLCA2
SIAH1	ZNF43
TNR	TXNL2
DDX50	RNPC2
MACF1	TCF4
218041_x_at	NACA
EIF5	PCNP
NDUFV1	PRNPIP
NAP1L1	RPL7
NAP1L1	TOP2B
CDC42SE1	RPL22
C6orf62	LOC342346
RPL13	RPL15
213158_at	TLOC1
DDX50	STAG2
HLA-B	HMHA1
PLEKHC1	TMEM47
217281_x_at	IGHM
CREB3	SPCS1
AKAP7	OR1F1
WAC	ZNF638
LHB	ORC6L
PCDH9	TUBB4Q
CCDC56	PEBP1
PNN	RWDD1
PIGF	WAC
SCC-112	VPS13C
C6orf111	PAPOLA
NPM1	SFRS5
BCLAF1	ZNF292
CLK1	RPL17
CAMSAP1L1	DDHD2
KIAA1109	MATR3
RPL14	RPL23A
213960_at	LPPR4
CHRNA4	ZFPL1
BAT2D1	SFRS2IP
DCLRE1C	SFRS2IP
PCM1	SERBP1
ATP6V1D	LGALS14
HLA-A	IGHA1
216545_at	RBM12B
CSAG2	MUC3A
FLJ21986	TTLL2
CHCHD2	MIF
CUTA	STUB1
CCRN4L	EDAR
220375_s_at	ANKRD17
BTN2A1	RPL6
IFI16	RPL17
NPM1	ZNF403
ATP6V0B	COX5B
HSP90B1	ITGB1
DDX50	HSP90B1
ARPC5	CAP1
ANP32E	SET
ITGB1	SFRS11
NPM1	SFRS11
ACTR10	SKP1A
ACTR2	ARPC3
EEF1A1	RPS27
ARL6IP5	KIAA0256
LMAN2	SLC27A3
ARMET	HYOU1
FKBP4	GAMT
2019-09-15	SPTLC1
C6orf62	2019-09-15
RPL5	RSL1D1
EEF1A1	RPL5
EEF1G	RPS20
HNRPDL	IPO7
RPL13	RPLP0
CAV1	MMP2
BCLAF1	WWP1
HIATL1	USP9X
BCR	TUFM
218041_x_at	MBNL1
IGFBP7	RBPMS
DDX3X	TMEM123
ADRM1	MDH2
HIATL1	TRAM1
PSMB2	SLC1A7
PPP1CB	ZNF9
ACTG2	MYH11
LOC441347	USP14
TINP1	ZNF83
LSM14A	THRAP1
EXOC1	HNRPDL
MORF4L2	ST13
RPL38	RPS20
LOC441046	ZMYM4
BIRC2	SENP6
PIK3C2A	SLC39A6
TMED5	ZNF277
CSDE1	FLJ11021
COL1A2	COL3A1
DNTTIP2	ZNF638
CLPP	EXOSC4
FLJ14346	RABAC1
COBLL1	KCTD14
NSUN5	NSUN5C
IARS	PNN
CD7	LCK
HLA-F	ICAM3
FANCC	TNK1
HMGB2	HNRPA2B1
LMCD1	TPM1
HCRT	PIK4CB
LSM14A	ZNF9
PDCD4	ZNF9
CDX2	PCDH9
LOC440366	MASP1
AKT3	ATF7
ATP5G3	NDUFB11
CLN6	TBXA2R
TBXA2R	UBE2D4
DDX3X	OGT
WDR45	XRCC2
ADAM21	PCDHGB5
207730_x_at	UBE2D2
NCKAP1	TTC3
CYLC2	ODF1
ATP6AP1	DYNLRB1
CSAG2	KRT2B
KRT2A	PRKAB2
ARPC5	PTP4A2
HLA-B	LILRB1
NAP1L1	WAC
C20orf38	VDAC3
ARID4B	C1orf63
STAG2	USP34
GABARAPL2	RAB7
C3orf60	EXOSC4
METAP2	ZNF83
CD84	CYP2E1
214836_x_at	HLA-G
GTF2I	MATR3
HLA-DPA1	HLA-G
CAPN2	HAP1
IGHG1	IGHV1-69
211639_x_at	IGKC
CCNL1	IFNGR1
LOC56902	TXNL2
CYP2C9	PCDHGB5
RPL29	RPLP0
CRSP3	TOP2B
SUB1	USP34
C6orf111	FLJ10154
SLC35A5	USP33
CAMSAP1L1	CASD1
ANKMY2	BTBD1
MBD3	POLR2E
HECA	SUB1
ATP6V1D	C21orf77
OR1D2	SNCA
216012_at	CDC14B
216816_at	221155_x_at
CNOT2	CROP
DYNLRB1	XX-FW81657B9.4
SDCCAG1	UPF3B
CCRN4L	P2RY4
ADAMTS1	MAFF
EIF4G2	hfl-B5
RPL11	RPS15A
DEK	TARDBP
CAPZA1	TARDBP
DDX5	PIP5K3
PUM2	RPL17
CAPN7	ZNF146
hfl-B5	NPM1
ATP6V0B	COX8A
FAM60A	RPS7
TMED2	TRAM1
RPL17	RPS25
EIF3S10	SERBP1
HIATL1	NCL
EHBP1L1	PFN1
GNB2L1	RPL18A
GNB2L1	RPL13A
HPS5	SFRS11
HNRPDL	NACA
ARL6IP5	NEK7
CAV2	LAMC1
PAFAH1B1	USP33
RPL29	RPS9
RPL13	RPL18A
EPAS1	HSPG2
PALLD	TPM2
EIF3S6IP	SEC31L1
HIATL1	TAX1BP1
MATR3	TAX1BP1
DPM1	HNRPH1
MBNL1	SF3B1
205273_s_at	DCTN1
BCLAF1	SH2BP1
BCLAF1	PSIP1
USP9X	ZNF294
MBNL1	SWAP70
ARHGDIB	B2M
CYR61	GPR116
KIAA0256	NDUFA5
218041_x_at	COPB
COL6A3	DCN
EXOC7	SNRPN
RAVER2	SFRS5
AASDHPPT	ENPP4
GOLGA8A	PCM1
APPBP1	HNRPA3
DDX46	RPL7
DDX46	SUV420H1
SLC30A9	SNX4
DPM1	KPNB1
RASA1	STX16
DCN	FMOD
HCK	ITGB2
NDUFB7	SCAND1
PSCD1	RNASET2
NBN	YTHDC1
BCL2	TOP2B
CNN1	COL4A2
OPHN1	PDCL
HLA-A	HLA-F
220725_x_at	EEF1A1
EEF1A1	MDS1
ACF	DCT
EDAR	ETV1
GABRR1	SCD5
CHRNA5	NOS1
FLJ42393	KLHL24
IRF7	PTPN6
MTDH	SFRS2IP
DST	MEIS2
HIRA	MAEA
MORF4	SKP1A
BPY2	C8orf39
BTF3	MDS1
NACA	RPL35A
EIF3S6	ITGB1
EIF3S6	UBXD2
FXYD6	USP11
TUBA6	TUBB
CDC5L	SPAM1
DCN	NR2F2
ID4	IFT57
HLA-DRB1	IGKC
GPS1	SIAHBP1
ARHGEF18	IKBKG
HAP1	SIGLEC6
BAT2D1	HIATL1
OSBPL8	ZNF638
CROP	ZNF638
CACNA1G	CCRN4L
TOP2B	UBXD2
C6orf111	ZDHHC17
C6orf111	REV1L
PNRC2	RPL17
216816_at	USP24
MAGEH1	MOAP1
PIK3C2A	USP33
PKN2	ZNF451
PAPOLA	STAT1
KIAA1033	ZDHHC17
218764_at	TRIM22
LOC440055	RPL7A
EEF1A1	RPL35A
CD3D	RAC2
GAPDHS	ZFPL1
CDC2L5	SOX15
E2F5	PTPRJ
ATP6V1D	ATXN3L
DKFZP566N034	RIOK3
CDC42EP4	SEC14L3
VPS13C	WAC
MTCH1	NGFRAP1
EXOC1	LOC51315
ATPIF1	CD320
ATP6V0C	NDUFA3
CUTA	XX-FW81657B9.4
DYRK1A	EIF4G2
2019-09-02	SERINC1
RPS27A	SFRS5
RPL19	RPS3A
BIRC2	DDX5
EEF1A1	RPS24
LOC440055	RPS24
RPL30	U16
USP22	VCP
RPS3	RPS3A
EIF3S10	NBN
HSP90B1	PNRC2
HSP90B1	PCNP
GMFB	MATR3
HNRPH3	SFRS11
EIF2S2	RPL7
RPL10	RPL13A
PABPC1	RPS15A
IQGAP1	RAVER2
EPB41L2	SPARCL1
SPARCL1	THBS2
HMGN4	RAP1B
RPL18A	RPS2
HLA-E	IGLJ3
DDX3X	DEK
DEK	PDCD10
DEK	KIAA0143
TAX1BP1	USP33
ERBB2IP	TAF7
DDX46	SF3B1
SF3B1	SP100
BCLAF1	DOPEY1
HIATL1	NBPF1
ATRX	HNRPH2
HLA-DPB1	HLA-G
DDX3X	SACM1L
CYR61	NR2F2
TMEM123	TRAM1
CD84	PSMB2
C6orf111	TIA1
EEF1A1	RPL41
OSBPL8	PUM2
ACBD3	GOLGA4
FXR1	SH2BP1
FBXO11	PPP2R5C
FIBP	MTX1
NDUFAB1	NDUFS6
221428_s_at	PFAAP5
FLJ11021	NACA
ACBD3	BAZ2B
DYNLT3	TRIM2
OSBPL1A	TRIM2
CBFB	SFRS3
FXYD3	TRPV1
2019-03-07	STAG2
BCAS2	EPS15
HS6ST1	TGFB1
CALM2	SRPK2
DMTF1	RBM25
CEP57	SFRS2IP
EVI2B	IL2RG
CAST	ZNF9
ETV1	TRFP
CD84	CHRNA5
CACNA1G	NRL
HLA-A	PTPN6
RNPC2	UBXD2
CDC5L	UTY
RPL35A	RPS3
HLA-B	IGKC
NAP1L1	PKN2
LOC58486	SRP72
HLA-C	IGKV1OR2-108
CLPTM1	COMT
SIGLEC6	VDAC3
KIAA0776	REEP5
EDD1	PCM1
METAP2	TLOC1
IFI16	SMCHD1
C2orf4	FBXL11
HNRPH3	METAP2
CECR1	UCP2
DDX3X	STAG2
EFHA1	RAB5A
C1orf63	PRDX3
HMHA1	LAT
211639_x_at	IGLJ3
IGHA1	IGHV1-69
NDUFS7	POLR2I
PCDHGB5	RFPL3S
CEACAM1	ETV6
CROP	HNRPA3P1
ITGB1	WWP1
JOSD3	SR140
USP34	VPS13C
RPL17	RPL3
FAM60A	RPS3A
NAP1L1	RPL17
ASNSD1	ZDHHC17
LOC58486	2019-09-07
SP3	ZNF403
CXCR4	TRIM22
ASPHD1	POP1
RPL14	RPL27
PTPRJ	TAF4B
EEF1D	RPL15
214836_x_at	217258_x_at
MUC3B	WNT6
DDX50	SON
215347_at	PPP3CC
FGFR1	WDR45
ACF	ISG20L2
CYP2C9	P2RY4
HLA-J	IGHA1
PERP	RAB25
ZNF447	ZNF580
FKBP11	TXNDC5
RPL23A	RPS13
BCLAF1	DDX5
COPB	RPL6
RBM25	RPL6
PDCD4	ZNF146
NPM1	SRP72
NACA	RPS25
HNRPK	SNRPB2
RPS3A	TIA1
HSP90B1	TOP2B
HSP90B1	ROCK1
PRKAR1A	RAB1A
ACTR2	SSB
AP2S1	ECH1
CSDE1	KTN1
BTG1	FAIM3
ADD3	DEK
ATP6V0C	UROS
ADD3	LEREPO4
ADD3	FRYL
KIAA1109	USP9X
PCM1	USP9X
COX8A	NDUFS8
NAP1L1	SSB
PCNP	SSB
CROP	MBNL1
BTBD1	DDX1
HNRPA1	RPS6
NACA	RPS3A
GTF2I	SRP9
COPB	RNPC2
DHX15	EDD1
SFPQ	TIA1
IFI16	RAVER2
ATRX	RANBP2
HLA-DPA1	LAPTM5
CALD1	EFEMP1
B2M	CXCR4
SCAMP1	SLC25A36
ERBB2IP	THRAP1
CDC16	HNRPDL
CUL4B	2019-09-07
BRD8	HSP90AA1
MATR3	PFAAP5
ACTG2	FBLN1
FLJ11021	SCC-112
RASA1	SENP6
TCEAL4	TMEM47
FXYD3	ZNF337
BDH1	OPA1
ADAM10	TLOC1
PDCD4	SLC38A2
AMPH	ANK2
ETFB	NDUFB11
DRAP1	HTATIP
ARID4B	CUL5
C1orf160	NDUFB6
DEXI	NDUFB2
CLPTM1	MRPS12
GFER	PCDH9
LOC58486	ZNF9
EPOR	FMO4
CTAG2	HAP1
ATP2A3	TRA@
EDAR	TBXA2R
MYCNOS	POU4F2
RFC1	SR140
MADCAM1	MED31
208238_x_at	PRR11
NACA	RPL5
CDV3	XRCC5
EIF2S2	EIF3S6
HLA-B	RAC2
MBD4	NAP1L1
NTRK3	VDAC3
ATRX	RPL15
LOC388344	RPS28
RPL13	RPL36
C1orf63	DYRK1A
PRKRIR	STK38L
RFPL3S	SEMA7A
EFNA3	RAPGEFL1
COL4A1	CYR61
PTPRM	SLC1A7
IGKC	IGLC2
CCDC56	POLR2L
EPHA5	GGA3
HSP90AA1	SR140
PNN	USP47
SR140	ZNF403
RPL14	TPT1
IGHA1	KIAA0746
213158_at	PDLIM5
FUBP1	HNRPDL
HLA-DQA1	IGKV1-5
LRRC40	ZDHHC17
PIK3C2A	ZNF638
SP3	SUB1
217256_x_at	EEF1A1
FRAS1	LRRC15
AKR7A2	TIMM13
AMBP	EDAR
PNRC2	TCEA1
220251_at	NTRK3
220251_at	C9orf33
MYO3A	THRA
SDF4	SEC61A1
ARID4B	WAC
CRSP3	ZNF403
ATP6V1H	MAGEH1
CEP27	PRR11
LGALS14	PPP3CC
CTAGE1	KIAA0841
ARID4B	JMJD1C
BUB3	EIF4G2
ADNP	EIF4G2
BAZ2B	2019-09-02
DDX5	EIF3S10
DDX5	SERBP1
MDS1	RPL17
RPS24	TPT1
NPM1	UBXD2
HIATL1	U16
EEF1A1	RPS3A
HNRPU	NPM1
COPB	HSP90B1
MATR3	SERBP1
SPARCL1	TOMM20
AOX1	KDELR2
RPL7	TPT1
EPRS	HSP90B1
DNAJA1	UFC1
MGEA5	NAP1L1
MGEA5	ROCK1
DEK	2019-09-15
ADNP	2019-09-15
HLA-E	PRKD2
EIF3S6	RPS23
LEREPO4	TAX1BP1
ADD3	TAX1BP1
CROP	TAX1BP1
RPS3A	SF3B1
BCLAF1	PCM1
C13orf10	USP9X
HNRPH2	LOC441046
EFHA1	SSB
DDX3X	TOP1
NDUFA5	SRP9
NDFIP1	SRP9
ELF1	SMC1L1
CLCN3	RABGAP1
C6orf62	C7orf28B
IFI16	THRAP1
EIF2S2	HNRPDL
CUL5	ZMYND11
hfl-B5	PRPF40A
CSK	IRF7
CD44	IFNGR1
LSM4	NIFUN
ASNSD1	NBN
CXCR4	LSP1
CUL5	SDCCAG1
CALM2	SLC9A6
CXorf9	GPSM3
CSE1L	HPS5
CCNT2	PCM1
GFER	ITPKC
CD52	TRBV3-1
DKFZP761N09121	TAGLN3
ARID4A	TBK1
BAD	RNH1
ETV1	GGA3
OR1F1	PSCD3
EEF1A1	RPL22
FGFR2	NRL
DAO	LAMA4
BMPER	RFX3
CHN2	CXYorf2
CYLC2	EPB41
JMJD1C	RNPC2
ATF1	RNPC2
220375_s_at	GML
KIRREL	SLC9A2
EIF5	PAPOLA
NAPA	POLR2E
SRP72	ZNF451
HLA-C	LILRB1
DKFZP779L1558	REEP5
TRBV3-1	UCP2
C1orf63	CENTB2
PRKD3	SH3GLB1
HLA-DRB1	IGLJ3
PTPRC	TRA@
HSP90AA1	KIAA0143
SLCO1B1	UBE2D4
MAFF	TPM1
C6orf111	HNRPA3
LOC342346	TOP2B
GALNACT-2	RSL1D1
IL6ST	PNN
216342_x_at	RPL7
CALD1	SYNCRIP
PBX1	RBM9
C13orf10	C6orf111
HNRPDL	SFRS5
KIAA0261	LOC441046
KIAA0853	ROCK1
ANKMY2	SCAMP1
ATP6V0C	IHPK1
MDS1	YTHDC1
IGJ	IGKC
AKT3	RBM9
FUBP1	LUC7L2
LOC440055	TPT1
FMR1	KIAA0528
NAP1L1	2019-09-07
ELK3	SP3
GFRA4	TFF2
EPOR	NTRK3
FLJ12151	PGF
EPS15	ZNF294
ARL6IP2	LOC152719
CMPK	TCEA1
SCNN1A	TBCA
216774_at	ASH1L
CUEDC2	FIS1
EXOSC4	FAM96B
C10orf18	LOC51315
NDUFA13	NDUFA3
AKT3	TAS2R16
PPP3CC	TRIM10
GDI2	NACA
RPL21	RPS20
HNRPC	SFPQ
HNRPA1	HNRPU
HNRPA1	RPL22
RPS27A	VDP
MFN1	RPL6
RPL10A	RPL35A
CBX3	HNRPA3P1
RPL17	SUZ12
RPS24	STAG2
RPS7	SFRS5
OGT	RPS3A
ERBB2IP	RAD21
HNRPA1	NCL
SFRS11	USP33
IQGAP1	MCL1
CEP57	MGEA5
RAB5A	2019-09-15
BTG1	HLA-B
ADD3	UBXD2
ADD3	C6orf111
CLCN3	RAB6A
SF3B1	TMEM123
203640_at	BCLAF1
PJA2	PTPN11
MBNL1	SUZ12
DDX1	SCAMP1
RPL7	RPS3A
PPP2CB	SPAG16
TIA1	VPS13C
SCC-112	TIA1
C1orf63	PUM2
LEREPO4	RASA1
SCARB2	TMEM47
USP34	VDP
LOC552891	POPDC3
ADAM10	PTPN12
BIRC2	PFAAP5
BIRC2	STAG2
C21orf33	MT1F
ATXN1	NPTN
DCN	NR4A1
AKR7A2	COX5B
KIAA0256	PPP3CA
DDX46	SNW1
GMFB	SERINC1
NBN	YTHDF3
RNF111	TP53BP2
KLHL2	MAP2K4
HLA-G	TNFRSF1B
CUL5	SRP72
PCAF	ZDHHC17
ALOX5AP	LCP2
CAP1	RGS10
RPL17	TRAF5
GAS1	NR2F2
DCT	PLD1
GAMT	TBL3
217052_x_at	SNX15
ALAS1	TPI1
CDX2	TUBB4Q
NAPA	PEX16
CHRNA5	CRSP2
NRL	SOX15
AKT1	MXD4
220439_at	OTC
FGF3	SOX5
CCRN4L	GP1BA
CEP170	ZDHHC17
FGFR2	WNT6
208360_s_at	LAMA4
CDKN1B	PPP2CA
EIF5	HSPA4
HMGB1	HNRPR
220375_s_at	VDAC3
KIAA0528	TLOC1
IFI16	SLC38A2
IGHM	IGLC2
FUBP1	OGT
BARX2	C19orf2
ACF	XDH
AP2S1	ATP6V0C
CACNA1G	WNT6
HLA-G	IGKC
221651_x_at	IGHV1-69
211637_x_at	IGKC
LOC56902	TRFP
FKBP8	TREX2
211908_x_at	LOC91316
COL4A1	COL4A2
PNRC2	TMEM123
RPL7	USP34
FRYL	SR140
LSM14A	VPS13C
SCC-112	ZNF83
IL6ST	LOC58486
EFHA1	PAPOLA
RWDD1	WWP1
DDX50	PAPOLA
FLJ22471	POLR2I
CCRN4L	TAF6L
CAP1	TMSB4X
NCF1	WAS
CTAGE1	IFNA5
ATP8B1	FLJ42393
217446_x_at	PGF
C13orf10	SCFD1
C1orf63	CHST4
CLN6	LGALS14
DCC1	ZNF287
217281_x_at	LOC440361
CROP	PRKD3
RPS27A	USP16
LOC342346	TARDBP
RPLP1	RPS5
KTN1	ZNF146
DDX46	RPS24
FNTA	RNPC2
HSP90B1	YME1L1
LASP1	PRR13
C10orf18	MATR3
MORF4L1	PTGES3
SFRS11	SRP72
RPL23A	RPS27
RPL12	RPS3A
HLA-G	PSME1
RPS15	RPS19
RPS19	RPS8
PNMA1	STRAP
EEF1A1	RPS23
RPL14	RPS4X
HIATL1	RPL5
SDCBP	TOR1AIP1
GNG5	RPN1
TAF7	USP33
ARFGEF2	BCLAF1
HNRPDL	SON
PNN	USP9X
LEREPO4	SSB
RASA1	SSB
DDX3X	SET
NDUFA5	REEP5
SH3BGRL	YTHDC1
IFI30	TGFB1
DDX46	PUM2
GPS1	ZNHIT1
LEREPO4	USP34
HLA-DRB1	LAPTM5
KRT5	SFN
C7orf28A	TBXA2R
RB1CC1	SHOC2
CNOT8	HMGB2
AASDHPPT	POPDC3
CEP57	PCM1
IRF6	RFX3
ADAM10	NBN
MATR3	SACM1L
FXYD5	ITGB2
SFRS5	VPS13C
CD53	FLI1
C3orf60	PEX14
SERINC3	UNC50
EIF3S6	NUCB2
CROP	RNPC2
ALOX5AP	CORO1A
FCER1G	LY86
HLA-B	PSMB9
C19orf37	MRP63
CAV1	LTBP2
HLA-F	ISG20
LCK	RAC2
ALDH3B2	PLD1
NCF1	RNASE6
CD79A	IGKC
219731_at	FGFR1OP
C6orf111	PSIP1
GNL3	THUMPD1
RPL7	SLK
MET	TAT
AKT1	POLR2E
CSAG2	GNAT1
CYLC2	POLR3C
CRHR2	FUBP1
KIAA0776	RNPC2
FLJ14346	ZNF611
EIF3S8	NDUFV1
PCM1	RNPC2
RAB1A	TMEM34
CHD3	FNBP1
HLA-C	IGKC
C1orf63	CLK1
PSIP1	STAG2
DYRK1A	PAPOLA
POLR2E	RNF5
NDUFA2	ZNF289
CCNL1	OGT
HLA-DRB1	ISG20
PSIP1	SFPQ
TTTY9A	XDH
MED8	ROCK2
IGHV1-69	IGLC2
IGHV1-69	IGLJ3
HLA-DPA1	HLA-DQB1
IFNGR1	ROCK1
EEF1A1	LOC56902
CDC42EP4	TREX2
HLA-B	IGLC1
CDV3	YTHDC1
RBM25	RPL17
PCM1	SR140
FRYL	SCC-112
KIAA0256	POPDC3
KLHL2	POPDC3
RPL26	RPS3A
TNPO1	USP33
C15orf15	SFRS12
GNPTAB	VPS4B
NAP1L1	SP3
EEF1A1	NPM1
HLA-C	RAC2
JOSD3	ZNF638
C6orf12	HLA-F
220375_s_at	ARID4B
CLK1	JOSD3
PIWIL2	ZNF204
NOX3	NTRK3
E2F4	PRSS7
C8orf39	OR1F2
217637_at	CTAGE1
CCPG1	TMEM30A
AGGF1	LRRC40
EXOC1	RWDD1
221177_at	SEMA6D
BAD	MSRB2
RPS13	RPS17
IFI16	RPL34
MATR3	NARS
RPL9	ZNF266
RPL36A	RPL6
KIAA0907	RPL17
GNL3	RPL17
PSMB2	SF3B5
HSP90B1	ZNF146
BAZ2B	ZNF146
CNOT2	RPS24
EEF1A1	RPL30
NPM1	SYNCRIP
EIF3S10	FLJ11021
217718_s_at	YWHAZ
SFRS11	UPF3A
EEF1B2	RPL12
NACA	NOL11
COX8A	GPX1
IQGAP1	PNRC2
PAFAH1B1	SUB1
FNBP4	RPS4X
RPL23A	RPS20
EIF5	TAF7
MTMR6	TAF7
ATRX	USP9X
TOP2B	USP9X
CPE	PRNP
BAZ2B	YME1L1
PPP2CB	RTN4
DHX15	RNPC2
DHX15	OGT
EEF1A1	RPL36A
RCN2	YWHAQ
PPP1R12A	SP3
ABCE1	SLK
ALCAM	HSP90AA1
AP2S1	POLR2E
PCM1	SFRS12
TCEAL2	TCEAL4
PTBP2	TCEAL4
KTN1	NKTR
CEP57	DDX46
NAP1L2	TNKS
TLK1	ZNF638
EIF3S6	PDCD4
NAP1L1	NBN
RABGAP1L	2019-09-07
KIF3C	STMN4
FKBP2	MTCH1
203640_at	UQCRB
PDLIM3	TPM2
KCNB1	RGS4
CD2	TRA@
TCEA1	ZNF9
C21orf77	ETV1
CGGBP1	SLC12A6
AKT1	OAZ1
KRT2B	LOC388906
ACRV1	CSAG2
PUM2	STAG2
HLA-DRB4	HLA-G
NDUFS7	NDUFV1
EIF2S2	FNBP4
NAP1L1	SUZ12
PHTF2	VDAC3
ATRX	FEM1B
CSNK1A1	PHF11
218764_at	PECAM1
HLA-G	UCP2
STAG2	UBXD2
RPL14	RPS6
DST	PLEKHC1
B4GALT4	LIMA1
CAST	PDE4D
CHMP5	GTF2I
CLPTM1	MSRB2
CLK1	ZNF638
C21orf77	CACNA1G
DST	HAP1
211639_x_at	211645_x_at
PCDHGB5	UBE2D4
C6orf12	CXCR4
PEBP1	URG4
RPL13A	RPLP0
CAV1	COL6A1
SCC-112	USP16
KIDINS220	WAC
C6orf111	PHIP
GARNL1	USP33
ARFIP1	NEK7
CAST	OACT5
GNL3	PDCD4
PCNP	PTPN11
CHD9	DAAM1
KIAA1109	ZNF638
ARHGEF18	CTBP1
ATP6V0C	COX5B
GNA11	RKHD1
C14orf143	CCRN4L
RPS2	RPS9
CSDE1	PCM1
IGHM	LOC440361
GRM7	UBE2V2
220251_at	SPAM1
CSAG2	RUNX2
BAX	EPO
ARL6IP2	PRSS7
FIS1	NDUFA13
LGALS14	OR1F1
EPOR	PGLYRP4
OR51E2	WNT6
EIF4G2	SRP46
RPL14	RPL34
RPL6	SFRS5
MFN1	ZNF146
C6orf111	ZNF146
RBPSUH	RPS24
RPL14	RPL22
IQGAP1	RPS7
EIF3S10	PUM2
CSRP1	PPAP2A
LOC51315	MATR3
CROP	MATR3
GLTSCR2	RPL13A
NACA	SUZ12
NDUFA5	PAFAH1B1
CYR61	EPAS1
2019-09-15	TMED7
CANT1	RPN1
ADD3	HEATR1
RPL13	RPS18
HNRPA2B1	SF3B1
FNTA	SF3B1
RPS7	SF3B1
ATR	SON
FLJ10154	SON
CHMP2B	USP9X
GPX4	NDUFAB1
C12orf35	MBNL1
LRPAP1	STK25
RPS6	XRCC5
IFITM1	RPS16
ARHGDIB	HLA-DMA
MOBK1B	2019-09-06
RPL36A	UTX
COL1A1	COL6A3
220725_x_at	RRM1
IFI16	PUM2
LEREPO4	PAPOLA
COL4A2	HSPG2
ACSL3	RABGAP1
AKAP1	DAG1
PSMC6	TOP2B
PTK9	TLOC1
ADD3	TLK1
ADNP	FMR1
LBR	SRPK1
C6orf111	VDP
LOC220594	RYBP
ATRX	ZFR
AKR7A2	CYB5R3
ALCAM	ZMYND11
C7orf28A	CRYBB3
RPL15	RPL38
GOLGA8A	ZMYND11
ZMYND11	ZNF302
AASDHPPT	REEP5
CAND1	FLJ11021
PHF3	SENP6
PRKD3	SENP6
GCC2	LOC58486
NBN	TOP2B
GSTA4	PEG3
IMPA1	UPF3A
216816_at	TGFB1
HNRPA2B1	MTF2
AGL	STRN3
ARHGAP5	KIAA0103
C3orf60	TESK1
CCNT2	RPL7
HAGH	UROD
CAMK2A	SCRG1
MXD4	NAPA
ERBB4	ZFPL1
EIF3S6	SLK
ATP2A3	HLA-A
RPL36AL	RPS7
COMT	GPSN2
EIF3S6	HIATL1
ATRX	VPS13C
HNRPH3	OSBPL8
CNOT2	HNRPH3
HLA-C	MAN2B1
C3orf60	FAM96B
C3orf60	NDUFA3
PSIP1	SON
DES	PDLIM3
213845_at	EFNA3
GOLGA8B	IL6ST
HMGA1	P2RY4
RDX	TTC3
PBX2	TMEM92
CD84	PRSS7
CD84	OR51E2
215176_x_at	IGHV1-69
PNRC2	PTEN
HNRPA3	PNN
CRELD2	HSPA5
SFPQ	TOP2B
PAPOLA	RPL7
ARID4B	SR140
IL6ST	PHIP
EFHA1	MATR3
CROP	KIAA1033
KIAA0367	NFASC
NPM1	RPS7
MTMR6	YTHDF3
C15orf15	SUB1
KTN1	USP16
ETV6	TRPC1
TRPC6	ZNF484
AKR7A3	TMEM93
PARVA	UBE2D4
220251_at	ATXN3L
HRH1	IPPK
ADAM5	MED31
ETV6	NTRK3
AURKAIP1	C12orf10
C5orf14	PIGG
FLJ21986	MEG3
ADD3	EIF4G2
RPL34	RPL37
DDX5	STAG2
DDX5	SRP46
OAZ1	POLR2J
H3F3A	NCOA4
MATR3	NPEPPS
ACTR2	YWHAZ
ACTR3	HMGB1
RPL7	RSL1D1
IQGAP1	SYNCRIP
SPARCL1	TCEAL4
CUL5	PAFAH1B1
OAZ1	PPP1CA
STRAP	YWHAQ
CSNK1A1	DEK
CENTB2	TAX1BP1
ADH1B	SERPING1
EIF1AX	NDUFA5
LRPPRC	SF3B1
BCLAF1	FUBP1
BCLAF1	PNRC2
MBNL1	STAG2
DDX3X	ROCK1
HNRPR	SRP9
ADRM1	ALAS1
NDUFB11	ZNHIT1
GALNT1	PHF3
ABCE1	GALNT1
ADD3	KRAS
EFEMP1	IL6ST
CUL5	ZFR
SLC25A36	TLOC1
BCAS2	PPP1R2
hfl-B5	PFAAP5
CDV3	hfl-B5
FLJ11021	ZNF277
FLJ11021	JOSD3
ACBD3	ZNF638
CAV2	MATN2
DKFZp667G2110	MATN2
CBFB	TOP1
SPAG16	TCEAL4
CARS	PTPRM
DDX46	ROCK1
ADAM10	LSM14A
SH3GLB1	TLK1
GNAQ	KLHL2
2019-03-07	PRPF40A
PTPRC	WASPIP
DMTF1	ZNF198
NDUFB7	UQCRFS1
NBN	RNPC2
NBN	UBE1C
DAAM1	EPM2AIP1
AURKAIP1	ETFB
DCTN6	TTC19
DMTF1	FAM35A
SFPQ	SFRS5
CUL5	SERBP1
COX5A	NDUFB11
LMOD1	MYH11
CASP1	CYBB
ALOX5AP	CECR1
NDUFB11	SURF1
CD52	HLA-C
ISG20	RAC2
CSTA	S100A11P
CROP	PSIP1
MGC2474	RAD17
MPP3	RPS6KA6
IFI16	PSIP1
BTG3	POU4F1
RBPSUH	TNPO1
CENTB2	RNPC2
208246_x_at	POLR1B
HLA-C	HLA-DRB4
BPY2	CD84
RPL39	RPS3
ADH1B	C1S
SYT13	VDAC3
CNOT2	IFI16
HIATL1	STAG2
BAD	MBD3
HLA-DQB1	IGHM
NEK7	TANK
ATR	PRPF40A
CTAGE1	CUL4B
MGC4771	MIP
RUNX1	ZNF419
IBTK	ZNF638
CSAG2	GYPA
PNN	RSL1D1
LUC7L2	PNN
C10orf18	C6orf111
IL6ST	TCF4
IL6ST	SYNCRIP
SUB1	ZNF292
NEK7	SP3
PDCD4	TCEA1
ANKMY2	ARHGAP5
FLJ10154	ROCK1
SERBP1	SP3
216342_x_at	EEF1A1
CAPN2	ST3GAL1
HLA-C	IGLC2
KNG1	PRSS7
CCDC56	CUTA
ACTR6	AMZ2
CCRN4L	E2F4
EIF4G2	HSPA4
RPL11	RPL5
FAU	RPL29
RPS20	RPS6
NPM1	RPS6
FNTA	HNRPA3
HSP90B1	ZNF451
HSP90B1	NAP1L1
DSP	S100A14
TBC1D1	WDR1
IPO7	MATR3
PIK3C2A	SFRS11
EEF1G	RPL13A
IQGAP1	RPL5
IFI30	PSME1
RPS21	RPS29
AHCYL1	ST13
2019-09-15	SETD2
ABCA5	TAX1BP1
TAX1BP1	ZNF638
MTDH	TAX1BP1
ATG4B	TRIM28
ATR	HNRPH1
ADD3	LOC342346
BCLAF1	NKTR
BCLAF1	CUL5
HNRPH1	SON
FBXO11	PJA2
ELK3	MBNL1
CAPZA2	SERINC1
RPS14	RPS16
ARHGDIB	LAPTM5
DHX15	THRAP1
CDC5L	PSMB2
CLSTN1	MOAP1
COPS5	PSMC6
ACSL3	KIAA0143
NDUFS3	TMEM93
ADD3	TOP2B
C11orf58	MAP3K7
218764_at	PRG1
EGFR	XDH
NAP1L1	THRAP1
LHCGR	WWTR1
DCTN6	ZMYND11
PIK3C2A	ZMYND11
CSPG6	PCM1
METAP2	PCM1
C21orf33	COX5B
PFAAP5	SERBP1
FNDC3A	IBTK
ACBD3	SRP72
ADAM9	SLK
ATRX	COPS2
ARMET	CRELD2
DDT	POLR2E
HLA-B	TGFB1
DMTF1	ZNF638
PSD4	TAPBP
HIATL1	SFRS5
CD52	FAIM3
PQLC1	WIPI2
HERC2P2	IARS
BTN3A3	C6orf12
HBA1	HBG1
FGFR1OP	SERPINB13
CAST	CEACAM7
MBD5	ZNF507
ARHGAP24	GABRR1
MYO3A	WNT11
HNRPA3	UPF3A
[truncated: 13,841 more rows]

## Sheet: Predicted_network
2016-05-05	CDC42
2016-05-05	RAC1
2016-05-05	RAC2
2016-05-05	RAC3
2016-05-05	RHOG
2016-05-05	RHOJ
2016-05-05	RHOQ
2016-05-05	RHOV
A2M	MMP2
A2M	SERPING1
AAG12	LIN7A
AAG12	LIN7B
AAG12	LIN7C
AAK1	BMP2K
AAK1	PLK1
AAK1	PLK2
AAK1	PLK3
AARS	HSPA9
AARS	IARS
AARS	KARS
AARS	TARS
AASDHPPT	PAFAH1B1
AASDHPPT	ZFR
AATF	RELA
AATK	CDK5
AATK	STK39
ABAT	ALDH5A1
ABCA1	ARHGEF11
ABCA1	ARHGEF12
ABCA1	CSNK2B
ABCA1	UTRN
ABCA2	SEC14L3
ABCA4	CNGB1
ABCB1	ABCB4
ABCB1	ABCC1
ABCB1	CAV1
ABCB1	CFTR
ABCB11	ABCC2
ABCB9	TAP1
ABCB9	TAP2
ABCC1	ABCC2
ABCC1	ABCC3
ABCC1	ABCC6
ABCC2	ABCC3
ABCC8	ABCC9
ABCC8	ENSA
ABCC9	KCNJ11
ABCC9	KCNJ8
ABCD1	ABCD2
ABCD1	ABCD3
ABCD2	ABCD3
ABCE1	CCNT2
ABCE1	GNL3
ABCE1	KPNA2
ABCE1	LRPPRC
ABCE1	RAN
ABCE1	RNASE2
ABCE1	RNASEL
ABCE1	SLC25A5
ABCF1	EIF6
ABCG8	TMED5
ABI1	ABL1
ABI1	ABL2
ABI1	ACTR2
ABI1	NCK2
ABI1	TENC1
ABI2	ABL1
ABI2	ABL2
ABI2	NCK2
ABI2	SH3KBP1
ABI2	TNS3
ABI2	VCL
ABL1	ABL2
ABL1	ACAP1
ABL1	ADAM15
ABL1	AIRE
ABL1	APP
ABL1	ARHGEF11
ABL1	ASAP1
ABL1	ASB16
ABL1	ATM
ABL1	BAZ2A
ABL1	BCAR1
ABL1	BCR
ABL1	BRCA1
ABL1	BRCA2
ABL1	BTK
ABL1	CABLES2
ABL1	CAP1
ABL1	CAV1
ABL1	CD2AP
ABL1	CDC2
ABL1	CDKN1B
ABL1	CNTNAP1
ABL1	COBRA1
ABL1	CREB1
ABL1	CRK
ABL1	CTNND2
ABL1	DDB1
ABL1	DDB2
ABL1	DLX4
ABL1	EFS
ABL1	EVL
ABL1	GRB10
ABL1	GRIN2D
ABL1	GSX2
ABL1	GTF2IRD1
ABL1	GTF3A
ABL1	HOXC8
ABL1	INPPL1
ABL1	INSR
ABL1	JAK1
ABL1	JAK2
ABL1	JAK3
ABL1	JUN
ABL1	MAPT
ABL1	MDM2
ABL1	MICAL1
ABL1	MUC1
ABL1	NCK1
ABL1	NCKIPSD
ABL1	NEDD9
ABL1	NFASC
ABL1	NKX2-1
ABL1	NOTCH3
ABL1	PAX3
ABL1	PCDHA7
ABL1	PDGFRA
ABL1	PIK3R1
ABL1	PLSCR1
ABL1	POLR2A
ABL1	PRICKLE3
ABL1	PRKD1
ABL1	PRKDC
ABL1	PSTPIP1
ABL1	PTPN12
ABL1	PTPN18
ABL1	PTPN4
ABL1	PTPN6
ABL1	PTPRF
ABL1	PTPRS
ABL1	RAD51
ABL1	RAD52
ABL1	RASA1
ABL1	RFX1
ABL1	RIN1
ABL1	ROBO1
ABL1	ROS1
ABL1	RYBP
ABL1	SCARF2
ABL1	SFN
ABL1	SH3BP2
ABL1	SHANK3
ABL1	SHD
ABL1	SHE
ABL1	SPTA1
ABL1	SUV39H2
ABL1	TERF1
ABL1	TULP4
ABL1	VAV1
ABL1	WASL
ABL1	WBP7
ABL1	YWHAZ
ABL1	ZAP70
ABL2	BCAR1
ABL2	CAP1
ABL2	CAP2
ABL2	CRK
ABL2	EPHB2
ABL2	FYN
ABL2	GRB2
ABL2	HCK
ABL2	INSR
ABL2	JAK1
ABL2	NCK1
ABL2	PIK3R1
ABL2	PLCG1
ABL2	PTPN1
ABL2	PTPRF
ABL2	PTPRS
ABL2	RIN1
ABL2	ROBO1
ABL2	SRC
ABP1	DAO
ABT1	TBP
ACAA2	ACAT1
ACAA2	ECHS1
ACAA2	SCP2
ACACB	MCCC1
ACACB	PC
ACACB	PCCA
ACAD8	MED1
ACAD8	MED12
ACAD8	MED13
ACAD8	MED14
ACAD8	MED15
ACAD8	MED23
ACAD8	MED8
ACADM	ACADS
ACADM	IVD
ACADS	ACOX1
ACADS	GCDH
ACADS	IVD
ACADSB	GCDH
ACAN	ADAMTS1
ACAN	ADAMTS4
ACAN	ADAMTS5
ACAN	CTSB
ACAN	FBLN2
ACAN	HAPLN1
ACAN	MMP1
ACAN	MMP14
ACAN	MMP19
ACAN	MMP2
ACAN	MMP20
ACAN	MMP3
ACAN	MMP8
ACAN	TNFAIP6
ACAN	TNR
ACAN	VCAN
ACAP1	ARHGAP4
ACAP1	CD37
ACAP1	CD3D
ACAP1	CD52
ACAP1	CORO1A
ACAP1	GRB2
ACAP1	HCLS1
ACAP1	HMHA1
ACAP1	LCK
ACAP1	NCK1
ACAP1	PTPRCAP
ACAP1	RAC2
ACAP1	SRC
ACAP2	DEK
ACAP2	KIAA1109
ACAP2	NOXO1
ACAP2	SF3B1
ACAP2	SP3
ACAT1	SCP2
ACCN1	ACCN2
ACCN1	ACCN3
ACCN1	PICK1
ACCN2	PICK1
ACCN3	CSNK2A1
ACCN3	DLG4
ACE	AGTR2
ACE	BDKRB2
ACE2	AGT
ACE2	GHRL
ACHE	APP
ACHE	COLQ
ACHE	LAMB1
ACLY	NME2
ACO1	ACO2
ACO1	IDH2
ACO1	IREB2
ACO2	ATP5B
ACO2	COX4I1
ACOX1	PEX5
ACOX2	PEX5
ACOX3	PEX5
ACR	SERPINA5
ACRV1	CYLC2
ACSL3	ACSL4
ACSL3	CLCN3
ACSL4	ACSL5
ACSL4	ACSS2
ACSL5	ACSS2
ACSL6	ACSS2
ACSL6	PHYH
ACT	SEC24A
ACT	SEC24B
ACT	SEC24C
ACT	SEC24D
ACTA1	ACTC1
ACTA1	ACTG2
ACTA1	ACTR10
ACTA1	ACTR1B
ACTA1	CKM
ACTA1	DNASE1
ACTA1	FHOD1
ACTA1	FLII
ACTA1	FSCN1
ACTA1	GC
ACTA1	MACF1
ACTA1	MB
ACTA1	MYL1
ACTA1	MYL2
ACTA1	MYO10
ACTA1	PFN1
ACTA1	PLD1
ACTA1	SEC24A
ACTA1	SEC24B
ACTA1	SEC24C
ACTA1	SEC24D
ACTA1	TMSB4X
ACTA1	TMSB4Y
ACTA1	TP53
ACTA1	TTN
ACTA1	VASP
ACTA1	VIL1
ACTA2	ACTC1
ACTA2	ACTG2
ACTA2	CNN1
ACTA2	DNASE1
ACTA2	EDNRA
ACTA2	FBLN1
ACTA2	GC
ACTA2	LMOD1
ACTA2	MYLK
ACTA2	PALLD
ACTA2	SEC24A
ACTA2	SEC24B
ACTA2	SEC24C
ACTA2	SEC24D
ACTA2	TAGLN
ACTA2	TGFB1I1
ACTA2	TMSB4X
ACTA2	TPM2
ACTA2	TTN
ACTB	ACTL6A
ACTB	ACTR1B
ACTB	B2M
ACTB	CAP1
ACTB	CAPZA1
ACTB	CORO1A
ACTB	DNASE1
ACTB	DSTN
ACTB	EEF1A1
ACTB	FLII
ACTB	GAPDH
ACTB	GSN
ACTB	HNRNPU
ACTB	HSPA8
ACTB	LCP1
ACTB	MACF1
ACTB	MYC
ACTB	NCKAP1
ACTB	NOS2
ACTB	PLD1
ACTB	PLD2
ACTB	PPP6C
ACTB	RAN
ACTB	SMARCA2
ACTB	STRBP
ACTB	STX4
ACTB	TMSB4X
ACTB	TPM1
ACTB	TPM3
ACTB	TUBA1B
ACTB	TUBB
ACTB	YWHAZ
ACTBL2	SEC24A
ACTBL2	SEC24B
ACTBL2	SEC24C
ACTBL2	SEC24D
ACTC1	ACTG2
ACTC1	ACTR2
ACTC1	FSCN1
ACTC1	GC
ACTC1	NCKAP1
ACTC1	OBSL1
ACTC1	PLEC1
ACTC1	PUF60
ACTC1	SCIN
ACTC1	SEC24A
ACTC1	SEC24B
ACTC1	SEC24C
ACTC1	SEC24D
ACTC1	SEMA6A
ACTC1	TIA1
ACTC1	TIAL1
ACTC1	TTN
ACTC1	TWF1
ACTC1	WAS
ACTC1	WIPF1
ACTG1	ACTR2
ACTG1	ACTR3
ACTG1	CAP2
ACTG1	DNASE1
ACTG1	DSTN
ACTG1	EIF4A1
ACTG1	FHOD1
ACTG1	FPR1
ACTG1	GSN
ACTG1	LSP1
ACTG1	MACF1
ACTG1	PFN2
ACTG1	PLD1
ACTG1	PLEC1
ACTG1	PSMC1
ACTG1	SCIN
ACTG1	SEC24A
ACTG1	SEC24B
ACTG1	SEC24C
ACTG1	SEC24D
ACTG1	STRBP
ACTG1	TMSB4X
ACTG1	TTN
ACTG1	VIL1
ACTG2	CNN1
ACTG2	GSN
ACTG2	LMOD1
ACTG2	SEC24A
ACTG2	SEC24B
ACTG2	SEC24C
ACTG2	SEC24D
ACTL6A	ACTL6B
ACTL6A	ARID1B
ACTL6A	BRD8
ACTL6A	DMAP1
ACTL6A	EPC1
ACTL6A	EPC2
ACTL6A	ERG
ACTL6A	ETV1
ACTL6A	EWSR1
ACTL6A	FLI1
ACTL6A	FLII
ACTL6A	GCN5L2
ACTL6A	HTATIP
ACTL6A	ING3
ACTL6A	MAP3K8
ACTL6A	MLLT1
ACTL6A	MORF4L1
ACTL6A	MORF4L2
ACTL6A	MRGBP
ACTL6A	MYC
ACTL6A	NR4A3
ACTL6A	POLR2A
ACTL6A	RELB
ACTL6A	RUVBL1
ACTL6A	RUVBL2
ACTL6A	SMARCA2
ACTL6A	SMARCB1
ACTL6A	SMARCD2
ACTL6A	TRRAP
ACTL6A	VPS72
ACTL6A	YEATS4
ACTL6B	SMARCA2
ACTL6B	SMARCB1
ACTL6B	SMARCC1
ACTL6B	SMARCC2
ACTL6B	SMARCD2
ACTL6B	SMARCD3
ACTL6B	SMARCE1
ACTL7A	SEC24A
ACTL7A	SEC24B
ACTL7A	SEC24C
ACTL7A	SEC24D
ACTL7B	SEC24A
ACTL7B	SEC24B
ACTL7B	SEC24C
ACTL7B	SEC24D
ACTL7C	SEC24A
ACTL7C	SEC24B
ACTL7C	SEC24C
ACTL7C	SEC24D
ACTN1	PDLIM5
ACTN1	PHB
ACTN1	TTN
ACTN2	ACTN3
ACTN2	ACTN4
ACTN2	ADAM12
ACTN2	LDB3
ACTN2	SELE
ACTN2	UTRN
ACTN3	ACTN4
ACTN4	NOS2
ACTR1A	CLTC
ACTR1A	GSN
ACTR1A	PSMC4
ACTR1A	SEC24A
ACTR1A	SEC24B
ACTR1A	SEC24C
ACTR1A	SEC24D
ACTR1A	SPTBN2
ACTR1A	STX1A
ACTR1A	STX1B
ACTR1A	STX2
ACTR1A	STX3
ACTR1A	STX4
ACTR1A	TMED2
ACTR1B	DCTN1
ACTR1B	SEC24A
ACTR1B	SEC24B
ACTR1B	SEC24C
ACTR1B	SEC24D
ACTR2	ACTR3
ACTR2	ACTR3B
ACTR2	ARP11
ACTR2	ARPC5
ACTR2	CAP1
ACTR2	CAPZA1
ACTR2	HNRNPA2B1
ACTR2	PUM2
ACTR2	VCL
ACTR2	WAS
ACTR2	WASF4
ACTR3	ARPC5
ACTR3	CAPZA1
ACTR3	CBFB
ACTR3	CBX3
ACTR3	PSMA3
ACTR3	RAP1B
ACTR3	SUB1
ACTR3	VCL
ACTR3	WAS
ACTR3	WASF3
ACTR3	WASF4
ACTR3	YWHAZ
ACTR3B	ARPC1A
ACTR3B	ARPC1B
ACTR3B	ARPC2
ACTR3B	ARPC3
ACTR3B	ARPC5
ACTR3B	ARPC5L
ACTR3B	MYH1
ACTRT1	SEC24A
ACTRT1	SEC24B
ACTRT1	SEC24C
ACTRT1	SEC24D
ACTRT2	SEC24A
ACTRT2	SEC24B
ACTRT2	SEC24C
ACTRT2	SEC24D
ACVR1	ACVR1B
ACVR1	CREBBP
ACVR1	ENG
ACVR1	FKBP4
ACVR1	IKBKB
ACVR1	NEK8
ACVR1	NUAK2
ACVR1	PAK1
ACVR1	PFTK1
ACVR1	SMAD1
ACVR1	SMAD5
ACVR1	SMAD9
ACVR1	TGFBR1
ACVR1B	ACVR1C
ACVR1B	BMPR2
ACVR1B	CDK5R1
ACVR1B	CSNK2B
ACVR1B	INHA
ACVR1B	NRG2
ACVR1B	NTRK2
ACVR1B	SMAD1
ACVR1B	SMAD5
ACVR1B	SMAD7
ACVR1B	TDGF1
ACVR1B	TGFBR1
ACVR1C	ACVR2B
ACVR1C	BIRC2
ACVR1C	BIRC3
ACVR1C	TDGF1
ACVR1C	TGFBR1
ACVR2A	INHA
ACVR2A	SMAD2
ACVR2B	ENG
ACVR2B	SMAD2
ACVR2B	TGFBR1
ACVRL1	ADRBK1
ACVRL1	SMAD1
ACVRL1	SMAD5
ACVRL1	TGFBR1
ACVRL1	XIAP
ACY1	CPA1
ACY1	CPA2
ACY1	CPA3
ACY1	CPA4
ACY1	CPA5
ACY1	CPA6
ACY1	CPB1
ACY1	CPB2
ACY1	CPO
ACY1	SLC3A1
ADA	ADORA1
ADA	DPP4
ADA	NR3C1
ADAM10	ADAM17
ADAM10	ADAM9
ADAM10	AR
ADAM10	AXL
ADAM10	BCLAF1
ADAM10	DEK
ADAM10	EFNA1
ADAM10	EFNA2
ADAM10	EPHA3
ADAM10	ERBB2IP
ADAM10	GRB2
ADAM10	MAD2L1
ADAM10	NBN
ADAM10	NOTCH2NL
ADAM10	PAPOLA
ADAM10	PKN2
ADAM10	ROCK1
ADAM10	SEC62
ADAM10	SRP72
ADAM10	YME1L1
ADAM12	ADAM17
ADAM12	ADAM9
ADAM12	ADAMTS10
ADAM12	ADAMTS12
ADAM12	ADAMTS14
ADAM12	ADAMTS16
ADAM12	ADAMTS17
ADAM12	ADAMTS18
ADAM12	ADAMTS19
ADAM12	ADAMTS2
ADAM12	ADAMTS6
ADAM12	ADAMTS7
ADAM12	CTSB
ADAM12	CTSK
ADAM12	CTSL1
ADAM12	CTSL2
ADAM12	CTSLL6
ADAM12	CTSS
ADAM12	IGFBP3
ADAM12	ITGA9
ADAM12	ITGB1
ADAM12	JUB
ADAM12	LPP
ADAM12	SRC
ADAM12	ZYX
ADAM15	ADAM9
ADAM15	ADAMTS10
ADAM15	ADAMTS12
ADAM15	ADAMTS14
ADAM15	ADAMTS16
ADAM15	ADAMTS17
ADAM15	ADAMTS18
ADAM15	ADAMTS19
ADAM15	ADAMTS2
ADAM15	ADAMTS6
ADAM15	ADAMTS7
ADAM15	CTSB
ADAM15	CTSK
ADAM15	CTSL1
ADAM15	CTSL2
ADAM15	CTSLL6
ADAM15	CTSS
ADAM15	GRB2
ADAM15	HCK
ADAM15	ITGA5
ADAM15	ITGA9
ADAM15	ITGAD
ADAM15	ITGAV
ADAM15	ITGB1
ADAM15	ITGB3
ADAM15	LCK
ADAM15	MAD2L1
ADAM15	PACSIN3
ADAM15	SNX9
ADAM15	SRC
ADAM17	MAD2L1
ADAM17	MAPK1
ADAM17	PTPN3
ADAM17	TGFA
ADAM17	TIMP3
ADAM19	ADAMTS10
ADAM19	ADAMTS12
ADAM19	ADAMTS14
ADAM19	ADAMTS16
ADAM19	ADAMTS17
ADAM19	ADAMTS18
ADAM19	ADAMTS19
ADAM19	ADAMTS2
ADAM19	ADAMTS6
ADAM19	ADAMTS7
ADAM19	CTSB
ADAM19	CTSK
ADAM19	CTSL1
ADAM19	CTSL2
ADAM19	CTSLL6
ADAM19	CTSS
ADAM19	FURIN
ADAM2	CD9
ADAM2	ITGA4
ADAM2	ITGA9
ADAM2	ITGB1
ADAM21	ADAMTS9
ADAM23	ITGAV
ADAM23	ITGB3
ADAM33	ADAMTS10
ADAM33	ADAMTS12
ADAM33	ADAMTS14
ADAM33	ADAMTS16
ADAM33	ADAMTS17
ADAM33	ADAMTS18
ADAM33	ADAMTS19
ADAM33	ADAMTS2
ADAM33	ADAMTS6
ADAM33	ADAMTS7
ADAM33	CTSB
ADAM33	CTSK
ADAM33	CTSL1
ADAM33	CTSL2
ADAM33	CTSLL6
ADAM33	CTSS
ADAM8	ADAMTS10
ADAM8	ADAMTS12
ADAM8	ADAMTS14
ADAM8	ADAMTS16
ADAM8	ADAMTS17
ADAM8	ADAMTS18
ADAM8	ADAMTS19
ADAM8	ADAMTS2
ADAM8	ADAMTS6
ADAM8	ADAMTS7
ADAM8	CTSB
ADAM8	CTSK
ADAM8	CTSL1
ADAM8	CTSL2
ADAM8	CTSLL6
ADAM8	CTSS
ADAM9	ITGA3
ADAM9	ITGA6
ADAM9	ITGA9
ADAM9	ITGAV
ADAM9	ITGB1
ADAM9	ITGB5
ADAM9	PACSIN3
ADAM9	SNX9
ADAM9	TNF
ADAMTS1	ADAMTS8
ADAMTS1	FURIN
ADAMTS13	VWF
ADAMTS4	ADAMTS5
ADAMTS4	HP
ADAMTS5	MMP13
ADAP1	PRKD1
ADAR	ILF2
ADARB1	APOBEC3G
ADCY1	ADCY2
ADCY2	ADCY3
ADCY2	ADCY4
ADCY2	ADCY5
ADCY2	ADCY7
ADCY2	ADCY9
ADCY3	ADCY4
ADCY3	ADCY5
ADCY3	ADCY7
ADCY3	ADCY9
ADCY4	ADCY5
ADCY4	ADCY7
ADCY4	ADCY9
ADCY5	ADCY7
ADCY5	ADCY9
ADCY5	GNAS
ADCY5	PRKCA
ADCY5	PRKCZ
ADCY5	RGS2
ADCY7	ADCY9
ADCY7	PLCB2
ADCY7	PRKCD
ADCY9	GNA11
ADCYAP1	CASP2
ADCYAP1	MME
ADCYAP1	SHH
ADCYAP1	VIPR2
ADD1	ADD2
ADD1	ROCK1
ADD1	SPTA1
ADD1	SPTAN1
ADD1	SPTB
ADD2	PRKACA
ADD3	PRKACB
ADH1C	ADH4
ADH4	ADH5
ADM	CFH
ADM	EDN1
ADM	MME
ADM	RAMP2
ADM	RAMP3
ADNP	CTCF
ADNP	PAPOLA
ADNP	TAF7
ADNP	YY1
ADNP	ZNF84
ADORA1	ADORA2A
ADORA1	DRD1
ADORA1	GNAS
ADORA1	GNAZ
ADORA1	GRM1
ADORA1	P2RY1
ADORA2A	CCR9
ADORA2A	DRD2
ADORA2A	OR2H2
ADORA2B	DCC
ADORA3	OR2H2
ADRA1A	ADRA1B
ADRA1A	ADRA1D
ADRA1A	IL8RA
ADRA1A	IL8RB
ADRA1B	STAT1
ADRA2A	ADRB1
ADRA2A	ADRBK1
ADRA2A	YWHAZ
ADRA2B	YWHAZ
ADRA2C	YWHAZ
ADRB1	DLG4
ADRB1	GIPC1
ADRB1	SH3GL2
ADRB1	SH3GL3
ADRB2	ADRB3
ADRB2	AKAP12
ADRB2	CNBP
ADRB2	GNA11
ADRB2	GNA14
ADRB2	IL1B
ADRB2	INSR
ADRB2	SRC
ADRB3	AVPR1B
ADRB3	EPO
ADRB3	HTR2C
ADRB3	OR2H2
ADRBK1	ADRBK2
ADRBK1	AGTR1
ADRBK1	AKAP12
ADRBK1	ARRB1
ADRBK1	CAPN2
ADRBK1	CCR2
ADRBK1	CDK5R1
ADRBK1	CSNK1G2
ADRBK1	FSHR
ADRBK1	GIT1
ADRBK1	GIT2
ADRBK1	GNA15
ADRBK1	GNAQ
ADRBK1	GNAT1
ADRBK1	GRK1
ADRBK1	GRK5
ADRBK1	GRK6
ADRBK1	MAPK3
ADRBK1	MC4R
ADRBK1	NRG2
ADRBK1	PDC
ADRBK1	PDCL
ADRBK1	PDE6G
ADRBK1	PRKACA
ADRBK1	RAGE
ADRBK1	RCVRN
ADRBK1	RHO
ADRBK1	SRC
ADRBK2	AGTR1
ADRBK2	CCR4
ADRBK2	CCR5
ADRBK2	CXCR4
ADRBK2	GIT1
ADRBK2	GRK1
ADRBK2	GRK5
ADRBK2	GRK6
ADRBK2	OPRM1
ADRM1	AP2S1
ADRM1	PSMD8
ADRM1	TAF10
AEBP1	CPXM2
AEBP1	DDR2
AEBP1	MFGE8
AES	GFI1B
AES	HMGB1
AES	MSX1
AES	POU2F1
AES	RUNX1
AES	SIX1
AES	SIX2
AES	SIX3
AES	SIX6
AES	TLE3
AFAP1L2	RASA1
AFF4	CCNT1
AFF4	CDK9
AFF4	MLLT1
AFG3L2	SPG7
AFG3L2	YME1L1
AFP	CCR5
AGAP1	ARHGAP1
AGAP2	AKT3
AGAP2	ARHGAP1
AGAP2	ARHGAP8
AGAP2	CREBBP
AGAP2	EP300
AGAP2	GLI3
AGAP2	PLCG1
AGAP2	ULK1
AGAP2	ULK2
AGAP3	ARHGAP1
AGER	S100A12
AGFG1	EPS15
AGGF1	CEP170
AGGF1	TNFSF12
AGRP	GHRL
AGRP	MC3R
AGT	CMA1
AGT	CTSG
AGT	ENPEP
AGT	KNG1
AGT	MAS1
AGT	PLG
AGT	VTN
AGTR1	ARRB1
AGTR1	ARRB2
AGTR1	AVPR2
AGTR1	BDKRB2
AGTR1	EGFR
AGTR1	GRK5
AGTR1	JAK2
AGTR1	MAPK1
AGTR1	MAPK3
AGTR1	MAS1
AGTR1	NOS3
AGTR1	RAB5A
AGTR2	PIK3CB
AGTR2	ZBTB16
AGXT	PEX5
AHNAK	AKT1
AHNAK	S100B
AHR	ARNT2
AHR	ARNTL
AHR	ARNTL2
AHR	CCNT1
AHR	DAP3
AHR	EP300
AHR	EPAS1
AHR	ESR1
AHR	HIF1A
AHR	NCOA1
AHR	NCOA2
AHR	NPAS2
AHR	NR2F1
AHR	PTGES3
AHR	RB1
AHR	RELA
AHR	SIM1
AHR	SP1
AHR	SRC
AHR	USF1
AHRR	ARNT
AHRR	ARNT2
AHRR	ARNTL
AHRR	ARNTL2
AHSA1	HSP90AA1
AHSA1	HSP90AB1
AHSA1	TRAP1
AHSG	AKT1
AHSG	INSR
AHSP	EPB42
AIFM1	CASP3
AIFM1	CYCS
AIFM1	RIPK3
AIFM1	TNFRSF14
AIFM1	TNFRSF1B
AIFM1	TRADD
AIP	ARNT
AIP	CSNK2A1
AIP	FKBP1A
AIP	PTGES3
AIP	TOMM20
AIRE	CREBBP
AK2	NME2
AK3	AK3L1
AKAP1	MYCBP
AKAP11	PRKACB
AKAP11	PRKAR1A
AKAP13	YWHAE
AKAP3	AKAP4
AKAP3	GNA13
AKAP3	ROPN1B
AKAP5	DLG4
AKAP5	GABRB1
AKAP5	GABRB3
AKAP5	IQGAP1
AKAP5	PPP3CA
AKAP5	RET
AKAP6	PDE4D
AKAP6	RYR2
AKAP7	DCLK2
AKAP8L	LBR
AKAP9	CALM1
AKAP9	CLIC1
AKAP9	GRIN1
AKAP9	PSTPIP1
AKAP9	TRIP10
AKR1A1	AKR1B1
AKR1A1	AKR1B10
AKR1A1	AKR1CL2
AKR1A1	FAR1
AKR1A1	FAR2
AKR1B1	AKR1B10
AKR1B1	AKR1CL2
AKR1B1	FAR1
AKR1B1	FAR2
AKR1B1	RBKS
AKR1B1	VHL
AKR1B10	AKR1CL2
AKR1B10	FAR1
AKR1B10	FAR2
AKR1C1	AKR1C2
AKR1CL2	FAR1
AKR1CL2	FAR2
AKR7A2	AKR7A3
AKR7A2	CYB5R3
AKR7A2	DCI
AKR7A2	GPX4
AKT1	APLP2
AKT1	ARFIP2
AKT1	BCL2L11
AKT1	BCR
AKT1	BPGM
AKT1	BRAF
AKT1	BTK
AKT1	CAMKK1
AKT1	CARHSP1
AKT1	CDC37
AKT1	CDC42
AKT1	CHEK1
AKT1	CHN2
AKT1	DVL2
AKT1	ECT2
AKT1	HSP90AB1
AKT1	HSPB1
AKT1	IRAK1
AKT1	IRS1
AKT1	IRS2
AKT1	ITSN1
AKT1	KRT10
AKT1	MAP2K3
AKT1	MAP3K1
AKT1	MAP3K10
AKT1	MAP3K11
AKT1	MAPK14
AKT1	MAPK8
AKT1	MAPK8IP1
AKT1	MAPKAPK2
AKT1	MCF2
AKT1	MTCP1
AKT1	NAGA
AKT1	NR1H3
AKT1	PAK2
AKT1	PAK6
AKT1	PDK2
AKT1	PEA15
AKT1	PGLS
AKT1	PKN2
AKT1	PLEK
AKT1	PRKCQ
AKT1	PRKD1
AKT1	RAB3D
AKT1	RAC1
AKT1	RAC2
AKT1	S1PR1
AKT1	SH2B2
AKT1	SMAD2
AKT1	SMAD7
AKT1	TCL1A
AKT1	TCL1B
AKT1	TNFSF11
AKT1	VAV1
AKT1	WNK1
AKT2	APPL1
AKT2	CSK
AKT2	FOXO4
AKT2	MAP3K14
AKT2	MATK
AKT2	MTCP1
AKT2	NR1H3
AKT2	PRKDC
AKT2	RAB3D
AKT2	TCL1A
AKT2	TCL1B
AKT2	WNK1
AKT3	CSK
AKT3	IL21
AKT3	MATK
AKT3	NPAS1
AKT3	NPAS3
AKT3	OR51E2
AKT3	PDE1C
AKT3	PRKCD
AKT3	PRKCZ
AKT3	SPARCL1
AKT3	TAS2R16
AKT3	TCL1A
AKT3	TSC2
AKT3	WNK1
ALAS1	GOT1
ALAS1	TPI1
ALB	AMBP
ALB	RBP4
ALCAM	ARHGAP5
ALCAM	CD6
ALCAM	EGFR
ALCAM	HSP90AA1
ALCAM	IL6ST
ALCAM	ITGAV
ALCAM	SPARCL1
ALDH1L1	ALDH4A1
ALDH3A2	ALDH4A1
ALDH4A1	DCXR
ALDOA	ALDOB
ALDOA	PLD2
ALDOC	PLD2
ALG1	ALG11
ALG1	ALG2
ALG11	ALG2
ALG2	PEF1
ALK	EPHA1
ALK	EPHB3
ALK	GRB2
ALK	IRS1
ALK	JAK3
ALK	LTK
ALK	MAP3K1
ALK	MAPK1
ALK	MAPK3
ALK	MAPK7
ALK	MDK
ALK	NPM1
ALK	PLCG1
ALK	PTN
ALK	SHC1
ALK	SHC3
ALK	STAT3
ALKBH3	CYP2C9
ALOX12B	KRT5
ALOX5	ALOX5AP
ALOX5	COTL1
ALOX5AP	CORO1A
ALOX5AP	DOCK2
ALOX5AP	ITGB2
ALOX5AP	LAPTM5
ALOX5AP	LCP2
ALOX5AP	RAC2
ALOX5AP	SRGN
ALPK3	CDK6
ALPK3	CSNK1G2
ALS2CR8	CDKN2A
ALS2CR8	LMO3
ALX1	ALX4
ALX1	CREBBP
ALX1	EP300
ALX1	PBX2
ALX3	PRRX2
ALX4	GSC
ALX4	HOXD11
ALX4	HOXD12
ALX4	LEF1
ALX4	OTX2
ALX4	SOX10
AMBP	CD79A
AMBP	F2
AMBP	FN1
AMBP	GRB2
AMFR	UBE2D2
AMFR	UBE2G2
AMFR	VCP
AMH	AMHR2
AMH	PCSK5
AMHR2	BMPR1B
AMHR2	TGFBR1
AMIGO1	AMIGO2
AMIGO1	AMIGO3
AMIGO2	AMIGO3
AMPH	ANK2
AMPH	BIN1
AMPH	CABIN1
AMPH	CDC2
AMPH	CDK5
AMPH	CDK5R1
AMPH	DNM1
AMPH	PTK2
AMPH	SH3GL2
AMPH	SH3GLB1
AMPH	SYN1
AMPH	SYNJ1
ANAPC2	SKP1
ANAPC2	USP7
ANAPC7	PPP1CC
ANG	FST
ANG	PTEN
ANG	RNASE4
ANG	RNH1
ANG	TDGF1
ANGPT4	TIE1
ANGPTL1	NR2F6
ANGPTL1	TEK
ANGPTL3	ITGA5
ANK1	ANK3
ANK1	CHL1
ANK1	ITPR3
ANK1	L1CAM
ANK1	NFASC
ANK1	SLC4A1
ANK1	SLC4A3
ANK1	SPTA1
ANK1	TIAM1
ANK2	CHL1
ANK2	GRB2
ANK2	L1CAM
ANK2	MAPK10
ANK2	NCK1
ANK2	NRCAM
ANK3	CHL1
ANK3	CRKL
ANK3	FADD
ANK3	FAS
ANK3	PIK3R1
ANKRD11	SRC
ANKRD13D	UBQLN4
ANKRD28	CHUK
ANKRD28	IKBKE
ANKRD28	NFKB2
ANKRD28	NFKBIE
ANKRD28	REL
ANKRD28	RELA
ANKRD28	TBK1
ANKRD7	MARK3
ANKZF1	AURKB
ANKZF1	CTTN
ANLN	BUB3
ANLN	2019-09-07
ANP32A	ATXN1
ANP32A	ELAVL1
ANP32A	TAF1A
ANP32B	ELAVL1
ANP32B	PTMA
ANP32C	LRRC59
ANP32E	CBFB
ANP32E	HMGB1
ANPEP	HSPD1
ANTXR1	BRCA1
ANXA1	ANXA5
ANXA1	EGFR
ANXA1	FPR1
ANXA1	NFKBIA
ANXA1	S100A11
ANXA1	TGM2
ANXA11	S100A6
ANXA11	SRI
ANXA2	CEACAM1
ANXA2	GRB2
ANXA2	PLAT
ANXA2	S100A10
ANXA2	S100A4
ANXA2	S100A6
ANXA3	HGS
ANXA4	HGS
ANXA5	HGS
ANXA6	FYN
ANXA6	PTK2B
ANXA6	RASA1
ANXA6	S100A1
ANXA6	S100B
ANXA7	PRKAR1A
ANXA7	PRKCA
ANXA7	PRKCB
ANXA7	SRI
AOF2	ASCC2
AOF2	CDC5L
AOF2	CHD4
AOF2	GTF2I
AOF2	HDAC1
AOF2	HDAC2
AOF2	HMG20B
AOF2	MTA1
AOF2	MTA2
AOF2	PHF21A
AOF2	RBBP4
AOF2	RBBP7
AOF2	RCOR1
AOF2	SETDB1
AOF2	SIN3A
AOF2	ZMYM2
AOF2	ZNF217
AOX1	XDH
AP1B1	AP1G2
AP1B1	AP1M1
AP1B1	AP1M2
AP1B1	AP2A1
AP1B1	AP2A2
AP1B1	AP2M1
AP1B1	ARR3
AP1B1	CLINT1
AP1G1	AP1GBP1
AP1G1	AP2A1
AP1G1	AP2B1
AP1G1	AP2M1
AP1G1	AP3D1
AP1G1	CA12
AP1G1	CLINT1
AP1G1	DNER
AP1G1	NECAP2
AP1G1	RAB5A
AP1G1	RABEP1
AP1G1	RABGEF1
AP1G2	AP1GBP1
AP1G2	AP1M1
AP1G2	AP1S1
AP1G2	AP1S2
AP1G2	AP1S3
AP1G2	AP2B1
AP1G2	AP2M1
AP1GBP1	GGA1
AP1GBP1	GGA2
AP1GBP1	GGA3
AP1M1	AP2A1
AP1M1	AP2A2
AP1M1	AP2B1
AP1M1	DKFZP781K0743
AP1M1	VAMP4
AP1M1	VPS41
AP1M2	AP2B1
AP1M2	DKFZP781K0743
AP1S1	AP1S2
AP1S1	AP2A2
AP1S2	GGA3
AP2A1	AP3D1
AP2A1	CLINT1
AP2A1	EHD1
AP2A1	GHR
AP2A1	NUMB
AP2B1	AP2M1
AP2B1	ATM
AP2B1	CLINT1
AP2B1	IPO5
AP2M1	DKFZP781K0743
AP2M1	RALBP1
AP2M1	STON2
AP2M1	VPS41
AP2S1	AP3D1
AP2S1	ARF1
AP2S1	ARF5
AP2S1	COPE
AP2S1	COX8A
AP2S1	MRPS12
AP2S1	NAPA
AP2S1	POLR2E
AP2S1	PPP1CA
AP2S1	SNX17
AP2S1	UQCRC1
AP2S1	UQCRFS1
AP3B1	AP3D1
AP3B1	AP3S2
AP3B1	ARR3
AP3B1	CLTC
AP3B2	AP3D1
AP3B2	AP3S1
AP3B2	ARR3
AP3B2	CLTC
AP3D1	AP3M1
AP3D1	AP3S1
AP3D1	AP3S2
AP3D1	ARF1
AP3D1	ARF6
AP3D1	CLTA
AP3D1	MDH2
AP3D1	NDUFS8
AP3D1	SLC30A3
AP3D1	TXNL4A
AP3D1	VPS41
AP3S1	AP3S2
AP3S1	COPB1
AP3S2	ARF1
AP3S2	ARF6
AP4B1	AP4E1
AP4B1	AP4M1
AP4B1	AP4S1
AP4E1	AP4M1
AP4E1	AP4S1
AP4E1	ARF1
AP4M1	AP4S1
AP4M1	ARF1
APAF1	AVEN
APAF1	BCL2L10
APAF1	CASP4
APAF1	CASP8
APAF1	FAS
APAF1	FEM1B
APAF1	NLRP1
APBA1	APBA2
APBA1	CACNA1B
APBA1	CASK
APBA1	CNTNAP3
APBA1	CNTNAP4
APBA1	DAB2
APBA1	DLG1
APBA1	DLG4
APBA1	HTR2C
APBA1	LIN7A
APBA1	LIN7B
APBA1	LIN7C
APBA1	MPP6
APBA1	NCAM1
APBA1	NCAM2
APBA1	NRXN1
APBA1	ROBO1
APBA1	ROBO3
APBA1	STX1A
APBA2	DLG4
APBA2	LRP1
APBA2	LRP2
APBA2	ROBO1
APBA2	ROBO3
APBA2	STXBP1
APBA2	TNKS
APBA3	BCR
APBA3	DLG4
APBA3	TNKS
APBB1	APLP2
APBB1	FASLG
APBB2	APLP2
APBB2	SMAD4
APBB2	SMURF1
APC	BUB1
APC	BUB1B
APC	BUB3
APC	CD4
APC	COMP
APC	CTNNA1
APC	CTNNBIP1
APC	DLG3
APC	IQGAP1
APC	KIFAP3
APC	KRT9
APC	MAD2L1
APC	MUC1
APC	MYC
APC	SFN
APC	THBS1
APC	THBS2
APC	THBS3
APC	THBS4
APCS	CRP
APCS	FN1
APEX1	CSNK2A1
APEX1	NME1
APEX1	PCNA
APEX1	TP53
APEX1	TXN
APEX1	TXNDC1
APEX1	XRCC1
APEX1	XRCC5
APEX1	XRCC6
APEX2	PCNA
API5	FGF2
APLF	XRCC1
APLF	XRCC4
APLP1	APLP2
APLP1	APP
APLP1	CNTN3
APLP1	CNTN4
APLP1	CNTN5
APLP1	DAB1
APLP1	PCDHA4
APLP1	TCF21
APLP2	APP
APLP2	DAB1
APLP2	PRNP
APOA1	APOC1
APOA1	APOF
APOA1	APOL1
APOA1	ATP5B
APOA1	CFHR1
APOA1	LBP
APOA1	PON1
APOA1	TTR
APOA2	APOC1
APOA2	APOD
APOA2	APOF
APOA2	PLTP
APOB	HSP90B1
APOB	HSPA5
APOB	HSPA8
APOB	LBP
APOB	LRP2
APOB	PDIA4
APOBEC1	APOBEC2
APOBEC1	DNAJB11
APOC1	APOE
APOE	APP
APOE	CNTF
APOE	LRP2
APOE	LRP8
APOE	MAPT
APOE	PLTP
APOE	PRNP
APOE	SCARB1
APOE	VLDLR
APOH	F10
APOH	F12
APOH	F2
APOH	KLK3
APOH	LPA
APOH	PLG
APP	BCAP31
APP	CASP3
APP	CAV1
APP	CDK5
APP	CLU
APP	CNTN3
APP	CNTN4
APP	COL4A2
APP	COL4A3
APP	COL4A6
APP	CTCF
APP	DAB1
APP	GSK3A
APP	HMOX2
APP	HSPG2
APP	HTRA2
APP	IDE
APP	LDLRAP1
APP	LRP1
APP	MAP3K5
APP	MAPK8IP1
APP	MAPT
APP	NECAB3
APP	NF1
APP	NID1
APP	PRNP
APP	PSEN2
APP	SHC1
APP	SMAD3
APP	SMAD4
APP	SNCA
APP	SPON1
APP	TGFB1
APP	TGFB2
APP	TP53BP2
APP	UCHL1
APPL1	APPL2
APPL1	FSHR
APPL1	PIK3CA
APPL1	RAB5A
APPL1	RBBP7
APPL1	TRAF2
APPL2	CIT
APPL2	RAB22A
APPL2	RAB5A
APPL2	RBBP7
APRT	HPRT1
APTX	PARP1
APTX	TP53
APTX	XRCC1
APTX	XRCC4
AQP1	AQP4
AQP1	AQP6
AQP2	AQP3
AQP3	AQP7
AQP4	AQP5
AQP4	DMD
AQP5	AQP7
AQP6	AQP7
AQR	SPOP
AR	CALM1
AR	CASP1
AR	CASP3
AR	CDK7
AR	CEBPB
AR	DAXX
AR	GRIP1
AR	HIF1A
AR	HMGB1
AR	HNF4A
AR	IDE
AR	MED14
AR	NCOA3
AR	NCOR1
AR	NONO
AR	PGR
AR	PIAS2
AR	POU2F2
AR	PRPF6
AR	PTEN
AR	RAF1
AR	RAN
AR	SMARCA4
AR	TBP
AR	TP53
AR	TRIP4
AR	TSG101
ARAF	CSNK1G2
ARAF	CSNK2B
ARAF	DKFZP686L02273
ARAF	KSR1
ARAF	KSR2
ARAF	MAP2K1
ARAF	MAP2K2
ARAF	MAPK6
ARAF	MAPK9
ARAF	PBK
ARAF	PIK3R1
ARAF	RABGGTB
ARAF	SFN
ARAF	SH2B1
ARAF	YWHAE
ARAF	YWHAG
ARAF	YWHAH
ARAP1	TNFRSF10A
ARCN1	ARF4
ARCN1	COPG2
ARCN1	COPZ2
ARD1A	EHMT2
ARD1A	NAT1
ARD1A	NAT2
AREG	EGF
AREG	ERBB2
AREG	HBEGF
AREG	WT1
ARF1	ARF3
ARF1	ARF4
ARF1	ARF5
ARF1	ARF6
ARF1	ARFIP1
ARF1	ARL1
ARF1	ARL2
ARF1	ARL5A
ARF1	ARL5B
ARF1	EEF1G
ARF1	GGA1
ARF1	GGA2
ARF1	NAPA
ARF1	PEX14
ARF1	PICK1
ARF1	PIP5K1A
ARF1	PLD1
ARF1	RALA
ARF1	SAR1A
ARF1	SAR1B
ARF1	SEC63
ARF1	TMED10
ARF1	TMED2
ARF1	UBA1
ARF3	ARF4
ARF3	ARF5
ARF3	ARF6
ARF3	ARFIP1
ARF3	ARFIP2
ARF3	ARL1
ARF3	ARL5A
ARF3	ARL5B
ARF3	GGA1
ARF3	GGA2
ARF3	GGA3
ARF3	PLEKHB2
ARF3	RAB1A
ARF3	RALBP1
ARF3	SAR1A
ARF3	SAR1B
ARF3	SEC63
ARF4	ARF5
ARF4	ARF6
ARF4	ARL1
ARF4	ARL5A
ARF4	ARL5B
ARF4	HSP90B1
ARF4	RAB11FIP3
ARF4	RAB1A
ARF4	RALBP1
ARF4	SAR1A
ARF4	SAR1B
ARF4	SEC24D
ARF4	SEC63
ARF5	ARF6
ARF5	ARL1
ARF5	ARL5A
ARF5	ARL5B
ARF5	ATP6V0D1
ARF5	COPE
ARF5	PIP5K1A
ARF5	POLR2J
ARF5	PSMD4
ARF5	RAB11FIP3
ARF5	RALBP1
ARF5	SAR1A
ARF5	SAR1B
ARF5	SEC63
ARF5	VPS28
ARF6	ARL1
ARF6	ARL5A
ARF6	ARL5B
ARF6	DDX19B
ARF6	GDI2
ARF6	H3F3A
ARF6	MSH2
ARF6	NASP
ARF6	NUP93
ARF6	PIP5K1A
ARF6	RALBP1
ARF6	SAR1A
ARF6	SAR1B
ARF6	SEC63
ARF6	SOD2
ARF6	TRIM23
ARF6	USO1
ARF6	XPO5
ARF6	YARS
ARFGAP1	TMED2
ARFGAP2	GABARAP
ARFGEF1	ARFGEF2
ARFGEF1	FKBP2
ARFGEF2	EXOC7
ARFGEF2	GBF1
ARFIP2	CDC42
ARFIP2	RAC2
ARFIP2	RHOG
ARFRP1	CYTH1
ARG1	ARG2
ARG1	NOS1
ARHGAP1	BNIP2
ARHGAP1	ITPR1
ARHGAP1	PIK3R1
ARHGAP1	PTPN11
ARHGAP10	GPSM1
ARHGAP10	GPSM2
ARHGAP10	PKN3
ARHGAP17	PIK3R1
ARHGAP17	TRIP10
ARHGAP25	ARHGAP30
ARHGAP26	GPSM1
ARHGAP26	GPSM2
ARHGAP26	INSR
ARHGAP26	PKN1
ARHGAP26	PKN3
ARHGAP26	PTK2
ARHGAP4	CORO1A
ARHGAP4	HCLS1
ARHGAP4	HMHA1
ARHGAP4	IL2RG
ARHGAP4	INPP5D
ARHGAP4	KIAA0053
ARHGAP4	LTB
ARHGAP4	NRAS
ARHGAP4	STAT5A
ARHGAP4	VAV1
ARHGAP5	ITGA5
ARHGAP5	ITGAV
ARHGAP5	ITGB1
ARHGAP5	PTK2B
ARHGAP5	PXN
ARHGAP5	RAB5A
ARHGAP5	RASA1
ARHGAP5	RND1
ARHGAP5	RND2
ARHGAP5	RND3
ARHGDIA	FAS
ARHGDIA	MAPK8
ARHGDIA	MSN
ARHGDIB	B2M
ARHGDIB	CD37
ARHGDIB	CD52
ARHGDIB	CD53
ARHGDIB	CD74
ARHGDIB	CECR1
ARHGDIB	CORO1A
ARHGDIB	CXCR4
ARHGDIB	FAIM3
ARHGDIB	GMFG
ARHGDIB	HCLS1
ARHGDIB	HLA-A
ARHGDIB	HLA-B
ARHGDIB	HLA-C
ARHGDIB	HLA-DMA
ARHGDIB	HLA-DPA1
ARHGDIB	HLA-DPB1
ARHGDIB	HLA-DQA1
ARHGDIB	HLA-DQB1
ARHGDIB	HLA-DRA
ARHGDIB	HLA-G
ARHGDIB	HMHA1
ARHGDIB	IL16
ARHGDIB	IL2RG
ARHGDIB	INPP5D
ARHGDIB	ITGB2
ARHGDIB	LAPTM5
ARHGDIB	LCP1
ARHGDIB	MSN
ARHGDIB	PIK3CD
ARHGDIB	SELL
ARHGDIB	SLA
ARHGDIB	SRGN
ARHGDIB	UCP2
ARHGDIB	VAV1
ARHGEF1	CNKSR1
ARHGEF1	HRAS
ARHGEF1	RAP1A
ARHGEF11	CRK
ARHGEF11	GNA12
ARHGEF11	GNA13
ARHGEF11	LPAR1
ARHGEF11	LPAR2
ARHGEF11	PLCG1
ARHGEF12	LPAR1
ARHGEF12	LPAR2
ARHGEF12	TEC
ARHGEF2	PRKCI
ARHGEF2	RRAS2
ARHGEF2	YWHAE
ARHGEF4	VAV1
ARHGEF5	PLCG1
ARHGEF6	ARHGEF7
ARHGEF6	EPHB2
ARHGEF6	GIT1
ARHGEF6	INPP5D
ARHGEF6	TGFBR2
ARHGEF7	SHANK2
ARID1A	ARID1B
ARID1A	GATA1
ARID1A	KLF1
ARID1A	MLLT1
ARID1A	SMARCA2
ARID1A	SMARCD2
ARID1B	MLLT1
ARID1B	RELB
ARID1B	SMAD9
ARID1B	SMARCA2
ARID1B	SMARCA4
ARID1B	SMARCB1
ARID1B	SMARCC1
ARID1B	SMARCC2
ARID1B	SMARCD1
ARID1B	SMARCD2
ARID1B	SMARCE1
ARID2	PBRM1
ARID2	SMARCB1
ARID2	SMARCE1
ARID3A	E2F1
ARID3A	E2F2
ARID3A	E2F4
ARID3A	PML
ARID3A	TLE1
ARID3A	TLE2
ARID3A	TLE3
ARID3A	TLE4
ARID3A	TP53
ARID3B	TLE1
ARID3B	TLE2
ARID3B	TLE3
ARID3B	TLE4
ARID3C	TLE1
ARID3C	TLE2
ARID3C	TLE3
ARID3C	TLE4
ARID4A	HDAC1
ARID4A	HDAC2
ARID4A	HDAC3
ARID4A	JARID1A
ARID4A	RB1
ARID4A	RBL1
ARID4A	SIN3A
ARID4B	ATRX
ARID4B	BCLAF1
ARID4B	CSRNP2
ARID4B	JMJD1C
ARID4B	MED23
ARID4B	NR3C1
ARID4B	PNRC2
ARID4B	PSIP1
ARID4B	SP3
ARID4B	SUB1
ARID4B	ZBTB1
ARID4B	ZBTB11
ARID4B	ZKSCAN2
ARIH1	UBE2L3
ARIH1	UBE2L6
ARIH2	TP53
ARIH2	UBE2L3
ARL1	ARL4A
ARL1	ARL5A
ARL1	ARL5B
ARL1	GCC1
ARL1	GCC2
ARL1	GOLGA1
ARL1	GOLGA4
ARL1	RAB1A
ARL1	RALBP1
ARL15	PDE6D
ARL15	UNC119
ARL2	ARL3
ARL2	PDE6D
ARL2	UNC119
ARL3	GOLGA4
ARL3	PDE6D
ARL3	RIF1
ARL3	RP2
ARL3	UNC119
ARL4D	UNC119
ARL6IP5	PRAF2
ARL6IP5	SLC1A1
ARL6IP5	UBA3
ARL8B	RAB5A
ARL8B	RAB6C
ARMC6	STK36
ARNT	ARNT2
ARNT	CLOCK
ARNT	CSNK2A1
ARNT	ESR1
ARNT	GTF2F1
ARNT	GTF2F2
ARNT	HEY1
ARNT	HEY2
ARNT	HSP90AA1
ARNT	NCOA7
ARNT	NCOR2
ARNT	NPAS1
ARNT	NPAS2
ARNT	NPAS3
ARNT	NPAS4
ARNT	PML
ARNT	POU3F1
ARNT	POU3F3
ARNT	POU3F4
ARNT	PTGES3
ARNT	SIM1
ARNT	SIM2
ARNT	SMAD9
ARNT	UBE2I
ARNT2	CLOCK
ARNT2	NPAS1
ARNT2	NPAS2
ARNT2	NPAS3
ARNT2	NPAS4
ARNT2	POU3F1
ARNT2	POU3F2
ARNT2	POU3F3
ARNT2	POU3F4
ARNT2	SIM1
ARNT2	SIM2
ARNTL	EP300
ARNTL	EPAS1
ARNTL	HIF1A
ARNTL	HLF
ARNTL	HSP90AA1
ARNTL	NPAS1
ARNTL	NPAS3
ARNTL	NPAS4
ARNTL	PCAF
ARNTL	POU3F1
ARNTL	POU3F2
ARNTL	POU3F3
ARNTL	POU3F4
ARNTL	RARA
ARNTL	RXRA
ARNTL	SIM1
ARNTL	SIM2
ARNTL2	CLOCK
ARNTL2	EPAS1
ARNTL2	NPAS1
ARNTL2	NPAS2
ARNTL2	NPAS3
ARNTL2	POU3F1
ARNTL2	POU3F3
ARNTL2	POU3F4
ARNTL2	SIM1
ARNTL2	SIM2
ARPC1B	ARPC5
ARPC1B	PFN1
ARPC1B	TCIRG1
ARPC2	ARPC5
ARPC2	CAP1
ARPC3	ARPC5
ARPC3	CAPZA1
ARPC3	HNRNPA2B1
ARPC5	CAP1
ARPC5	RAP1B
ARPM1	SEC24A
ARPM1	SEC24B
ARPM1	SEC24C
ARPM1	SEC24D
ARR3	CAMK2B
ARR3	FSHR
ARR3	MAP2K7
ARR3	OPN1MW
ARR3	OPN4
ARR3	PTAFR
ARR3	RHO
ARRB1	C5AR1
ARRB1	CAMK2B
ARRB1	CCR2
ARRB1	MAPK10
ARRB1	TRHR
ARRB2	AVPR2
ARRB2	CALM1
ARRB2	CAMK2B
ARRB2	LST1
ARRB2	MAPK10
ARRB2	NTS
ARRB2	NTSR1
ARRB2	PTAFR
ARRB2	TRH
ARSA	ARSB
ARSF	SNRNP70
ARTN	GFRA3
ARVCF	CDH1
ARVCF	CDH15
ARVCF	CDH2
ARVCF	CNTN1
ARVCF	CNTN2
ARVCF	ERBB2IP
ARVCF	MAG
ARVCF	RHOA
[truncated: 95,991 more rows]

## Sheet: Text mined network
ITM2B	ITM2B	REACTOME
SNCA	SNCA	REACTOME
SAA1	SAA1	REACTOME
APOA4	APOA4	REACTOME
NPPA	NPPA	REACTOME
BCAP31	BCAP31	REACTOME
BCL10	BCL10	REACTOME
APP	APP	REACTOME
APP	APP	REACTOME
APP	APP	REACTOME
ACACB	ACACB	REACTOME
ACACB	ACACB	REACTOME
CASQ1	CASQ1	REACTOME
CASQ2	CASQ2	REACTOME
CSN1S1	CSN1S1	REACTOME
CSN3	CSN3	REACTOME
CALCA	CALCA	REACTOME
ELN	ELN	REACTOME
ELN	ELN	REACTOME
ELN	ELN	REACTOME
FBN2	FBN2	REACTOME
FBN2	FBN2	REACTOME
FBN3	FBN3	REACTOME
FBN3	FBN3	REACTOME
FN1	FN1	REACTOME
FN1	FN1	REACTOME
FN1	FN1	REACTOME
FN1	FN1	REACTOME
FN1	FN1	REACTOME
FN1	FN1	REACTOME
COL1A1	COL1A1	REACTOME
COL1A2	COL1A2	REACTOME
COL1A2	COL1A1	REACTOME
COL1A2	COL1A2	REACTOME
COL1A2	COL1A1	REACTOME
COL1A2	COL1A2	REACTOME
COL1A1	COL1A1	REACTOME
COL1A1	COL1A1	REACTOME
COL1A2	COL1A1	REACTOME
COL1A1	COL1A1	REACTOME
COL1A2	COL1A1	REACTOME
COL1A2	COL1A2	REACTOME
COL1A2	COL1A1	REACTOME
COL1A2	COL1A1	REACTOME
COL1A2	COL1A2	REACTOME
COL1A2	COL1A1	REACTOME
COL1A2	COL1A1	REACTOME
COL1A1	COL1A1	REACTOME
COL1A1	COL1A1	REACTOME
COL1A2	COL1A1	REACTOME
COL1A2	COL1A2	REACTOME
COL1A2	COL1A2	REACTOME
COL1A2	COL1A2	REACTOME
COL1A2	COL1A1	REACTOME
COL1A1	COL1A1	REACTOME
COL1A2	COL1A1	REACTOME
COL1A1	COL1A1	REACTOME
COL1A1	COL1A1	REACTOME
COL1A2	COL1A1	REACTOME
COL1A2	COL1A2	REACTOME
COL1A2	COL1A2	REACTOME
COL1A1	COL1A1	REACTOME
COL1A1	COL1A1	REACTOME
COL1A2	COL1A1	REACTOME
COL1A2	COL1A1	REACTOME
COL1A2	COL1A1	REACTOME
COL1A2	COL1A1	REACTOME
COL1A1	COL1A1	REACTOME
COL1A2	COL1A1	REACTOME
COL1A2	COL1A1	REACTOME
COL1A2	COL1A2	REACTOME
COL1A2	COL1A2	REACTOME
COL1A1	COL1A2	REACTOME
COL1A2	COL1A2	REACTOME
COL1A1	COL1A2	REACTOME
COL1A2	COL1A2	REACTOME
COL1A2	COL1A2	REACTOME
COL1A1	COL1A1	REACTOME
COL1A1	COL1A1	REACTOME
COL1A1	COL1A2	REACTOME
COL1A1	COL1A1	REACTOME
COL1A2	COL1A2	REACTOME
COL1A1	COL1A2	REACTOME
COL1A1	COL1A2	REACTOME
COL1A1	COL1A2	REACTOME
COL1A2	COL1A2	REACTOME
COL1A1	COL1A2	REACTOME
COL1A1	COL1A1	REACTOME
COL1A1	COL1A2	REACTOME
COL1A2	COL1A2	REACTOME
COL1A1	COL1A2	REACTOME
COL1A1	COL1A1	REACTOME
COL1A1	COL1A1	REACTOME
COL1A2	COL1A2	REACTOME
COL1A1	COL1A1	REACTOME
COL1A1	COL1A1	REACTOME
COL1A2	COL1A1	REACTOME
COL1A1	COL1A1	REACTOME
COL1A2	COL1A2	REACTOME
COL1A2	COL1A1	REACTOME
COL1A2	COL1A1	REACTOME
COL1A2	COL1A2	REACTOME
COL1A2	COL1A2	REACTOME
COL1A2	COL1A1	REACTOME
COL1A2	COL1A1	REACTOME
COL1A2	COL1A1	REACTOME
COL1A2	COL1A1	REACTOME
COL1A1	COL1A1	REACTOME
COL1A2	COL1A1	REACTOME
COL1A1	COL1A1	REACTOME
COL1A2	COL1A1	REACTOME
COL1A2	COL1A2	REACTOME
COL1A2	COL1A2	REACTOME
COL1A1	COL1A1	REACTOME
COL1A2	COL1A1	REACTOME
COL1A2	COL1A2	REACTOME
COL1A2	COL1A2	REACTOME
COL1A2	COL1A1	REACTOME
COL1A2	COL1A1	REACTOME
COL1A1	COL1A1	REACTOME
COL1A2	COL1A2	REACTOME
COL1A2	COL1A1	REACTOME
COL1A2	COL1A1	REACTOME
COL1A2	COL1A2	REACTOME
COL1A1	COL1A1	REACTOME
COL1A2	COL1A2	REACTOME
COL1A1	COL1A1	REACTOME
COL1A1	COL1A1	REACTOME
COL1A2	COL1A1	REACTOME
COL1A1	COL1A1	REACTOME
COL1A2	COL1A1	REACTOME
COL1A1	COL1A1	REACTOME
COL1A2	COL1A1	REACTOME
COL1A2	COL1A2	REACTOME
COL1A2	COL1A1	REACTOME
COL1A1	COL1A1	REACTOME
COL1A1	COL1A2	REACTOME
COL1A2	COL1A2	REACTOME
COL1A1	COL1A2	REACTOME
COL1A1	COL1A2	REACTOME
COL1A1	COL1A1	REACTOME
COL1A2	COL1A2	REACTOME
COL1A1	COL1A2	REACTOME
COL1A2	COL1A2	REACTOME
COL1A2	COL1A2	REACTOME
COL1A1	COL1A2	REACTOME
COL1A1	COL1A2	REACTOME
COL1A2	COL1A2	REACTOME
COL1A1	COL1A2	REACTOME
COL1A1	COL1A1	REACTOME
COL1A1	COL1A2	REACTOME
COL1A1	COL1A1	REACTOME
COL1A1	COL1A1	REACTOME
COL1A2	COL1A2	REACTOME
COL1A1	COL1A1	REACTOME
COL1A1	COL1A2	REACTOME
COL1A1	COL1A2	REACTOME
COL1A1	COL1A2	REACTOME
COL1A1	COL1A2	REACTOME
COL1A1	COL1A2	REACTOME
COL1A1	COL1A1	REACTOME
COL1A1	COL1A1	REACTOME
COL1A1	COL1A2	REACTOME
COL1A2	COL1A2	REACTOME
COL1A1	COL1A1	REACTOME
COL1A2	COL1A2	REACTOME
COL1A2	COL1A2	REACTOME
COL1A1	COL1A2	REACTOME
COL1A2	COL1A2	REACTOME
COL1A2	COL1A2	REACTOME
COL1A2	COL1A2	REACTOME
COL1A1	COL1A1	REACTOME
COL1A1	COL1A1	REACTOME
COL1A1	COL1A2	REACTOME
COL1A1	COL1A1	REACTOME
COL1A1	COL1A2	REACTOME
COL1A1	COL1A2	REACTOME
COL1A1	COL1A1	REACTOME
COL1A1	COL1A1	REACTOME
COL1A1	COL1A2	REACTOME
COL1A2	COL1A2	REACTOME
COL1A1	COL1A1	REACTOME
COL1A1	COL1A2	REACTOME
COL1A2	COL1A2	REACTOME
COL1A1	COL1A1	REACTOME
COL1A2	COL1A2	REACTOME
COL1A1	COL1A2	REACTOME
COL1A2	COL1A2	REACTOME
COL1A2	COL1A2	REACTOME
COL1A1	COL1A1	REACTOME
COL1A1	COL1A2	REACTOME
COL1A1	COL1A2	REACTOME
COL1A2	COL1A2	REACTOME
COL1A1	COL1A2	REACTOME
COL1A1	COL1A2	REACTOME
COL1A1	COL1A1	REACTOME
COL1A1	COL1A2	REACTOME
COL1A1	COL1A2	REACTOME
DFFB	DFFB	REACTOME
EFNB3	EFNB3	REACTOME
EFNB3	EFNB1	REACTOME
EFNB1	EFNB1	REACTOME
EFNB2	EFNB3	REACTOME
EFNB2	EFNB2	REACTOME
EFNB2	EFNB1	REACTOME
ELN	ELN	REACTOME
EMILIN1	EMILIN1	REACTOME
EMILIN2	EMILIN2	REACTOME
EMILIN3	EMILIN3	REACTOME
ACTG1	ACTB	REACTOME
ACTG1	ACTG1	REACTOME
ACTB	ACTB	REACTOME
MS4A2	FCER1A	REACTOME
FCER1A	FCER1A	REACTOME
MS4A2	MS4A2	REACTOME
MS4A2	FCER1G	REACTOME
FCER1G	FCER1G	REACTOME
FCER1G	FCER1A	REACTOME
KRT26	KRT25	REACTOME
FLG	FLG	REACTOME
KRT28	KRT25	REACTOME
KRT27	KRT25	REACTOME
KRT25	FLG	REACTOME
KRT28	FLG	REACTOME
KRT25	KRT25	REACTOME
KRT26	FLG	REACTOME
KRT28	KRT26	REACTOME
KRT26	KRT26	REACTOME
KRT27	FLG	REACTOME
KRT28	KRT28	REACTOME
KRT28	KRT27	REACTOME
KRT26	KRT27	REACTOME
KRT27	KRT27	REACTOME
FBN2	FBN2	REACTOME
FBN3	FBN3	REACTOME
FN1	FN1	REACTOME
GALNS	GALNS	REACTOME
GSN	GSN	REACTOME
GH2	GH2	REACTOME
GH2	GH1	REACTOME
GH1	GH1	REACTOME
HGSNAT	HGSNAT	REACTOME
HSPB1	HSPB1	REACTOME
HSPA8	HSP90AA1	REACTOME
HSPA8	HSP90AB1	REACTOME
HSP90AB1	LAMP2	REACTOME
HSP90AA1	HSP90AB1	REACTOME
HSPA8	HSPA8	REACTOME
HSP90AA1	HSP90AA1	REACTOME
HSP90AB1	HSP90AB1	REACTOME
HSP90AA1	LAMP2	REACTOME
LAMP2	LAMP2	REACTOME
HSPA8	LAMP2	REACTOME
IAPP	IAPP	REACTOME
TRAF6	TRAF6	REACTOME
KRT5	KRT5	REACTOME
KRT14	KRT14	REACTOME
KRT26	KRT27	REACTOME
KRT28	KRT27	REACTOME
KRT27	KRT25	REACTOME
KRT25	KRT25	REACTOME
KRT26	KRT26	REACTOME
KRT28	KRT26	REACTOME
KRT26	KRT25	REACTOME
KRT28	KRT25	REACTOME
KRT28	KRT28	REACTOME
KRT27	KRT27	REACTOME
KRT28	KRT26	REACTOME
KRT26	KRT25	REACTOME
KRT25	KRT25	REACTOME
KRT26	KRT26	REACTOME
KRT26	KRT27	REACTOME
KRT28	KRT27	REACTOME
KRT27	KRT25	REACTOME
KRT28	KRT28	REACTOME
KRT28	KRT25	REACTOME
KRT27	KRT27	REACTOME
KRT28	KRT26	REACTOME
KRT26	KRT25	REACTOME
KRT26	KRT26	REACTOME
KRT25	KRT25	REACTOME
KRT26	KRT27	REACTOME
KRT27	KRT27	REACTOME
KRT28	KRT28	REACTOME
KRT28	KRT25	REACTOME
KRT28	KRT27	REACTOME
KRT27	KRT25	REACTOME
KRT27	KRT27	REACTOME
KRT28	KRT28	REACTOME
KRT28	KRT25	REACTOME
KRT28	KRT26	REACTOME
KRT26	KRT25	REACTOME
KRT28	KRT27	REACTOME
KRT27	KRT25	REACTOME
KRT25	KRT25	REACTOME
KRT26	KRT26	REACTOME
KRT26	KRT27	REACTOME
KRT26	KRT26	REACTOME
KRT25	KRT25	REACTOME
KRT26	KRT27	REACTOME
KRT28	KRT27	REACTOME
KRT27	KRT25	REACTOME
KRT28	KRT26	REACTOME
KRT26	KRT25	REACTOME
KRT28	KRT28	REACTOME
KRT28	KRT25	REACTOME
KRT27	KRT27	REACTOME
TGFBI	TGFBI	REACTOME
HSP90AA1	LAMP2	REACTOME
HSP90AA1	HSP90AA1	REACTOME
HSP90AB1	HSP90AB1	REACTOME
HSP90AA1	HSP90AB1	REACTOME
HSP90AB1	LAMP2	REACTOME
LAMP2	LAMP2	REACTOME
HSP90AA1	HSP90AB1	REACTOME
PLIN2	PLIN2	REACTOME
HSP90AA1	PLIN2	REACTOME
PLIN2	PLIN3	REACTOME
HSP90AA1	HBB	REACTOME
HSP90AB1	PLIN3	REACTOME
HSP90AB1	HBB	REACTOME
HSP90AB1	PLIN2	REACTOME
PLIN3	PLIN3	REACTOME
HSP90AA1	HSP90AA1	REACTOME
HSP90AB1	HSP90AB1	REACTOME
HSP90AA1	PLIN3	REACTOME
LAMP2	LAMP2	REACTOME
HSP90AB1	RNASE1	REACTOME
LAMP2	RNASE1	REACTOME
RNASE1	RNASE1	REACTOME
HBB	HBB	REACTOME
HSP90AA1	LAMP2	REACTOME
LAMP2	PLIN2	REACTOME
PLIN2	RNASE1	REACTOME
HBB	PLIN2	REACTOME
LAMP2	HBB	REACTOME
HSP90AA1	RNASE1	REACTOME
HBB	RNASE1	REACTOME
HSP90AB1	LAMP2	REACTOME
LAMP2	PLIN3	REACTOME
PLIN3	RNASE1	REACTOME
HBB	PLIN3	REACTOME
PLIN3	HBB	REACTOME
VIM	VIM	REACTOME
CFTR	CFTR	REACTOME
IFT88	ARL13B	REACTOME
HSP90AA1	ARL13B	REACTOME
CETN1	PLIN2	REACTOME
CFTR	CETN1	REACTOME
HSP90AB1	HDAC6	REACTOME
HDAC6	LAMP2	REACTOME
PARK7	LAMP2	REACTOME
RNASE1	PCNT	REACTOME
PLIN3	PLIN2	REACTOME
RNASE1	ARL13B	REACTOME
HSP90AA1	PLIN3	REACTOME
CFTR	PLIN3	REACTOME
IFT88	LAMP2	REACTOME
ARL13B	HBB	REACTOME
PARK7	HDAC6	REACTOME
VIM	ARL13B	REACTOME
VIM	IFT88	REACTOME
RNASE1	PLIN2	REACTOME
RNASE1	LAMP2	REACTOME
VIM	PCNT	REACTOME
CFTR	IFT88	REACTOME
HDAC6	PLIN2	REACTOME
CFTR	HBB	REACTOME
HSP90AB1	PARK7	REACTOME
HSP90AB1	ARL13B	REACTOME
ARL13B	ARL13B	REACTOME
CETN1	LAMP2	REACTOME
CETN1	CETN1	REACTOME
HSP90AB1	PLIN3	REACTOME
ARL13B	PLIN2	REACTOME
PARK7	PARK7	REACTOME
HSP90AA1	HDAC6	REACTOME
HSP90AB1	LAMP2	REACTOME
PCNT	PARK7	REACTOME
CETN1	PARK7	REACTOME
PLIN3	LAMP2	REACTOME
ARL13B	PLIN3	REACTOME
VIM	PLIN2	REACTOME
VIM	HBB	REACTOME
CFTR	PARK7	REACTOME
ARL13B	LAMP2	REACTOME
HDAC6	HBB	REACTOME
RNASE1	HDAC6	REACTOME
RNASE1	HBB	REACTOME
RNASE1	VIM	REACTOME
RNASE1	RNASE1	REACTOME
CFTR	PCNT	REACTOME
PLIN2	LAMP2	REACTOME
HSP90AA1	VIM	REACTOME
VIM	PLIN3	REACTOME
RNASE1	PLIN3	REACTOME
CFTR	LAMP2	REACTOME
PCNT	CETN1	REACTOME
HSP90AB1	PLIN2	REACTOME
HDAC6	PLIN3	REACTOME
RNASE1	PARK7	REACTOME
HSP90AA1	HSP90AB1	REACTOME
IFT88	PLIN3	REACTOME
HSP90AA1	CFTR	REACTOME
HSP90AB1	HBB	REACTOME
LAMP2	LAMP2	REACTOME
CFTR	PLIN2	REACTOME
IFT88	PARK7	REACTOME
VIM	LAMP2	REACTOME
PCNT	LAMP2	REACTOME
HSP90AB1	HSP90AB1	REACTOME
RNASE1	IFT88	REACTOME
PLIN3	PLIN3	REACTOME
PCNT	HDAC6	REACTOME
ARL13B	PARK7	REACTOME
HSP90AB1	VIM	REACTOME
VIM	PARK7	REACTOME
HSP90AA1	PLIN2	REACTOME
IFT88	HDAC6	REACTOME
HSP90AB1	RNASE1	REACTOME
PLIN2	PLIN2	REACTOME
PLIN2	HBB	REACTOME
HBB	LAMP2	REACTOME
ARL13B	HDAC6	REACTOME
ARL13B	PCNT	REACTOME
HBB	HBB	REACTOME
HSP90AB1	CFTR	REACTOME
HSP90AA1	HBB	REACTOME
PARK7	PLIN2	REACTOME
HSP90AA1	IFT88	REACTOME
RNASE1	CETN1	REACTOME
HSP90AA1	RNASE1	REACTOME
PARK7	HBB	REACTOME
PCNT	PCNT	REACTOME
PCNT	PLIN2	REACTOME
VIM	CETN1	REACTOME
HSP90AB1	PCNT	REACTOME
IFT88	HBB	REACTOME
CFTR	ARL13B	REACTOME
IFT88	CETN1	REACTOME
HSP90AA1	HSP90AA1	REACTOME
CETN1	HDAC6	REACTOME
PCNT	HBB	REACTOME
ARL13B	CETN1	REACTOME
HSP90AA1	PARK7	REACTOME
IFT88	PCNT	REACTOME
HSP90AA1	CETN1	REACTOME
PCNT	PLIN3	REACTOME
CETN1	PLIN3	REACTOME
PARK7	PLIN3	REACTOME
VIM	CFTR	REACTOME
HSP90AB1	IFT88	REACTOME
IFT88	IFT88	REACTOME
VIM	HDAC6	REACTOME
CFTR	HDAC6	REACTOME
IFT88	PLIN2	REACTOME
HDAC6	HDAC6	REACTOME
HSP90AB1	CETN1	REACTOME
HSP90AA1	LAMP2	REACTOME
RNASE1	CFTR	REACTOME
CETN1	HBB	REACTOME
HSP90AA1	PCNT	REACTOME
LTF	LTF	REACTOME
LMNA	LMNA	REACTOME
LMNA	LMNA	REACTOME
LMNA	LMNA	REACTOME
MALT1	MALT1	REACTOME
NLRP1	NLRP1	REACTOME
MFGE8	MFGE8	REACTOME
CD22	CD22	REACTOME
APP	SUGT1	REACTOME
NLRP3	NLRP3	REACTOME
NLRP3	HSP90AB1	REACTOME
SUGT1	SUGT1	REACTOME
APP	HSP90AB1	REACTOME
NLRP3	APP	REACTOME
NLRP3	SUGT1	REACTOME
SUGT1	HSP90AB1	REACTOME
HSP90AB1	HSP90AB1	REACTOME
APP	APP	REACTOME
ODAM	ODAM	REACTOME
NPHS2	NPHS2	REACTOME
VIM	VIM	REACTOME
PRL	PRL	REACTOME
CFP	CFP	REACTOME
RTN4R	RTN4R	REACTOME
SCUBE1	SCUBE1	REACTOME
SCUBE3	SCUBE3	REACTOME
SCUBE3	SCUBE1	REACTOME
SCUBE3	SCUBE3	REACTOME
SFTPA1	SFTPA2	REACTOME
SFTPA2	SFTPA2	REACTOME
SFTPA1	SFTPA1	REACTOME
SFTPD	SFTPD	REACTOME
SEMG1	SEMG1	REACTOME
COL4A1	COL4A1	REACTOME
COL4A2	COL4A1	REACTOME
COL4A2	COL4A1	REACTOME
COL4A2	COL4A1	REACTOME
COL4A2	COL4A2	REACTOME
COL4A2	COL4A1	REACTOME
COL4A2	COL4A1	REACTOME
COL4A1	COL4A1	REACTOME
COL4A1	COL4A1	REACTOME
COL4A2	COL4A1	REACTOME
COL4A1	COL4A1	REACTOME
COL4A1	COL4A1	REACTOME
COL4A2	COL4A2	REACTOME
COL4A2	COL4A2	REACTOME
COL4A2	COL4A2	REACTOME
COL4A1	COL4A1	REACTOME
COL4A2	COL4A1	REACTOME
COL4A2	COL4A1	REACTOME
COL4A2	COL4A2	REACTOME
COL4A2	COL4A2	REACTOME
COL4A2	COL4A1	REACTOME
COL4A2	COL4A2	REACTOME
COL4A1	COL4A1	REACTOME
COL4A2	COL4A2	REACTOME
COL4A2	COL4A1	REACTOME
COL4A2	COL4A1	REACTOME
COL4A5	COL4A5	REACTOME
COL4A5	COL4A2	REACTOME
COL4A2	COL4A2	REACTOME
COL4A6	COL4A6	REACTOME
COL4A2	COL4A1	REACTOME
COL4A5	COL4A1	REACTOME
COL4A5	COL4A5	REACTOME
COL4A6	COL4A2	REACTOME
COL4A5	COL4A2	REACTOME
COL4A6	COL4A5	REACTOME
COL4A6	COL4A1	REACTOME
COL4A2	COL4A2	REACTOME
COL4A2	COL4A1	REACTOME
COL4A5	COL4A2	REACTOME
COL4A6	COL4A5	REACTOME
COL4A6	COL4A5	REACTOME
COL4A1	COL4A1	REACTOME
COL4A1	COL4A1	REACTOME
COL4A6	COL4A2	REACTOME
COL4A5	COL4A2	REACTOME
COL4A6	COL4A1	REACTOME
COL4A6	COL4A6	REACTOME
COL4A6	COL4A5	REACTOME
COL4A5	COL4A2	REACTOME
COL4A6	COL4A6	REACTOME
COL4A2	COL4A2	REACTOME
COL4A6	COL4A1	REACTOME
COL4A5	COL4A1	REACTOME
COL4A6	COL4A2	REACTOME
COL4A6	COL4A5	REACTOME
COL4A6	COL4A2	REACTOME
COL4A5	COL4A5	REACTOME
COL4A5	COL4A2	REACTOME
COL4A1	COL4A1	REACTOME
COL4A6	COL4A5	REACTOME
COL4A6	COL4A6	REACTOME
COL4A6	COL4A1	REACTOME
COL4A6	COL4A2	REACTOME
COL4A5	COL4A1	REACTOME
COL4A6	COL4A1	REACTOME
COL4A5	COL4A1	REACTOME
COL4A2	COL4A1	REACTOME
COL4A5	COL4A2	REACTOME
COL4A5	COL4A1	REACTOME
COL4A5	COL4A5	REACTOME
COL4A5	COL4A1	REACTOME
COL4A6	COL4A5	REACTOME
COL4A5	COL4A1	REACTOME
COL4A6	COL4A5	REACTOME
COL4A6	COL4A2	REACTOME
COL4A2	COL4A1	REACTOME
COL4A1	COL4A1	REACTOME
COL4A5	COL4A5	REACTOME
COL4A2	COL4A1	REACTOME
COL4A1	COL4A1	REACTOME
COL4A6	COL4A5	REACTOME
COL4A6	COL4A1	REACTOME
COL4A6	COL4A6	REACTOME
COL4A5	COL4A1	REACTOME
COL4A6	COL4A6	REACTOME
COL4A6	COL4A1	REACTOME
COL4A6	COL4A2	REACTOME
COL4A2	COL4A2	REACTOME
COL4A2	COL4A1	REACTOME
COL4A5	COL4A2	REACTOME
COL4A5	COL4A1	REACTOME
COL4A5	COL4A5	REACTOME
COL4A6	COL4A2	REACTOME
COL4A5	COL4A2	REACTOME
COL4A6	COL4A1	REACTOME
COL4A6	COL4A2	REACTOME
COL4A2	COL4A1	REACTOME
COL4A6	COL4A1	REACTOME
COL4A4	COL4A4	REACTOME
COL4A4	COL4A5	REACTOME
COL4A5	COL4A5	REACTOME
COL4A4	COL4A4	REACTOME
COL4A4	COL4A3	REACTOME
COL4A4	COL4A5	REACTOME
COL4A3	COL4A5	REACTOME
COL4A3	COL4A5	REACTOME
COL4A3	COL4A5	REACTOME
COL4A3	COL4A3	REACTOME
COL4A4	COL4A3	REACTOME
COL4A3	COL4A3	REACTOME
COL4A3	COL4A5	REACTOME
COL4A3	COL4A5	REACTOME
COL4A4	COL4A4	REACTOME
COL4A4	COL4A3	REACTOME
COL4A5	COL4A5	REACTOME
COL4A3	COL4A3	REACTOME
COL4A4	COL4A3	REACTOME
COL4A4	COL4A5	REACTOME
COL4A4	COL4A5	REACTOME
COL4A4	COL4A3	REACTOME
COL4A4	COL4A5	REACTOME
COL4A3	COL4A5	REACTOME
COL4A4	COL4A5	REACTOME
COL4A4	COL4A3	REACTOME
COL4A4	COL4A4	REACTOME
COL4A3	COL4A5	REACTOME
COL4A5	COL4A5	REACTOME
COL4A4	COL4A3	REACTOME
COL4A4	COL4A5	REACTOME
COL4A3	COL4A3	REACTOME
COL4A5	COL4A5	REACTOME
COL4A4	COL4A3	REACTOME
COL4A4	COL4A5	REACTOME
COL4A3	COL4A5	REACTOME
COL4A4	COL4A4	REACTOME
COL4A3	COL4A3	REACTOME
COL4A4	COL4A3	REACTOME
COL4A3	COL4A5	REACTOME
COL4A4	COL4A5	REACTOME
COL4A5	COL4A5	REACTOME
COL4A3	COL4A3	REACTOME
COL4A4	COL4A4	REACTOME
COL4A5	COL4A5	REACTOME
TRAF6	TRAF6	REACTOME
TTR	TTR	REACTOME
VWF	VWF	REACTOME
APOA1	APOA1	REACTOME
CST3	CST3	REACTOME
FGA	FGA	REACTOME
LYZ	LYZ	REACTOME
ACTA1	ACTA1	REACTOME
ACTC1	ACTC1	REACTOME
ACTC1	ACTA1	REACTOME
AIM2	AIM2	REACTOME
ACTB	ACTB	REACTOME
ACTG1	ACTG1	REACTOME
ACTG1	ACTB	REACTOME
ACTB	ACTB	REACTOME
ACTB	ACTB	REACTOME
ACTG1	ACTG1	REACTOME
ACTG1	ACTB	REACTOME
CARD11	CARD11	REACTOME
EFNB2	EFNB1	REACTOME
EFNB3	EFNB1	REACTOME
EFNB3	EFNB3	REACTOME
EFNB1	EFNB1	REACTOME
EFNB2	EFNB3	REACTOME
EFNB2	EFNB2	REACTOME
FCER1A	FCER1A	REACTOME
FCER1A	FCER1G	REACTOME
FCER1G	FCER1G	REACTOME
MS4A2	MS4A2	REACTOME
MS4A2	FCER1A	REACTOME
MS4A2	FCER1G	REACTOME
RIPK1	RIPK1	REACTOME
CARD9	CARD9	REACTOME
MLKL	MLKL	REACTOME
SDC2	SDC2	REACTOME
SUMO2	SUMO2	REACTOME
SUMO3	SUMO3	REACTOME
SUMO3	SUMO2	REACTOME
SUMO2	SUMO2	REACTOME
SUMO3	SUMO3	REACTOME
YWHAB	BRAF	REACTOME
TLE3	TCF7L2	REACTOME
TLE2	TCF7L2	REACTOME
TLE1	TCF7L2	REACTOME
TLE1	LEF1	REACTOME
TLE4	TCF7L2	REACTOME
TLE3	LEF1	REACTOME
TLE4	LEF1	REACTOME
TLE2	LEF1	REACTOME
HDAC1	LEF1	REACTOME
HDAC1	TLE4	REACTOME
HDAC1	TLE2	REACTOME
HDAC1	TLE1	REACTOME
HDAC1	TLE3	REACTOME
HDAC1	TCF7L2	REACTOME
GYG1	GYG1	REACTOME
GYG2	GYG2	REACTOME
GNAL	GNAT3	REACTOME
GNAL	GNAI1	REACTOME
GNAL	GNAI2	REACTOME
GNAL	GNAI3	REACTOME
GNAI1	GNAL	REACTOME
GNAI2	GNAL	REACTOME
GNAI3	GNAL	REACTOME
GNAT3	GNAL	REACTOME
GNAL	GNAI3	REACTOME
GNAL	GNAT3	REACTOME
GNAL	GNAI2	REACTOME
GNAL	GNAI1	REACTOME
POLD2	RPA3	REACTOME
POLK	RPA1	REACTOME
POLD3	RPA1	REACTOME
PCNA	RPA3	REACTOME
POLD1	RPA3	REACTOME
POLK	RPA3	REACTOME
POLD4	RPA2	REACTOME
POLD4	RPA1	REACTOME
POLK	RPA2	REACTOME
POLD4	RPA3	REACTOME
POLD3	RPA2	REACTOME
PCNA	RPA3	REACTOME
PCNA	RPA2	REACTOME
POLD3	RPA3	REACTOME
PCNA	RPA1	REACTOME
POLD2	RPA1	REACTOME
POLD1	RPA1	REACTOME
PCNA	RPA1	REACTOME
POLD2	RPA2	REACTOME
POLD1	RPA2	REACTOME
PCNA	RPA2	REACTOME
MLKL	RIPK1	REACTOME
MLKL	MLKL	REACTOME
MLKL	RIPK1	REACTOME
MLKL	MLKL	REACTOME
PPP1R13B	TP63	REACTOME
TP53BP2	TP53	REACTOME
TP53BP2	TP63	REACTOME
PPP1R13B	TP73	REACTOME
PPP1R13B	TP53	REACTOME
TP53BP2	TP73	REACTOME
PPP1R13L	TP63	REACTOME
PPP1R13L	TP53	REACTOME
PPP1R13L	TP73	REACTOME
CLEC7A	SYK	REACTOME
YWHAH	YWHAH	REACTOME
RAF1	YWHAZ	REACTOME
ISCU	NFS1	REACTOME
LYRM4	ISCU	REACTOME
ISCU	FXN	REACTOME
NFS1	NFS1	REACTOME
LYRM4	FXN	REACTOME
LYRM4	NFS1	REACTOME
NFS1	FXN	REACTOME
ISCU	ISCU	REACTOME
FXN	FXN	REACTOME
LYRM4	LYRM4	REACTOME
STAT1	STAT1	REACTOME
STAT1	STAT1	REACTOME
STAT3	STAT3	REACTOME
PAK3	VAV1	REACTOME
VAV1	RAC1	REACTOME
RAC1	RAC1	REACTOME
PAK1	VAV1	REACTOME
VAV2	VAV1	REACTOME
PAK2	VAV1	REACTOME
VAV1	VAV3	REACTOME
PAK3	VAV3	REACTOME
VAV2	VAV3	REACTOME
VAV2	RAC1	REACTOME
PAK2	RAC1	REACTOME
PAK2	VAV2	REACTOME
PAK1	VAV3	REACTOME
VAV1	VAV1	REACTOME
PAK2	VAV3	REACTOME
PAK1	VAV2	REACTOME
VAV2	VAV2	REACTOME
VAV3	RAC1	REACTOME
PAK1	RAC1	REACTOME
PAK3	VAV2	REACTOME
VAV3	VAV3	REACTOME
PAK3	RAC1	REACTOME
FDPS	FDPS	REACTOME
GABRG3	GABRA1	REACTOME
GABRG3	GABRB3	REACTOME
GABRB1	GABRB1	REACTOME
GABRG3	GABRB2	REACTOME
GABRG2	GABRB3	REACTOME
GABRG3	GABRB1	REACTOME
GABRG2	GABRB2	REACTOME
GABRB2	GABRB1	REACTOME
GABRB2	GABRA1	REACTOME
GABRB1	GABRB3	REACTOME
GABRG2	GABRB1	REACTOME
GABRB3	GABRB3	REACTOME
GABRB3	GABRA1	REACTOME
GABRA1	GABRA1	REACTOME
GABRG2	GABRA1	REACTOME
GABRB2	GABRB3	REACTOME
GABRB1	GABRA1	REACTOME
GABRB2	GABRB2	REACTOME
GABRG2	GABRA1	REACTOME
GABRB1	GABRA1	REACTOME
GABRG2	GABRQ	REACTOME
GABRB3	GABRA1	REACTOME
GABRG2	GABRB3	REACTOME
GABRG3	GABRA1	REACTOME
GABRG3	GABRB3	REACTOME
GABRQ	GABRB1	REACTOME
GABRB2	GABRA1	REACTOME
GABRG2	GABRB1	REACTOME
GABRG2	GABRB2	REACTOME
GABRQ	GABRA1	REACTOME
GABRG3	GABRQ	REACTOME
GABRG3	GABRB1	REACTOME
GABRG3	GABRB2	REACTOME
GABRA1	GABRA1	REACTOME
GABRQ	GABRB3	REACTOME
GABRQ	GABRB2	REACTOME
GABRG3	GABRB2	REACTOME
GABRB2	GABRB2	REACTOME
GABRG2	GABRB1	REACTOME
GABRB2	GABRB1	REACTOME
GABRB3	GABRB3	REACTOME
GABRG2	GABRB3	REACTOME
GABRB1	GABRB1	REACTOME
GABRG2	GABRB2	REACTOME
GABRG3	GABRB3	REACTOME
GABRB2	GABRB3	REACTOME
GABRB1	GABRB3	REACTOME
GABRG3	GABRB1	REACTOME
GABRG3	GABRB2	REACTOME
GABRQ	GABRB3	REACTOME
GABRG3	GABRB3	REACTOME
GABRG2	GABRQ	REACTOME
GABRG3	GABRB1	REACTOME
GABRG2	GABRB3	REACTOME
GABRG3	GABRQ	REACTOME
GABRG2	GABRB1	REACTOME
GABRG2	GABRB2	REACTOME
GABRQ	GABRB2	REACTOME
GABRQ	GABRB1	REACTOME
GCHFR	GCH1	REACTOME
GCHFR	GCHFR	REACTOME
SUMO1	AR	REACTOME
SUMO1	AR	REACTOME
SUMO1	SUMO1	REACTOME
SUMO1	SUMO1	REACTOME
EP300	SUMO1	REACTOME
EP300	SUMO1	REACTOME
SUMO1	SUMO1	REACTOME
SUMO1	SUMO1	REACTOME
SUMO1	HDAC1	REACTOME
SUMO1	HDAC1	REACTOME
SUMO1	IKBKG	REACTOME
SUMO1	SUMO1	REACTOME
SUMO1	IKBKG	REACTOME
MBD1	SUMO1	REACTOME
SUMO1	SUMO1	REACTOME
MBD1	SUMO1	REACTOME
SUMO1	MITF	REACTOME
MITF	SUMO1	REACTOME
SUMO1	SUMO1	REACTOME
SUMO1	NCOA1	REACTOME
NCOA1	SUMO1	REACTOME
SUMO1	SUMO1	REACTOME
SUMO1	SUMO1	REACTOME
NOP58	SUMO1	REACTOME
NOP58	SUMO1	REACTOME
SUMO1	NR1H4	REACTOME
NR1H4	SUMO1	REACTOME
SUMO1	SUMO1	REACTOME
SUMO1	NR3C1	REACTOME
NR3C1	SUMO1	REACTOME
SUMO1	SUMO1	REACTOME
NR3C1	SUMO1	REACTOME
SUMO1	SUMO1	REACTOME
SUMO1	NR3C1	REACTOME
SUMO1	SUMO1	REACTOME
SUMO1	SUMO1	REACTOME
NR3C1	NR3C1	REACTOME
SUMO1	SUMO1	REACTOME
NR5A1	SUMO1	REACTOME
NR5A1	SUMO1	REACTOME
PARP1	SUMO1	REACTOME
PARP1	SUMO1	REACTOME
SUMO1	SUMO1	REACTOME
SUMO1	PPARG	REACTOME
PPARG	SUMO1	REACTOME
SUMO1	SUMO1	REACTOME
SAFB	SUMO1	REACTOME
SUMO1	SUMO1	REACTOME
SAFB	SUMO1	REACTOME
SUMO1	SUMO1	REACTOME
SUMO1	THRA	REACTOME
SUMO1	THRA	REACTOME
GLI3	SPOP	REACTOME
GLI2	SPOP	REACTOME
GLI3	CUL3	REACTOME
GLI2	CUL3	REACTOME
GLI2	RBX1	REACTOME
GLI3	RBX1	REACTOME
C1S	C1S	REACTOME
C1S	C1S	REACTOME
C1S	C1S	REACTOME
C1S	C1S	REACTOME
C1S	C1S	REACTOME
C1S	SERPING1	REACTOME
C1S	C1S	REACTOME
C1S	C1S	REACTOME
C1S	SERPING1	REACTOME
SERPING1	SERPING1	REACTOME
DDX58	DDX58	REACTOME
GFRA2	NRTN	REACTOME
GFRA1	GFRA2	REACTOME
GFRA2	GFRA4	REACTOME
GFRA1	GFRA1	REACTOME
GFRA4	ARTN	REACTOME
ARTN	ARTN	REACTOME
NRTN	ARTN	REACTOME
NRTN	NRTN	REACTOME
GFRA2	GFRA2	REACTOME
GFRA1	NRTN	REACTOME
GDNF	GDNF	REACTOME
PSPN	PSPN	REACTOME
GFRA1	RET	REACTOME
GDNF	PSPN	REACTOME
RET	RET	REACTOME
GFRA1	PSPN	REACTOME
RET	GFRA4	REACTOME
RET	GDNF	REACTOME
GFRA4	GFRA4	REACTOME
GFRA4	GFRA3	REACTOME
PSPN	GFRA4	REACTOME
GFRA1	GFRA3	REACTOME
GDNF	GFRA4	REACTOME
GFRA1	GFRA4	REACTOME
GDNF	GFRA3	REACTOME
GFRA2	ARTN	REACTOME
RET	NRTN	REACTOME
NRTN	PSPN	REACTOME
GFRA1	GDNF	REACTOME
GFRA2	GDNF	REACTOME
GDNF	ARTN	REACTOME
RET	PSPN	REACTOME
NRTN	GDNF	REACTOME
PSPN	GFRA3	REACTOME
NRTN	GFRA4	REACTOME
GFRA1	ARTN	REACTOME
RET	GFRA3	REACTOME
GFRA2	GFRA3	REACTOME
PSPN	ARTN	REACTOME
RET	ARTN	REACTOME
GFRA3	GFRA3	REACTOME
GFRA3	ARTN	REACTOME
GFRA2	PSPN	REACTOME
GFRA2	RET	REACTOME
NRTN	GFRA3	REACTOME
GFRA2	NRTN	REACTOME
RET	RET	REACTOME
GFRA1	GFRA2	REACTOME
ARTN	ARTN	REACTOME
GFRA1	GFRA1	REACTOME
GFRA4	ARTN	REACTOME
GFRA4	PSPN	REACTOME
GFRA4	GFRA4	REACTOME
GFRA4	GFRA1	REACTOME
GFRA2	GFRA3	REACTOME
GFRA3	ARTN	REACTOME
NRTN	GFRA3	REACTOME
GFRA1	GFRA3	REACTOME
GFRA2	ARTN	REACTOME
GFRA4	GFRA3	REACTOME
PSPN	GDNF	REACTOME
NRTN	ARTN	REACTOME
RET	PSPN	REACTOME
RET	ARTN	REACTOME
RET	GFRA3	REACTOME
GFRA1	GDNF	REACTOME
GFRA2	GFRA2	REACTOME
NRTN	NRTN	REACTOME
PSPN	GFRA2	REACTOME
RET	GFRA1	REACTOME
PSPN	NRTN	REACTOME
GDNF	ARTN	REACTOME
PSPN	GFRA1	REACTOME
GFRA2	GDNF	REACTOME
RET	NRTN	REACTOME
GDNF	GFRA3	REACTOME
RET	GFRA2	REACTOME
GFRA3	GFRA3	REACTOME
GFRA4	GDNF	REACTOME
RET	GFRA4	REACTOME
PSPN	PSPN	REACTOME
PSPN	ARTN	REACTOME
GFRA4	GFRA2	REACTOME
RET	GDNF	REACTOME
GFRA1	ARTN	REACTOME
GFRA1	NRTN	REACTOME
GFRA4	NRTN	REACTOME
PSPN	GFRA3	REACTOME
GDNF	GDNF	REACTOME
NRTN	GDNF	REACTOME
GAB2	GFRA4	REACTOME
GAB1	SHC1	REACTOME
GAB1	ARTN	REACTOME
GAB2	RET	REACTOME
GAB2	GFRA3	REACTOME
GAB2	ARTN	REACTOME
GAB1	GDNF	REACTOME
GAB1	GFRA1	REACTOME
GAB1	GRB2	REACTOME
GAB2	NRTN	REACTOME
GAB2	GDNF	REACTOME
GAB1	NRTN	REACTOME
GAB1	RET	REACTOME
GAB2	GFRA1	REACTOME
GAB2	SHC1	REACTOME
GAB2	GFRA2	REACTOME
GAB1	GFRA4	REACTOME
GAB1	GFRA2	REACTOME
GAB1	PSPN	REACTOME
GAB1	GFRA3	REACTOME
GAB2	PSPN	REACTOME
GAB2	GRB2	REACTOME
PSPN	GAB2	REACTOME
NRTN	GAB1	REACTOME
GFRA3	GAB2	REACTOME
GDNF	GAB2	REACTOME
PSPN	GAB1	REACTOME
GDNF	GAB1	REACTOME
GFRA4	GAB2	REACTOME
RET	GAB1	REACTOME
GRB2	GAB2	REACTOME
GFRA2	GAB1	REACTOME
GFRA3	GAB1	REACTOME
GFRA4	GAB1	REACTOME
ARTN	GAB1	REACTOME
GFRA2	GAB2	REACTOME
GRB2	GAB1	REACTOME
SHC1	GAB1	REACTOME
GFRA1	GAB2	REACTOME
RET	GAB2	REACTOME
SHC1	GAB2	REACTOME
NRTN	GAB2	REACTOME
GFRA1	GAB1	REACTOME
ARTN	GAB2	REACTOME
GFRA4	PTPN11	REACTOME
GFRA2	PTPN11	REACTOME
GRB2	PTPN11	REACTOME
ARTN	PTPN11	REACTOME
SHC1	PTPN11	REACTOME
RET	PTPN11	REACTOME
NRTN	PTPN11	REACTOME
GFRA1	PTPN11	REACTOME
GDNF	PTPN11	REACTOME
GAB2	PTPN11	REACTOME
PSPN	PTPN11	REACTOME
GAB1	PTPN11	REACTOME
GFRA3	PTPN11	REACTOME
ARTN	PIK3CB	REACTOME
SHC1	PIK3CB	REACTOME
GFRA3	PIK3R1	REACTOME
NRTN	PIK3CD	REACTOME
GFRA3	PIK3CD	REACTOME
GFRA4	PIK3CA	REACTOME
GFRA3	PIK3CB	REACTOME
GRB2	PIK3CD	REACTOME
GAB1	PIK3CA	REACTOME
GAB2	PIK3CB	REACTOME
RET	PIK3CB	REACTOME
GFRA4	PIK3R1	REACTOME
GDNF	PIK3CA	REACTOME
GAB1	PIK3R1	REACTOME
SHC1	PIK3R1	REACTOME
RET	PIK3R1	REACTOME
GFRA1	PIK3CB	REACTOME
GDNF	PIK3CB	REACTOME
GAB2	PIK3R1	REACTOME
SHC1	PIK3CA	REACTOME
NRTN	PIK3CA	REACTOME
GFRA3	PIK3CA	REACTOME
GAB2	PIK3CA	REACTOME
NRTN	PIK3CB	REACTOME
NRTN	PIK3R1	REACTOME
RET	PIK3CD	REACTOME
GFRA2	PIK3CD	REACTOME
GFRA1	PIK3R1	REACTOME
GFRA4	PIK3CD	REACTOME
ARTN	PIK3CA	REACTOME
GFRA2	PIK3R1	REACTOME
PSPN	PIK3CA	REACTOME
GAB1	PIK3CD	REACTOME
GDNF	PIK3R1	REACTOME
GDNF	PIK3CD	REACTOME
GFRA1	PIK3CA	REACTOME
GFRA4	PIK3CB	REACTOME
PSPN	PIK3CD	REACTOME
GAB1	PIK3CB	REACTOME
GFRA1	PIK3CD	REACTOME
PSPN	PIK3CB	REACTOME
GFRA2	PIK3CA	REACTOME
GRB2	PIK3R1	REACTOME
GRB2	PIK3CB	REACTOME
GFRA2	PIK3CB	REACTOME
GRB2	PIK3CA	REACTOME
RET	PIK3CA	REACTOME
PSPN	PIK3R1	REACTOME
GAB2	PIK3CD	REACTOME
ARTN	PIK3R1	REACTOME
SHC1	PIK3CD	REACTOME
ARTN	PIK3CD	REACTOME
GFRA2	FRS2	REACTOME
PSPN	FRS2	REACTOME
GDNF	FRS2	REACTOME
GFRA1	FRS2	REACTOME
RET	FRS2	REACTOME
ARTN	FRS2	REACTOME
GFRA3	FRS2	REACTOME
GFRA4	FRS2	REACTOME
NRTN	FRS2	REACTOME
GDNF	GRB2	REACTOME
GFRA3	GRB2	REACTOME
ARTN	GRB2	REACTOME
GFRA2	GRB2	REACTOME
RET	GRB2	REACTOME
GFRA1	GRB2	REACTOME
PSPN	GRB2	REACTOME
GFRA4	GRB2	REACTOME
NRTN	GRB2	REACTOME
GFRA2	GRB2	REACTOME
GFRA1	SOS1	REACTOME
PSPN	SOS1	REACTOME
GDNF	SOS1	REACTOME
NRTN	GRB2	REACTOME
ARTN	SOS1	REACTOME
RET	SOS1	REACTOME
GFRA3	SOS1	REACTOME
GFRA4	GRB2	REACTOME
GFRA1	GRB2	REACTOME
GFRA3	GRB2	REACTOME
GDNF	GRB2	REACTOME
PSPN	GRB2	REACTOME
RET	GRB2	REACTOME
GFRA4	SOS1	REACTOME
NRTN	SOS1	REACTOME
ARTN	GRB2	REACTOME
GFRA2	SOS1	REACTOME
GRB10	GDNF	REACTOME
GRB7	RET	REACTOME
GRB7	PSPN	REACTOME
GRB7	ARTN	REACTOME
GRB10	GFRA2	REACTOME
GRB7	GFRA4	REACTOME
GRB7	GFRA2	REACTOME
GRB10	GFRA1	REACTOME
GRB10	GFRA3	REACTOME
GRB10	RET	REACTOME
GRB7	GFRA1	REACTOME
GRB7	GFRA3	REACTOME
GRB10	GFRA4	REACTOME
GRB10	NRTN	REACTOME
GRB10	PSPN	REACTOME
GRB7	NRTN	REACTOME
GRB10	ARTN	REACTOME
GRB7	GDNF	REACTOME
PLCG1	PSPN	REACTOME
PLCG1	ARTN	REACTOME
PLCG1	GFRA2	REACTOME
PLCG1	GFRA1	REACTOME
PLCG1	GFRA3	REACTOME
PLCG1	GFRA4	REACTOME
PLCG1	RET	REACTOME
PLCG1	NRTN	REACTOME
PLCG1	GDNF	REACTOME
SHC1	PSPN	REACTOME
SHC1	GFRA2	REACTOME
SHC1	ARTN	REACTOME
SHC1	GDNF	REACTOME
SHC1	GFRA3	REACTOME
SHC1	NRTN	REACTOME
SHC1	GFRA1	REACTOME
SHC1	GFRA4	REACTOME
SHC1	RET	REACTOME
GFRA2	SRC	REACTOME
GFRA1	SRC	REACTOME
GFRA2	RAP1GAP	REACTOME
GFRA4	RAP1GAP	REACTOME
GFRA1	RAP1GAP	REACTOME
NRTN	RAP1GAP	REACTOME
RET	SRC	REACTOME
GFRA3	RAP1GAP	REACTOME
NRTN	SRC	REACTOME
RET	RAP1GAP	REACTOME
PSPN	RAP1GAP	REACTOME
ARTN	RAP1GAP	REACTOME
GDNF	SRC	REACTOME
GDNF	RAP1GAP	REACTOME
PSPN	SRC	REACTOME
ARTN	SRC	REACTOME
GFRA4	SRC	REACTOME
GFRA3	SRC	REACTOME
SHC1	GFRA2	REACTOME
SHC1	GFRA3	REACTOME
SHC1	ARTN	REACTOME
SHC1	PSPN	REACTOME
SHC1	NRTN	REACTOME
SHC1	GDNF	REACTOME
SHC1	GFRA4	REACTOME
SHC1	RET	REACTOME
SHC1	GFRA1	REACTOME
GRB2	PSPN	REACTOME
GRB2	GFRA3	REACTOME
GRB2	GDNF	REACTOME
GRB2	GFRA2	REACTOME
GRB2	ARTN	REACTOME
GRB2	SHC1	REACTOME
GRB2	RET	REACTOME
GRB2	GFRA4	REACTOME
GRB2	NRTN	REACTOME
GRB2	GFRA1	REACTOME
RET	SOS1	REACTOME
RET	GRB2	REACTOME
GFRA3	SOS1	REACTOME
GFRA4	GRB2	REACTOME
NRTN	GRB2	REACTOME
GFRA2	SOS1	REACTOME
GFRA3	GRB2	REACTOME
GDNF	GRB2	REACTOME
PSPN	SOS1	REACTOME
ARTN	GRB2	REACTOME
SHC1	SOS1	REACTOME
ARTN	SOS1	REACTOME
SHC1	GRB2	REACTOME
GFRA1	GRB2	REACTOME
PSPN	GRB2	REACTOME
GFRA2	GRB2	REACTOME
GFRA4	SOS1	REACTOME
GFRA1	SOS1	REACTOME
NRTN	SOS1	REACTOME
GDNF	SOS1	REACTOME
PSPN	PSPN	REACTOME
PSPN	GDNF	REACTOME
GFRA4	NRTN	REACTOME
GDNF	GDNF	REACTOME
GFRA4	GFRA3	REACTOME
GFRA4	GFRA2	REACTOME
RET	PSPN	REACTOME
ARTN	NRTN	REACTOME
RET	RET	REACTOME
GFRA2	NRTN	REACTOME
GFRA1	GFRA2	REACTOME
GFRA4	GFRA4	REACTOME
GFRA1	GFRA3	REACTOME
GFRA3	GDNF	REACTOME
GFRA4	GDNF	REACTOME
GFRA4	PSPN	REACTOME
RET	GDNF	REACTOME
ARTN	ARTN	REACTOME
PSPN	GFRA1	REACTOME
RET	GFRA1	REACTOME
GFRA1	GDNF	REACTOME
GFRA1	GFRA1	REACTOME
GFRA4	RET	REACTOME
PSPN	ARTN	REACTOME
GFRA2	GFRA2	REACTOME
ARTN	GFRA1	REACTOME
NRTN	GDNF	REACTOME
ARTN	GFRA2	REACTOME
GFRA3	NRTN	REACTOME
NRTN	NRTN	REACTOME
GFRA4	GFRA1	REACTOME
PSPN	GFRA3	REACTOME
GFRA2	GDNF	REACTOME
GFRA3	GFRA2	REACTOME
RET	NRTN	REACTOME
PSPN	GFRA2	REACTOME
GFRA3	GFRA3	REACTOME
RET	GFRA2	REACTOME
GFRA1	NRTN	REACTOME
PSPN	NRTN	REACTOME
RET	ARTN	REACTOME
RET	GFRA3	REACTOME
GFRA4	ARTN	REACTOME
ARTN	GDNF	REACTOME
ARTN	GFRA3	REACTOME
FECH	FECH	REACTOME
TEK	ANGPT1	REACTOME
TEK	TEK	REACTOME
ANGPT1	ANGPT1	REACTOME
AOX1	AOX1	REACTOME
C1S	C1S	REACTOME
CPOX	CPOX	REACTOME
ENPP1	ENPP1	REACTOME
ENPP2	ENPP2	REACTOME
ENPP3	ENPP3	REACTOME
GNPNAT1	GNPNAT1	REACTOME
INS	INS	REACTOME
INS	INS	REACTOME
SOD1	SOD1	REACTOME
HOMER2	GRM1	REACTOME
HOMER2	GRM5	REACTOME
HOMER1	GRM1	REACTOME
HOMER3	GRM1	REACTOME
HOMER3	GRM5	REACTOME
HOMER1	GRM5	REACTOME
CBR4	CBR4	REACTOME
HSP90AB1	PTGES3	REACTOME
HSP90AB1	HSP90AB1	REACTOME
HSP90AB1	AIP	REACTOME
PTGES3	AIP	REACTOME
HTR3A	HTR3A	REACTOME
HTR3B	HTR3A	REACTOME
HTR3B	HTR3B	REACTOME
HTR3C	HTR3A	REACTOME
HTR3A	HTR3A	REACTOME
HTR3C	HTR3C	REACTOME
HTR3A	HTR3A	REACTOME
HTR3A	HTR3D	REACTOME
HTR3D	HTR3D	REACTOME
HTR3A	HTR3E	REACTOME
HTR3E	HTR3E	REACTOME
HTR3A	HTR3A	REACTOME
IL12B	IL12B	REACTOME
IL12B	IL12B	REACTOME
IL27RA	IL27RA	REACTOME
MMAA	MMAA	REACTOME
MMAA	MMAA	REACTOME
MMAA	MMAA	REACTOME
MMAA	MMUT	REACTOME
MMAA	MMAA	REACTOME
MMAA	MMAA	REACTOME
MMAA	MMAA	REACTOME
MMAA	MMAA	REACTOME
MMAA	MMAA	REACTOME
MMAA	MMUT	REACTOME
MMAA	MMAA	REACTOME
MMAA	MMUT	REACTOME
MMAA	MMAA	REACTOME
MMAA	MMUT	REACTOME
MMAA	MMAA	REACTOME
MMAA	MMUT	REACTOME
MOCS2	MOCS2	REACTOME
MOCS2	MOCS2	REACTOME
MOCS2	MOCS2	REACTOME
MOCS2	MOCS2	REACTOME
MOCS2	MOCS2	REACTOME
MOCS2	MOCS2	REACTOME
MTHFD1	MTHFD1	REACTOME
MTHFR	MTHFR	REACTOME
MMUT	MMUT	REACTOME
MMUT	MMUT	REACTOME
PNPO	PNPO	REACTOME
PPCS	PPCS	REACTOME
PPOX	PPOX	REACTOME
GLG1	GLG1	REACTOME
GLG1	SPN	REACTOME
SELPLG	SPN	REACTOME
SELE	CD44	REACTOME
CD44	GLG1	REACTOME
SELE	SELPLG	REACTOME
SELPLG	SELPLG	REACTOME
CD44	CD44	REACTOME
SELE	SPN	REACTOME
SELE	GLG1	REACTOME
CD44	SPN	REACTOME
SPN	SPN	REACTOME
SELPLG	CD44	REACTOME
SELPLG	GLG1	REACTOME
SOD1	SOD1	REACTOME
SOD1	CCS	REACTOME
ACP5	ACP5	REACTOME
UAP1	UAP1	REACTOME
UROD	UROD	REACTOME
PRLR	GH2	REACTOME
PRLR	JAK2	REACTOME
PRLR	CSH1	REACTOME
PRLR	PRL	REACTOME
JAK2	GH1	REACTOME
JAK2	GH2	REACTOME
JAK2	JAK2	REACTOME
PRLR	PRLR	REACTOME
PRLR	GH1	REACTOME
JAK2	PRL	REACTOME
JAK2	CSH1	REACTOME
STAT3	STAT3	REACTOME
STAT4	TYK2	REACTOME
STAT4	IL12RB2	REACTOME
STAT4	JAK2	REACTOME
STAT4	IL12B	REACTOME
STAT4	IL12RB1	REACTOME
STAT4	STAT4	REACTOME
STAT4	IL12A	REACTOME
STAT4	JAK1	REACTOME
DDX58	DDX58	REACTOME
DDX58	RNF135	REACTOME
RNF135	RNF135	REACTOME
DDX58	TRIM25	REACTOME
TRIM25	TRIM25	REACTOME
TRIM25	RNF135	REACTOME
CLTC	CLTC	REACTOME
KAT5	RAD50	REACTOME
ATM	MRE11	REACTOME
ATM	RAD50	REACTOME
KAT5	MRE11	REACTOME
KAT5	NBN	REACTOME
ATM	KAT5	REACTOME
ATM	NBN	REACTOME
ATM	DNA2	REACTOME
RAD50	RBBP8	REACTOME
NBN	BRCA1	REACTOME
NBN	BLM	REACTOME
KAT5	BARD1	REACTOME
MRE11	BRIP1	REACTOME
RAD50	DNA2	REACTOME
NBN	RMI2	REACTOME
NBN	BARD1	REACTOME
BRIP1	DNA2	REACTOME
BRIP1	RMI2	REACTOME
KAT5	DNA2	REACTOME
BRIP1	WRN	REACTOME
ATM	RMI1	REACTOME
ATM	EXO1	REACTOME
RBBP8	RMI2	REACTOME
RBBP8	EXO1	REACTOME
RAD50	RMI1	REACTOME
BARD1	RMI2	REACTOME
ATM	WRN	REACTOME
BARD1	EXO1	REACTOME
NBN	RBBP8	REACTOME
ATM	BRIP1	REACTOME
KAT5	RBBP8	REACTOME
MRE11	WRN	REACTOME
KAT5	WRN	REACTOME
BRCA1	EXO1	REACTOME
MRE11	RMI1	REACTOME
NBN	RMI1	REACTOME
RAD50	EXO1	REACTOME
BRCA1	RMI2	REACTOME
ATM	BLM	REACTOME
KAT5	EXO1	REACTOME
BRIP1	BLM	REACTOME
BRIP1	EXO1	REACTOME
RAD50	WRN	REACTOME
RAD50	BLM	REACTOME
RAD50	BRIP1	REACTOME
MRE11	DNA2	REACTOME
MRE11	EXO1	REACTOME
NBN	EXO1	REACTOME
MRE11	BARD1	REACTOME
BARD1	DNA2	REACTOME
KAT5	BLM	REACTOME
RBBP8	WRN	REACTOME
MRE11	BLM	REACTOME
BARD1	BLM	REACTOME
MRE11	RMI2	REACTOME
NBN	WRN	REACTOME
BRIP1	RMI1	REACTOME
KAT5	RMI2	REACTOME
RBBP8	RMI1	REACTOME
BARD1	WRN	REACTOME
KAT5	BRCA1	REACTOME
RBBP8	DNA2	REACTOME
NBN	BRIP1	REACTOME
BARD1	BRIP1	REACTOME
BRCA1	BLM	REACTOME
ATM	BRCA1	REACTOME
MRE11	RBBP8	REACTOME
BRCA1	BRIP1	REACTOME
KAT5	BRIP1	REACTOME
BRCA1	WRN	REACTOME
NBN	DNA2	REACTOME
BARD1	RMI1	REACTOME
RAD50	BRCA1	REACTOME
KAT5	RMI1	REACTOME
BRCA1	DNA2	REACTOME
RAD50	RMI2	REACTOME
BRCA1	RMI1	REACTOME
RBBP8	BRIP1	REACTOME
RBBP8	BLM	REACTOME
RAD50	BARD1	REACTOME
ATM	RMI2	REACTOME
ATM	RBBP8	REACTOME
MRE11	BRCA1	REACTOME
ATM	BARD1	REACTOME
MRE11	ATM	REACTOME
ATM	KAT5	REACTOME
RAD50	KAT5	REACTOME
NBN	KAT5	REACTOME
NBN	ATM	REACTOME
RAD50	ATM	REACTOME
MRE11	KAT5	REACTOME
MRE11	BARD1	REACTOME
KAT5	BARD1	REACTOME
RAD50	BARD1	REACTOME
ATM	BRCA1	REACTOME
NBN	BRCA1	REACTOME
KAT5	BRCA1	REACTOME
MRE11	RBBP8	REACTOME
NBN	BARD1	REACTOME
RAD50	RBBP8	REACTOME
KAT5	RBBP8	REACTOME
MRE11	BRCA1	REACTOME
NBN	RBBP8	REACTOME
ATM	RBBP8	REACTOME
RAD50	BRCA1	REACTOME
ATM	BARD1	REACTOME
NBN	DNA2	REACTOME
BRIP1	RAD50	REACTOME
BRCA1	WRN	REACTOME
BRCA1	EXO1	REACTOME
BRCA1	BLM	REACTOME
BRIP1	ATM	REACTOME
MRE11	WRN	REACTOME
KAT5	WRN	REACTOME
RAD50	WRN	REACTOME
BRIP1	RMI1	REACTOME
KAT5	DNA2	REACTOME
BRCA1	RMI2	REACTOME
BRIP1	BARD1	REACTOME
RBBP8	RMI1	REACTOME
BARD1	RMI1	REACTOME
RAD50	EXO1	REACTOME
NBN	RMI2	REACTOME
BARD1	WRN	REACTOME
RBBP8	EXO1	REACTOME
BRIP1	DNA2	REACTOME
MRE11	BLM	REACTOME
BARD1	DNA2	REACTOME
BARD1	RMI2	REACTOME
RAD50	RMI1	REACTOME
ATM	EXO1	REACTOME
BRIP1	WRN	REACTOME
NBN	BLM	REACTOME
KAT5	RMI2	REACTOME
ATM	RMI1	REACTOME
MRE11	RMI2	REACTOME
ATM	WRN	REACTOME
NBN	WRN	REACTOME
BARD1	EXO1	REACTOME
BRIP1	MRE11	REACTOME
RAD50	DNA2	REACTOME
RBBP8	WRN	REACTOME
ATM	DNA2	REACTOME
RBBP8	DNA2	REACTOME
BRIP1	NBN	REACTOME
RBBP8	RMI2	REACTOME
BARD1	BLM	REACTOME
NBN	EXO1	REACTOME
BRIP1	EXO1	REACTOME
KAT5	RMI1	REACTOME
KAT5	BLM	REACTOME
BRIP1	RMI2	REACTOME
RAD50	BLM	REACTOME
BRIP1	BRCA1	REACTOME
MRE11	RMI1	REACTOME
NBN	RMI1	REACTOME
BRIP1	RBBP8	REACTOME
RAD50	RMI2	REACTOME
RBBP8	BLM	REACTOME
ATM	BLM	REACTOME
BRIP1	KAT5	REACTOME
BRCA1	DNA2	REACTOME
KAT5	EXO1	REACTOME
BRIP1	BLM	REACTOME
ATM	RMI2	REACTOME
BRCA1	RMI1	REACTOME
MRE11	DNA2	REACTOME
MRE11	EXO1	REACTOME
TIMMDC1	NDUFAF5	REACTOME
TIMMDC1	NDUFAF6	REACTOME
NDUFAF3	NDUFAF5	REACTOME
NDUFAF3	ND1	REACTOME
NDUFAF3	NDUFAF6	REACTOME
NDUFAF5	ND1	REACTOME
NDUFAF4	ND1	REACTOME
TIMMDC1	ND1	REACTOME
ND1	NDUFAF6	REACTOME
NDUFAF5	NDUFAF6	REACTOME
NDUFAF4	NDUFAF6	REACTOME
NDUFAF4	NDUFAF5	REACTOME
ND3	ND2	REACTOME
ND2	ND6	REACTOME
ND3	NDUFB6	REACTOME
ND6	NDUFB6	REACTOME
ND2	NDUFB6	REACTOME
ND3	ND6	REACTOME
SUMO1	SUMO1	REACTOME
SUMO1	CREBBP	REACTOME
SUMO1	CREBBP	REACTOME
SUMO1	SUMO1	REACTOME
SUMO1	SUMO1	REACTOME
SUMO1	CREBBP	REACTOME
SUMO1	SUMO1	REACTOME
SUMO1	FOXL2	REACTOME
SUMO1	FOXL2	REACTOME
SUMO1	SUMO1	REACTOME
SUMO1	SUMO1	REACTOME
FOXL2	SUMO1	REACTOME
MRTFA	SUMO1	REACTOME
SUMO1	SUMO1	REACTOME
SUMO1	SUMO1	REACTOME
SUMO1	SUMO1	REACTOME
SUMO1	MRTFA	REACTOME
MRTFA	SUMO1	REACTOME
SUMO1	SUMO1	REACTOME
SUMO1	SUMO1	REACTOME
NCOA2	SUMO1	REACTOME
NCOA2	SUMO1	REACTOME
SUMO1	SUMO1	REACTOME
SUMO1	NCOA2	REACTOME
SUMO1	SUMO1	REACTOME
SUMO1	SUMO1	REACTOME
SUMO1	SUMO1	REACTOME
SUMO1	PGR	REACTOME
SUMO1	PGR	REACTOME
SUMO1	SUMO1	REACTOME
SUMO1	PGR	REACTOME
SUMO1	SUMO1	REACTOME
SUMO1	SUMO1	REACTOME
SUMO1	SUMO1	REACTOME
SUMO1	SUMO1	REACTOME
PML	SUMO1	REACTOME
PML	SUMO1	REACTOME
PML	SUMO1	REACTOME
SUMO1	SUMO1	REACTOME
SUMO1	RAD52	REACTOME
SUMO1	SUMO1	REACTOME
SUMO1	RAD52	REACTOME
RAD52	SUMO1	REACTOME
SUMO1	SUMO1	REACTOME
SUMO1	SUMO1	REACTOME
SUMO1	SUMO1	REACTOME
SUMO1	SUMO1	REACTOME
RANBP2	SUMO1	REACTOME
RANBP2	SUMO1	REACTOME
RANBP2	SUMO1	REACTOME
SUMO1	SUMO1	REACTOME
THRB	SUMO1	REACTOME
SUMO1	SUMO1	REACTOME
SUMO1	SUMO1	REACTOME
SUMO1	THRB	REACTOME
SUMO1	THRB	REACTOME
SUMO1	SUMO1	REACTOME
SUMO1	SUMO1	REACTOME
SUMO1	SUMO1	REACTOME
SUMO1	SUMO1	REACTOME
SUMO1	VHL	REACTOME
SUMO1	VHL	REACTOME
SUMO1	VHL	REACTOME
WRN	SUMO1	REACTOME
WRN	SUMO1	REACTOME
WRN	SUMO1	REACTOME
SUMO1	SUMO1	REACTOME
SUMO1	SUMO1	REACTOME
SUMO1	SUMO1	REACTOME
TNFRSF13C	TNFRSF13C	REACTOME
TNFSF13B	TNFRSF13C	REACTOME
TNFRSF13C	TRAF3	REACTOME
TNFSF13B	BIRC3	REACTOME
TNFSF13B	MAP3K14	REACTOME
TNFRSF13C	BIRC2	REACTOME
TNFSF13B	TRAF3	REACTOME
TNFRSF13C	TRAF2	REACTOME
TNFSF13B	BIRC2	REACTOME
TNFRSF13C	MAP3K14	REACTOME
TNFSF13B	TRAF2	REACTOME
TNFRSF13C	BIRC3	REACTOME
CLTC	CLTC	REACTOME
CLTC	CLTC	REACTOME
TNFSF12	TNFRSF12A	REACTOME
TNFRSF12A	TNFRSF12A	REACTOME
TNFSF12	TNFRSF12A	REACTOME
TNFRSF12A	TRAF3	REACTOME
TNFSF12	BIRC3	REACTOME
TNFRSF12A	BIRC2	REACTOME
TNFSF12	BIRC2	REACTOME
TNFRSF12A	BIRC3	REACTOME
TNFSF12	TRAF3	REACTOME
TNFSF12	TRAF2	REACTOME
TNFSF12	BIRC3	REACTOME
TNFRSF12A	TRAF2	REACTOME
TNFSF12	MAP3K14	REACTOME
TNFRSF12A	MAP3K14	REACTOME
TNFSF12	MAP3K14	REACTOME
TNFSF12	TRAF2	REACTOME
TNFSF12	TRAF3	REACTOME
TNFSF12	BIRC2	REACTOME
GPHN	GPHN	REACTOME
LTBR	TNFSF14	REACTOME
LTBR	LTBR	REACTOME
MAP3K14	TNFSF14	REACTOME
BIRC2	LTBR	REACTOME
BIRC2	TNFSF14	REACTOME
MAP3K14	LTBR	REACTOME
BIRC3	LTBR	REACTOME
BIRC3	TNFSF14	REACTOME
TRAF2	TNFSF14	REACTOME
TRAF3	TNFSF14	REACTOME
TRAF2	LTBR	REACTOME
TRAF3	LTBR	REACTOME
MMAB	MMAB	REACTOME
TNFRSF4	TNFSF4	REACTOME
TNFRSF4	TNFRSF4	REACTOME
PPCDC	PPCDC	REACTOME
TNFRSF11A	TNFSF11	REACTOME
TNFRSF11A	TNFSF11	REACTOME
TNFRSF11A	TNFRSF11A	REACTOME
MAP3K14	TNFSF11	REACTOME
TRAF3	TNFRSF11A	REACTOME
TRAF3	TNFSF11	REACTOME
TRAF2	TNFSF11	REACTOME
BIRC3	TNFSF11	REACTOME
TRAF3	TNFSF11	REACTOME
BIRC2	TNFSF11	REACTOME
BIRC2	TNFSF11	REACTOME
TRAF2	TNFSF11	REACTOME
BIRC3	TNFRSF11A	REACTOME
TRAF2	TNFRSF11A	REACTOME
MAP3K14	TNFRSF11A	REACTOME
BIRC3	TNFSF11	REACTOME
BIRC2	TNFRSF11A	REACTOME
MAP3K14	TNFSF11	REACTOME
MAP3K8	TNIP2	REACTOME
MAP3K8	NFKB1	REACTOME
TNIP2	NFKB1	REACTOME
EIF1AX	EIF2S3	REACTOME
EIF1AX	EIF2S1	REACTOME
EIF1AX	EIF2S2	REACTOME
PC	PC	REACTOME
PC	PC	REACTOME
PC	PC	REACTOME
TDRD6	TDRKH	REACTOME
TDRD6	TDRKH	REACTOME
TDRD6	TDRKH	REACTOME
TDRD6	TDRKH	REACTOME
NMNAT3	NMNAT3	REACTOME
ABCA1	ABCA1	REACTOME
ABCA1	ABCA1	REACTOME
ABCA1	ABCA1	REACTOME
APOA1	ABCA1	REACTOME
SUFU	GLI3	REACTOME
ND1	ND2	REACTOME
ND1	NDUFB6	REACTOME
ND1	ND3	REACTOME
ND1	ND6	REACTOME
GFM2	MRRF	REACTOME
GGPS1	GGPS1	REACTOME
MCCC1	MCCC1	REACTOME
MCCC2	MCCC1	REACTOME
MCCC2	MCCC2	REACTOME
MCCC2	MCCC1	REACTOME
MCCC2	MCCC2	REACTOME
MCCC1	MCCC1	REACTOME
PCCB	PCCB	REACTOME
PCCA	PCCA	REACTOME
PCCB	PCCA	REACTOME
PCCB	PCCB	REACTOME
PCCA	PCCB	REACTOME
PCCA	PCCA	REACTOME
PCCB	PCCA	REACTOME
PCCA	PCCA	REACTOME
PCCB	PCCB	REACTOME
INS	INS	REACTOME
INS	INS	REACTOME
INS	INS	REACTOME
INS	INS	REACTOME
INS	INS	REACTOME
INS	INS	REACTOME
GJA1	GJA1	REACTOME
INS	INS	REACTOME
INS	INS	REACTOME
INS	INS	REACTOME
INS	INS	REACTOME
INS	INS	REACTOME
INS	INS	REACTOME
INS	INS	REACTOME
INS	INS	REACTOME
INS	INS	REACTOME
MCCC2	MCCC2	REACTOME
MCCC1	MCCC1	REACTOME
MCCC2	MCCC1	REACTOME
NMNAT1	NMNAT1	REACTOME
INS	INS	REACTOME
INS	INS	REACTOME
UGDH	UGDH	REACTOME
ND3	ND4	REACTOME
ND1	ND4	REACTOME
ND6	ND5	REACTOME
ND2	ND4	REACTOME
ND4	ND5	REACTOME
NDUFB6	ND4	REACTOME
ND3	ND5	REACTOME
NDUFB6	ND5	REACTOME
ND6	ND4	REACTOME
ND1	ND5	REACTOME
ND2	ND5	REACTOME
NDUFAF4	ND4	REACTOME
NDUFAF5	ND4	REACTOME
NDUFAF4	ND5	REACTOME
TIMMDC1	ND5	REACTOME
NDUFAF5	ND5	REACTOME
NDUFAF6	ND5	REACTOME
ND4	ND5	REACTOME
NDUFAF6	ND4	REACTOME
TIMMDC1	ND4	REACTOME
ND1	ND4	REACTOME
ND1	ND5	REACTOME
NDUFAF3	ND4	REACTOME
NDUFAF3	ND5	REACTOME
ALAD	ALAD	REACTOME
ALAD	ALAD	REACTOME
UGP2	UGP2	REACTOME
NDUFS5	ND5	REACTOME
NDUFS5	TIMMDC1	REACTOME
NDUFS5	NDUFAF6	REACTOME
NDUFS5	NDUFAF5	REACTOME
NDUFS5	NDUFAF3	REACTOME
NDUFS5	ND4	REACTOME
NDUFS5	ND1	REACTOME
NDUFS5	NDUFAF4	REACTOME
A2M	A2M	REACTOME
AADAT	AADAT	REACTOME
AASS	AASS	REACTOME
ABCB7	ABCB7	REACTOME
ABCA1	ABCA1	REACTOME
ABCA1	ABCA1	REACTOME
TBL1XR1	NR1H3	REACTOME
HDAC3	NR1H3	REACTOME
GPS2	RXRA	REACTOME
TBL1X	RXRA	REACTOME
GPS2	NR1H3	REACTOME
NCOR2	RXRA	REACTOME
NCOR2	NR1H3	REACTOME
NCOR1	RXRA	REACTOME
HDAC3	RXRA	REACTOME
NCOR1	NR1H3	REACTOME
TBL1X	NR1H3	REACTOME
TBL1XR1	RXRA	REACTOME
ENSEMBL	NR1H2-204	REACTOME
ENSEMBL	NR1H2-204	REACTOME
ENSEMBL	NR1H2-204	REACTOME
ENSEMBL	NR1H2-204	REACTOME
NCOR2	RXRA	REACTOME
HDAC3	RXRA	REACTOME
TBL1X	NR1H3	REACTOME
GPS2	NR1H3	REACTOME
TBL1X	RXRA	REACTOME
ENSEMBL	NR1H2-204	REACTOME
ENSEMBL	NR1H2-204	REACTOME
TBL1XR1	RXRA	REACTOME
ENSEMBL	NR1H2-204	REACTOME
NCOR2	NR1H3	REACTOME
NCOR1	NR1H3	REACTOME
NCOR1	RXRA	REACTOME
GPS2	RXRA	REACTOME
TBL1XR1	NR1H3	REACTOME
ENSEMBL	NR1H2-204	REACTOME
HDAC3	NR1H3	REACTOME
APOA1	ABCA7	REACTOME
ABCB9	ABCB9	REACTOME
ABCD1	ABCD1	REACTOME
ABCD1	ABCD1	REACTOME
ABCD1	ABCD2	REACTOME
ABCD2	ABCD1	REACTOME
ABCD3	ABCD1	REACTOME
ABCD3	ABCD1	REACTOME
ABCD3	ABCD2	REACTOME
ABCD3	ABCD2	REACTOME
RNASEL	ABCE1	REACTOME
ABCE1	RNASEL	REACTOME
ABCG1	ABCG1	REACTOME
ABCG2	ABCG2	REACTOME
ABCG4	ABCG4	REACTOME
ABCG5	ABCG8	REACTOME
ABL1	CTNNA2	REACTOME
ABL1	CTNNA1	REACTOME
ABL1	CTNNB1	REACTOME
ABL1	SPAG9	REACTOME
ABL1	BOC	REACTOME
ABL1	CDC42	REACTOME
ABL1	BNIP2	REACTOME
ABL1	CDON	REACTOME
ABL1	CDH15	REACTOME
ABL1	CDH2	REACTOME
ACAA2	ACAA2	REACTOME
ACAD8	ACAD8	REACTOME
ACADL	ACADL	REACTOME
ACADM	ACADM	REACTOME
ACADS	ACADS	REACTOME
ACADSB	ACADSB	REACTOME
ACADVL	ACADVL	REACTOME
ACAT1	ACAT1	REACTOME
ACAT2	ACAT2	REACTOME
GOLGB1	ACBD3	REACTOME
ACLY	ACLY	REACTOME
ACMSD	ACMSD	REACTOME
ACOT12	ACOT12	REACTOME
ACOT13	ACOT13	REACTOME
ACOT7	ACOT7	REACTOME
ACOX1	ACOX1	REACTOME
ACTN2	ACTN2	REACTOME
DCTN5	ACTR10	REACTOME
DCTN6	ACTR10	REACTOME
DCTN4	ACTR10	REACTOME
ACVR2A	ACVR1B	REACTOME
ACVR1B	ACVR1B	REACTOME
ACVR2B	ACVR1B	REACTOME
ACVR2B	ACVR2B	REACTOME
ACVR2B	CFC1	REACTOME
ACVR1B	TDGF1	REACTOME
TDGF1	TDGF1	REACTOME
ACVR2A	TDGF1	REACTOME
ACVR2B	TDGF1	REACTOME
CFC1	CFC1	REACTOME
TDGF1	CFC1	REACTOME
ACVR1B	CFC1	REACTOME
ACVR2A	ACVR2A	REACTOME
ACVR2A	CFC1	REACTOME
ACVR2B	ACVR2A	REACTOME
ACVR1C	TDGF1	REACTOME
ACVR2B	ACVR1C	REACTOME
TDGF1	CFC1	REACTOME
ACVR1C	ACVR1C	REACTOME
ACVR2B	TDGF1	REACTOME
ACVR1C	CFC1	REACTOME
ACVR2B	ACVR2B	REACTOME
TDGF1	TDGF1	REACTOME
CFC1	CFC1	REACTOME
ACVR2B	CFC1	REACTOME
ACVRL1	GDF2	REACTOME
ACVRL1	BMP10	REACTOME
ACY1	ACY1	REACTOME
ACY3	ACY3	REACTOME
TSPAN14	ADAM10	REACTOME
TSPAN15	ADAM10	REACTOME
TSPAN33	ADAM10	REACTOME
TSPAN5	ADAM10	REACTOME
ADAM10	TSPAN15	REACTOME
ADAM10	TSPAN14	REACTOME
ADAM10	TSPAN5	REACTOME
ADAM10	TSPAN33	REACTOME
LGI1	CACNG8	REACTOME
DLG4	ADAM23	REACTOME
LGI1	DLG4	REACTOME
CACNG3	ADAM23	REACTOME
CACNG8	ADAM23	REACTOME
ADAM22	ADAM23	REACTOME
LGI1	ADAM22	REACTOME
LGI1	CACNG3	REACTOME
LGI1	ADAM23	REACTOME
LGI1	CACNG2	REACTOME
CACNG2	ADAM23	REACTOME
LGI1	CACNG4	REACTOME
CACNG4	ADAM23	REACTOME
DLG4	CACNG2	REACTOME
DLG4	CACNG8	REACTOME
DLG4	CACNG3	REACTOME
CACNG4	ADAM22	REACTOME
CACNG8	ADAM22	REACTOME
DLG4	ADAM22	REACTOME
CACNG3	ADAM22	REACTOME
CACNG2	ADAM22	REACTOME
DLG4	CACNG4	REACTOME
ADAR	ADAR	REACTOME
ADARB1	ADARB1	REACTOME
CALM1	ADCY8	REACTOME
CALM1	ADCY1	REACTOME
ADCYAP1	NTRK2	REACTOME
ADCYAP1R1	NTRK1	REACTOME
ADCYAP1	NTRK1	REACTOME
ADCYAP1R1	NTRK2	REACTOME
ADCYAP1	ADCYAP1R1	REACTOME
ADCYAP1R1	NTRK1	REACTOME
ADCYAP1	NTRK2	REACTOME
ADCYAP1R1	NTRK2	REACTOME
ADCYAP1	NTRK1	REACTOME
ADCYAP1	ADCYAP1R1	REACTOME
ADCYAP1R1	ADCYAP1	REACTOME
ADCYAP1R1	ADCYAP1	REACTOME
ADCYAP1R1	ADCYAP1	REACTOME
ADD2	ADD1	REACTOME
ADD2	DMTN	REACTOME
ADD1	DMTN	REACTOME
ADD1	ADD3	REACTOME
ADD3	DMTN	REACTOME
ADD1	DMTN	REACTOME
ADH1A	ADH1A	REACTOME
ADH1B	ADH1B	REACTOME
ADH1C	ADH1C	REACTOME
ALDH1L2	ALDH1L2	REACTOME
ADH4	ADH4	REACTOME
ADH5	ADH5	REACTOME
ADH7	ADH7	REACTOME
ADIPOQ	ADIPOQ	REACTOME
ADIPOQ	ADIPOR1	REACTOME
ADIPOR1	ADIPOR1	REACTOME
MYL3	MYL1	REACTOME
MYL4	MYL4	REACTOME
MYH6	MYL4	REACTOME
MYL2	MYL2	REACTOME
MYL2	MYL1	REACTOME
[truncated: 58,600 more rows]
