# Supplementary material for: A novel network control model for identifying personalized driver genes in cancer
Source: PLoS Comput Biol. 2019 Nov 25;15(11):e1007520. doi: 10.1371/journal.pcbi.1007520 (PMC6901264; doi:10.1371/journal.pcbi.1007520)
Supplement: S7 File — (XLSX) [file pcbi.1007520.s007.xlsx]

## Sheet: BRCA
Pathways name	Patient Frequency
Acute myeloid leukemia	0.964286
Adipocytokine signaling pathway	0.928571
Amyotrophic lateral sclerosis (ALS)	0.839286
Bladder cancer	1
Cell cycle	1
Chagas disease (American trypanosomiasis)	0.964286
Choline metabolism in cancer	0.9375
Chronic myeloid leukemia	0.991071
Colorectal cancer	0.982143
Cytosolic DNA-sensing pathway	0.892857
Dorso-ventral axis formation	0.946429
Endometrial cancer	0.9375
Epithelial cell signaling in Helicobacter pylori infection	0.973214
Epstein-Barr virus infection	0.991071
ErbB signaling pathway	0.973214
Fc epsilon RI signaling pathway	0.946429
Glioma	0.991071
Hepatitis B	0.9375
Hepatitis C	0.991071
Herpes simplex infection	0.946429
HIF-1 signaling pathway	0.955357
Influenza A	0.9375
Legionellosis	0.955357
Leishmaniasis	0.982143
Measles	0.901786
Melanoma	0.982143
NOD-like receptor signaling pathway	0.991071
Non-small cell lung cancer	0.982143
p53 signaling pathway	1
Pertussis	0.428571
Progesterone-mediated oocyte maturation	0.928571
Prolactin signaling pathway	0.946429
Prostate cancer	1
Renal cell carcinoma	0.955357
RIG-I-like receptor signaling pathway	0.964286
Salmonella infection	0.955357
Shigellosis	0.973214
Small cell lung cancer	0.75
Thyroid cancer	0.973214
Thyroid hormone signaling pathway	0.910714
TNF signaling pathway	0.982143
Toll-like receptor signaling pathway	0.955357
Viral carcinogenesis	0.875
Adherens junction	0.0803571
Inflammatory bowel disease (IBD)	0.0892857
Non-alcoholic fatty liver disease (NAFLD)	0.0178571
Cocaine addiction	0.00892857
mTOR signaling pathway	0.00892857

## Sheet: COAD
Pathways name	Patient Frequency
Acute myeloid leukemia	0.16
Adipocytokine signaling pathway	0.14
Cell cycle	0.42
Choline metabolism in cancer	0.1
Chronic myeloid leukemia	0.24
Colorectal cancer	0.22
Cytosolic DNA-sensing pathway	0.06
Dorso-ventral axis formation	0.14
Endometrial cancer	0.04
Epithelial cell signaling in Helicobacter pylori infection	0.2
Epstein-Barr virus infection	0.3
ErbB signaling pathway	0.18
Fc epsilon RI signaling pathway	0.1
Hepatitis B	0.1
Hepatitis C	0.16
mTOR signaling pathway	0.02
NOD-like receptor signaling pathway	0.14
Progesterone-mediated oocyte maturation	0.14
Prostate cancer	0.22
Renal cell carcinoma	0.08
RIG-I-like receptor signaling pathway	0.12
Salmonella infection	0.06
Shigellosis	0.12
Small cell lung cancer	0.1
Thyroid cancer	0.08
Thyroid hormone signaling pathway	0.06
TNF signaling pathway	0.12
Transcriptional misregulation in cancer	0.04
Wnt signaling pathway	0.04
Non-alcoholic fatty liver disease (NAFLD)	0.08
Bladder cancer	0.12
Chagas disease (American trypanosomiasis)	0.12
Glioma	0.16
Influenza A	0.06
Leishmaniasis	0.16
Measles	0.1
Melanoma	0.1
Non-small cell lung cancer	0.14
p53 signaling pathway	0.5
Pancreatic cancer	0.1
Prolactin signaling pathway	0.1
Toll-like receptor signaling pathway	0.08
Herpes simplex infection	0.08
Adherens junction	0.06
Cocaine addiction	0.02
Inflammatory bowel disease (IBD)	0.06
Pertussis	0.02
Mineral absorption	0.14
Apoptosis	0.02
Legionellosis	0.06
Ubiquinone and other terpenoid-quinone biosynthesis	0.06
Viral carcinogenesis	0.08
Gastric acid secretion	0.02
Inflammatory mediator regulation of TRP channels	0.02
Amyotrophic lateral sclerosis (ALS)	0.06
Oocyte meiosis	0.02
Glycine, serine and threonine metabolism	0.02
Arachidonic acid metabolism	0.04
HIF-1 signaling pathway	0.04
Amphetamine addiction	0.04
Rheumatoid arthritis	0.06
Endocrine and other factor-regulated calcium reabsorption	0.04
Steroid biosynthesis	0.02
Calcium signaling pathway	0.02

## Sheet: LUAD
Pathways name	Patient Frequency
Acute myeloid leukemia	0.982456
Adipocytokine signaling pathway	0.982456
Amyotrophic lateral sclerosis (ALS)	0.947368
Bladder cancer	1
Cell cycle	1
Chagas disease (American trypanosomiasis)	1
Choline metabolism in cancer	1
Chronic myeloid leukemia	1
Colorectal cancer	1
Cytosolic DNA-sensing pathway	0.929825
Dorso-ventral axis formation	1
Endometrial cancer	0.947368
Epithelial cell signaling in Helicobacter pylori infection	1
Epstein-Barr virus infection	1
ErbB signaling pathway	1
Fc epsilon RI signaling pathway	1
Glioma	1
Hepatitis B	1
Hepatitis C	1
Herpes simplex infection	1
HIF-1 signaling pathway	1
Influenza A	1
Legionellosis	0.964912
Leishmaniasis	1
Measles	0.982456
Melanoma	1
NOD-like receptor signaling pathway	1
Non-small cell lung cancer	1
p53 signaling pathway	1
Progesterone-mediated oocyte maturation	1
Prolactin signaling pathway	1
Prostate cancer	1
Renal cell carcinoma	1
RIG-I-like receptor signaling pathway	1
Salmonella infection	1
Shigellosis	1
Thyroid cancer	1
Thyroid hormone signaling pathway	1
TNF signaling pathway	1
Toll-like receptor signaling pathway	1
Viral carcinogenesis	1
Pertussis	0.508772
Small cell lung cancer	0.719298
Adherens junction	0.0526316
Inflammatory bowel disease (IBD)	0.0175439
Inflammatory mediator regulation of TRP channels	0.0175439
mTOR signaling pathway	0.0175439
Toxoplasmosis	0.0175439
Ubiquinone and other terpenoid-quinone biosynthesis	0.0175439

## Sheet: LUSC
Pathways name	Patient Frequency
Acute myeloid leukemia	0.938776
Adipocytokine signaling pathway	0.897959
Amyotrophic lateral sclerosis (ALS)	0.734694
Bladder cancer	0.959184
Cell cycle	1
Chagas disease (American trypanosomiasis)	0.959184
Choline metabolism in cancer	0.897959
Chronic myeloid leukemia	0.979592
Colorectal cancer	1
Cytosolic DNA-sensing pathway	0.77551
Dorso-ventral axis formation	0.877551
Endometrial cancer	0.795918
Epithelial cell signaling in Helicobacter pylori infection	0.959184
Epstein-Barr virus infection	1
ErbB signaling pathway	0.979592
Fc epsilon RI signaling pathway	0.959184
Glioma	0.979592
Hepatitis B	0.938776
Hepatitis C	0.979592
Herpes simplex infection	0.938776
HIF-1 signaling pathway	0.77551
Inflammatory bowel disease (IBD)	0.387755
Influenza A	0.877551
Legionellosis	0.693878
Leishmaniasis	0.959184
Measles	0.734694
Melanoma	0.959184
NOD-like receptor signaling pathway	0.979592
Non-alcoholic fatty liver disease (NAFLD)	0.142857
Non-small cell lung cancer	0.959184
p53 signaling pathway	1
Pertussis	0.489796
Progesterone-mediated oocyte maturation	0.959184
Prolactin signaling pathway	0.897959
Prostate cancer	1
Renal cell carcinoma	0.979592
RIG-I-like receptor signaling pathway	0.959184
Shigellosis	0.959184
Small cell lung cancer	0.571429
Thyroid cancer	0.816327
Thyroid hormone signaling pathway	0.836735
TNF signaling pathway	0.959184
Toll-like receptor signaling pathway	0.959184
Viral carcinogenesis	0.632653
Adherens junction	0.693878
mTOR signaling pathway	0.0408163
Salmonella infection	0.77551
Malaria	0.0204082
Ubiquinone and other terpenoid-quinone biosynthesis	0.0612245
Wnt signaling pathway	0.0408163
Oocyte meiosis	0.0204082
Cocaine addiction	0.0204082

## Sheet: KICH
Pathways name	Patient Frequency
Acute myeloid leukemia	1
Adipocytokine signaling pathway	1
Amyotrophic lateral sclerosis (ALS)	1
Bladder cancer	1
Cell cycle	1
Chagas disease (American trypanosomiasis)	1
Choline metabolism in cancer	1
Chronic myeloid leukemia	1
Colorectal cancer	1
Cytosolic DNA-sensing pathway	0.956522
Dorso-ventral axis formation	1
Endometrial cancer	1
Epithelial cell signaling in Helicobacter pylori infection	1
Epstein-Barr virus infection	1
ErbB signaling pathway	1
Fc epsilon RI signaling pathway	1
Glioma	1
Hepatitis B	1
Hepatitis C	1
Herpes simplex infection	1
HIF-1 signaling pathway	1
Influenza A	1
Legionellosis	0.956522
Leishmaniasis	1
Measles	0.956522
Melanoma	1
NOD-like receptor signaling pathway	1
Non-small cell lung cancer	1
p53 signaling pathway	1
Pertussis	1
Progesterone-mediated oocyte maturation	1
Prolactin signaling pathway	1
Prostate cancer	1
Renal cell carcinoma	1
RIG-I-like receptor signaling pathway	1
Salmonella infection	1
Shigellosis	1
Small cell lung cancer	0.869565
Thyroid cancer	1
Thyroid hormone signaling pathway	1
TNF signaling pathway	1
Toll-like receptor signaling pathway	1
Viral carcinogenesis	1
Adherens junction	0.0434783
Wnt signaling pathway	0.0434783

## Sheet: KIRC
Pathways name	Patient Frequency
Acute myeloid leukemia	0.597222
Adherens junction	0.333333
Amyotrophic lateral sclerosis (ALS)	0.333333
Bladder cancer	0.902778
Cell cycle	0.972222
Chagas disease (American trypanosomiasis)	0.541667
Chronic myeloid leukemia	0.888889
Colorectal cancer	0.569444
Dorso-ventral axis formation	0.333333
Endometrial cancer	0.291667
Epithelial cell signaling in Helicobacter pylori infection	0.527778
Epstein-Barr virus infection	0.736111
ErbB signaling pathway	0.847222
Fc epsilon RI signaling pathway	0.402778
Glioma	0.944444
Hepatitis C	0.555556
HIF-1 signaling pathway	0.611111
Influenza A	0.305556
Malaria	0.0694444
Melanoma	0.805556
NOD-like receptor signaling pathway	0.791667
Non-small cell lung cancer	0.75
p53 signaling pathway	1
Pertussis	0.138889
Progesterone-mediated oocyte maturation	0.402778
Prostate cancer	0.972222
Renal cell carcinoma	0.333333
RIG-I-like receptor signaling pathway	0.555556
Salmonella infection	0.263889
Shigellosis	0.527778
Thyroid cancer	0.388889
Thyroid hormone signaling pathway	0.416667
TNF signaling pathway	0.527778
Adipocytokine signaling pathway	0.291667
Choline metabolism in cancer	0.347222
Inflammatory mediator regulation of TRP channels	0.0555556
Leishmaniasis	0.444444
Prolactin signaling pathway	0.375
Viral carcinogenesis	0.305556
Cytosolic DNA-sensing pathway	0.291667
Hepatitis B	0.222222
Herpes simplex infection	0.208333
Toll-like receptor signaling pathway	0.347222
Endocrine and other factor-regulated calcium reabsorption	0.0416667
Legionellosis	0.291667
Measles	0.222222
Ubiquinone and other terpenoid-quinone biosynthesis	0.0694444
Small cell lung cancer	0.152778
Inflammatory bowel disease (IBD)	0.0694444
Bacterial invasion of epithelial cells	0.0138889
Cocaine addiction	0.0555556
Pancreatic cancer	0.0694444
Transcriptional misregulation in cancer	0.0416667
mTOR signaling pathway	0.0277778
Wnt signaling pathway	0.0833333
Non-alcoholic fatty liver disease (NAFLD)	0.0833333
Rheumatoid arthritis	0.0138889
Prion diseases	0.0138889
Apoptosis	0.0138889

## Sheet: KIRP
Pathways name	Patient Frequency
Acute myeloid leukemia	0.709677
Adherens junction	0.483871
Adipocytokine signaling pathway	0.612903
Amyotrophic lateral sclerosis (ALS)	0.548387
Cell cycle	1
Chagas disease (American trypanosomiasis)	1
Choline metabolism in cancer	0.903226
Chronic myeloid leukemia	0.935484
Colorectal cancer	1
Cytosolic DNA-sensing pathway	0.419355
Dorso-ventral axis formation	0.83871
Epithelial cell signaling in Helicobacter pylori infection	0.967742
Epstein-Barr virus infection	0.903226
ErbB signaling pathway	0.935484
Fc epsilon RI signaling pathway	0.967742
Hepatitis C	1
Herpes simplex infection	0.83871
HIF-1 signaling pathway	0.677419
Influenza A	0.677419
Legionellosis	0.483871
Leishmaniasis	0.903226
Measles	0.354839
NOD-like receptor signaling pathway	1
p53 signaling pathway	1
Pertussis	0.806452
Progesterone-mediated oocyte maturation	0.83871
Prolactin signaling pathway	0.935484
Prostate cancer	0.967742
Renal cell carcinoma	0.806452
RIG-I-like receptor signaling pathway	0.903226
Salmonella infection	0.903226
Shigellosis	0.967742
Thyroid cancer	0.677419
Thyroid hormone signaling pathway	0.612903
TNF signaling pathway	1
Toll-like receptor signaling pathway	1
Bladder cancer	0.870968
Endocrine and other factor-regulated calcium reabsorption	0.0322581
Glioma	0.870968
Hepatitis B	0.645161
Melanoma	0.83871
Non-alcoholic fatty liver disease (NAFLD)	0.354839
Non-small cell lung cancer	0.806452
Ubiquinone and other terpenoid-quinone biosynthesis	0.129032
Endometrial cancer	0.645161
Viral carcinogenesis	0.387097
Rheumatoid arthritis	0.0322581
GnRH signaling pathway	0.0322581
Inflammatory bowel disease (IBD)	0.258065
Oocyte meiosis	0.193548
Pancreatic cancer	0.0322581
Malaria	0.0967742
Small cell lung cancer	0.419355
Inflammatory mediator regulation of TRP channels	0.16129
Cocaine addiction	0.0322581
Prion diseases	0.0322581
Type II diabetes mellitus	0.0322581
Transcriptional misregulation in cancer	0.0322581

## Sheet: LIHC
Pathways name	Patient Frequency
Acute myeloid leukemia	1
Adipocytokine signaling pathway	1
Amyotrophic lateral sclerosis (ALS)	0.98
Bladder cancer	1
Cell cycle	1
Chagas disease (American trypanosomiasis)	1
Choline metabolism in cancer	1
Chronic myeloid leukemia	1
Colorectal cancer	1
Cytosolic DNA-sensing pathway	0.96
Dorso-ventral axis formation	1
Endometrial cancer	0.7
Epithelial cell signaling in Helicobacter pylori infection	1
Epstein-Barr virus infection	1
ErbB signaling pathway	1
Fc epsilon RI signaling pathway	1
Glioma	1
Hepatitis B	1
Hepatitis C	1
Herpes simplex infection	1
HIF-1 signaling pathway	1
Influenza A	0.98
Legionellosis	0.98
Leishmaniasis	1
Measles	1
Melanoma	1
NOD-like receptor signaling pathway	1
Non-small cell lung cancer	1
p53 signaling pathway	1
Pertussis	0.56
Progesterone-mediated oocyte maturation	1
Prolactin signaling pathway	1
Prostate cancer	1
Renal cell carcinoma	1
RIG-I-like receptor signaling pathway	1
Salmonella infection	1
Shigellosis	1
Thyroid cancer	1
Thyroid hormone signaling pathway	1
TNF signaling pathway	1
Toll-like receptor signaling pathway	1
Viral carcinogenesis	1
Adherens junction	0.34
Small cell lung cancer	0.64
Inflammatory bowel disease (IBD)	0.14

## Sheet: UCEC
Pathways name	Patient Frequency
Acute myeloid leukemia	1
Adipocytokine signaling pathway	1
Amyotrophic lateral sclerosis (ALS)	0.913043
Bladder cancer	0.956522
Cell cycle	1
Chagas disease (American trypanosomiasis)	0.913043
Choline metabolism in cancer	0.913043
Chronic myeloid leukemia	1
Colorectal cancer	0.956522
Cytosolic DNA-sensing pathway	1
Dorso-ventral axis formation	0.913043
Endometrial cancer	0.826087
Epithelial cell signaling in Helicobacter pylori infection	1
Epstein-Barr virus infection	1
ErbB signaling pathway	0.956522
Fc epsilon RI signaling pathway	0.913043
Glioma	1
Hepatitis B	0.913043
Hepatitis C	1
Herpes simplex infection	0.956522
HIF-1 signaling pathway	1
Influenza A	0.956522
Legionellosis	1
Leishmaniasis	0.956522
Measles	0.782609
Melanoma	0.956522
NOD-like receptor signaling pathway	1
Non-small cell lung cancer	1
p53 signaling pathway	1
Pertussis	0.913043
Progesterone-mediated oocyte maturation	0.913043
Prolactin signaling pathway	0.913043
Prostate cancer	1
Renal cell carcinoma	0.956522
RIG-I-like receptor signaling pathway	1
Salmonella infection	0.913043
Shigellosis	1
Small cell lung cancer	0.695652
Thyroid cancer	0.913043
Thyroid hormone signaling pathway	0.956522
TNF signaling pathway	1
Toll-like receptor signaling pathway	0.913043
Viral carcinogenesis	0.913043
Adherens junction	0.217391
Inflammatory bowel disease (IBD)	0.26087
Ubiquinone and other terpenoid-quinone biosynthesis	0.0434783
Non-alcoholic fatty liver disease (NAFLD)	0.217391

## Sheet: STAD
Pathways name	Patient Frequency
Chagas disease (American trypanosomiasis)	0.75
Chronic myeloid leukemia	0.90625
Endometrial cancer	0.3125
Epstein-Barr virus infection	0.875
Hepatitis C	0.78125
HIF-1 signaling pathway	0.625
Leishmaniasis	0.78125
NOD-like receptor signaling pathway	0.84375
Notch signaling pathway	0.03125
p53 signaling pathway	0.96875
Prostate cancer	0.875
Renal cell carcinoma	0.65625
RIG-I-like receptor signaling pathway	0.71875
Thyroid hormone signaling pathway	0.34375
Viral carcinogenesis	0.375
Acute myeloid leukemia	0.5625
Adherens junction	0.25
Adipocytokine signaling pathway	0.34375
Amyotrophic lateral sclerosis (ALS)	0.34375
Bladder cancer	0.8125
Cell cycle	0.9375
Choline metabolism in cancer	0.40625
Colorectal cancer	0.65625
Cytosolic DNA-sensing pathway	0.375
Dorso-ventral axis formation	0.5625
Epithelial cell signaling in Helicobacter pylori infection	0.71875
ErbB signaling pathway	0.5625
Fc epsilon RI signaling pathway	0.53125
Glioma	0.65625
Hepatitis B	0.46875
Herpes simplex infection	0.4375
Influenza A	0.4375
Legionellosis	0.4375
Measles	0.28125
Melanoma	0.6875
Non-small cell lung cancer	0.5625
Pertussis	0.125
Progesterone-mediated oocyte maturation	0.59375
Prolactin signaling pathway	0.46875
Salmonella infection	0.3125
Shigellosis	0.71875
Thyroid cancer	0.3125
TNF signaling pathway	0.65625
Toll-like receptor signaling pathway	0.65625
Small cell lung cancer	0.25
Inflammatory bowel disease (IBD)	0.125
Oocyte meiosis	0.125
Cocaine addiction	0.0625
Non-alcoholic fatty liver disease (NAFLD)	0.03125
Rheumatoid arthritis	0.03125
Wnt signaling pathway	0.0625
Prion diseases	0.03125
Malaria	0.03125

[truncated: 3 more sheets: THCA, PRAD, HNSC]
