# Supplementary material for: A novel network control model for identifying personalized driver genes in cancer
Source: PLoS Comput Biol. 2019 Nov 25;15(11):e1007520. doi: 10.1371/journal.pcbi.1007520 (PMC6901264; doi:10.1371/journal.pcbi.1007520)
Supplement: S8 File — (XLSX) [file pcbi.1007520.s008.xlsx]

## Sheet: Sheet1
Pathway name	Reference
Acute myeloid leukemia	Welch J S, Petti A A, Miller C A, et al. TP53 and decitabine in acute myeloid leukemia and myelodysplastic syndromes[J]. New England Journal of Medicine, 2016, 375(21): 2023-2036.
Adherens junction	Yamaguchi M, Hirose F, Inoue Y H, et al. Genetic link between p53 and genes required for formation of the zonula adherens junction[J]. Cancer science, 2004, 95(5): 436-441.
Adipocytokine signaling pathway
Amyotrophic lateral sclerosis (ALS)	Martin L J. p53 is abnormally elevated and active in the CNS of patients with amyotrophic lateral sclerosis[J]. Neurobiology of disease, 2000, 7(6): 613-622.
Bladder cancer	Markl I D C, Jones P A. Presence and location of TP53 mutation determines pattern of CDKN2A/ARF pathway inactivation in bladder cancer[J]. Cancer research, 1998, 58(23): 5348-5353.
Cell cycle	Pita J M, Figueiredo I F, Moura M M, et al. Cell cycle deregulation and TP53 and RAS mutations are major events in poorly differentiated and undifferentiated thyroid carcinomas[J]. The Journal of Clinical Endocrinology & Metabolism, 2014, 99(3): E497-E507.
Chagas disease (American trypanosomiasis)
Choline metabolism in cancer	Mori N, Delsite R, Natarajan K, et al. Loss of p53 function in colon cancer cells results in increased phosphocholine and total choline[J]. Molecular imaging, 2004, 3(4): 15353500200404121.
Chronic myeloid leukemia	Hurtz C, Hatzi K, Cerchietti L, et al. BCL6-mediated repression of p53 is critical for leukemia stem cell survival in chronic myeloid leukemia[J]. Journal of Experimental Medicine, 2011, 208(11): 2163-2174.
Colorectal cancer	Liu Y, Zhang X, Han C, et al. TP53 loss creates therapeutic vulnerability in colorectal cancer[J]. Nature, 2015, 520(7549): 697.
Cytosolic DNA-sensing pathway
Dorso-ventral axis formation
Endometrial cancer	Yoneda T, Kuboyama A, Kato K, et al. Association of MDM2 SNP309 and TP53 Arg72Pro polymorphisms with risk of endometrial cancer[J]. Oncology reports, 2013, 30(1): 25-34.
Epithelial cell signaling in Helicobacter pylori infection
Epstein-Barr virus infection	Gulley M L, Burton M P, Allred D C, et al. Epstein-Barr virus infection is associated with p53 accumulation in nasopharyngeal carcinoma[J]. Human pathology, 1998, 29(3): 252-259.
ErbB signaling pathway
Fc epsilon RI signaling pathway
Glioma
Hepatitis B	Tornesello M L, Buonaguro L, Tatangelo F, et al. Mutations in TP53, CTNNB1 and PIK3CA genes in hepatocellular carcinoma associated with hepatitis B and hepatitis C virus infections[J]. Genomics, 2013, 102(2): 74-83.
Hepatitis C	Tornesello M L, Buonaguro L, Tatangelo F, et al. Mutations in TP53, CTNNB1 and PIK3CA genes in hepatocellular carcinoma associated with hepatitis B and hepatitis C virus infections[J]. Genomics, 2013, 102(2): 74-83.
Herpes simplex infection	Müller D B, Raftery M J, Kather A, et al. Frontline: Induction of apoptosis and modulation of c‐FLIPL and p53 in immature dendritic cells infected with herpes simplex virus[J]. European journal of immunology, 2004, 34(4): 941-951.
HIF-1 signaling pathway
Influenza A
Legionellosis
Leishmaniasis
Measles
Melanoma	Flørenes V A, Øyjord T, Holm R, et al. TP53 allele loss, mutations and expression in malignant melanoma[J]. British journal of cancer, 1994, 69(2): 253.
NOD-like receptor signaling pathway
Non-small cell lung cancer	Mitsudomi T, Oyama T, Kusano T, et al. Mutations of the p53 gene as a predictor of poor prognosis in patients with non-small-cell lung cancer[J]. JNCI: Journal of the National Cancer Institute, 1993, 85(24): 2018-2023.
p53 signaling pathway
Pertussis
Progesterone-mediated oocyte maturation
Prolactin signaling pathway
Prostate cancer	Mühlbauer K R, Gröne H J, Ernst T, et al. Analysis of human prostate cancers and cell lines for mutations in the TP53 and KLF6 tumour suppressor genes[J]. British journal of cancer, 2003, 89(4): 687.
Renal cell carcinoma	Gad S, Lefevre S H, Khoo S K, et al. Mutations in BHD and TP53 genes, but not in HNF1β gene, in a large series of sporadic chromophobe renal cell carcinoma[J]. British journal of cancer, 2007, 96(2): 336.
RIG-I-like receptor signaling pathway
Salmonella infection
Shigellosis
Small cell lung cancer	Damico D, Carbone D, Mitsudomi T, et al. High frequency of somatically acquired p53 mutations in small-cell lung cancer cell lines and tumors[J]. Oncogene, 1992, 7(2): 339-346.
Thyroid cancer
Thyroid hormone signaling pathway	Bhat M K, Yu C, Yap N, et al. Tumor suppressor p53 is a negative regulator in thyroid hormone receptor signaling pathways[J]. Journal of Biological Chemistry, 1997, 272(46): 28989-28993.
TNF signaling pathway
Toll-like receptor signaling pathway	Taura M, Eguma A, Suico M A, et al. p53 regulates Toll-like receptor 3 expression and function in human epithelial cell lines[J]. Molecular and cellular biology, 2008, 28(21): 6557-6567.
Viral carcinogenesis
