# Supplementary material for: A novel network control model for identifying personalized driver genes in cancer
Source: PLoS Comput Biol. 2019 Nov 25;15(11):e1007520. doi: 10.1371/journal.pcbi.1007520 (PMC6901264; doi:10.1371/journal.pcbi.1007520)
Supplement: S9 File — (XLSX) [file pcbi.1007520.s009.xlsx]

## Sheet: BRCA
Patient_ID	Number of connected nodes	Average degree	p-value of KS	degree exponent
TCGA-BH-A0B5	8334	29.9904	0	1.79
TCGA-BH-A0C3	8312	30.8899	0	1.8
TCGA-A7-A13F	8367	31.0238	0	1.78
TCGA-BH-A18P	8349	31.3475	0	1.77
TCGA-AC-A2FM	8095	28.03	0	1.83
TCGA-BH-A0E1	8327	30.0857	0	1.83
TCGA-BH-A1EN	8324	30.9833	0	1.84
TCGA-BH-A1F2	8355	31.2142	0	1.75
TCGA-BH-A209	8352	31.5881	0	1.77
TCGA-BH-A0B7	8348	30.5624	0	1.79
TCGA-BH-A208	8304	31.0611	0	1.77
TCGA-E2-A158	8283	30.8137	0	1.77
TCGA-BH-A0DZ	8205	28.6851	0	2.2
TCGA-A7-A0CH	8356	30.5815	0	1.83
TCGA-BH-A203	8348	30.9594	0	1.8
TCGA-BH-A0DH	8337	30.11	0	1.79
TCGA-BH-A0C0	8366	31.0692	0	1.8
TCGA-E9-A1R7	8357	30.9759	0	1.78
TCGA-AC-A23H	8327	30.8626	0	1.8
TCGA-E9-A1RC	8367	30.407	0	1.81
TCGA-BH-A0DT	8352	30.9244	0	1.82
TCGA-E2-A1LB	8251	30.141	0	1.8
TCGA-E9-A1N5	8277	29.9494	0	1.76
TCGA-A7-A0CE	8324	30.4364	0	1.77
TCGA-BH-A0B8	8320	30.1819	0	1.82
TCGA-AC-A2FB	8353	31.2786	0	1.8
TCGA-BH-A0BA	8348	31.1412	0	1.78
TCGA-BH-A204	8335	30.4656	0	1.79
TCGA-E2-A15M	8380	31.4221	0	1.78
TCGA-E9-A1N9	8329	30.726	0	1.8
TCGA-BH-A1FC	8327	30.8541	0	1.75
TCGA-AC-A2FF	8342	30.8105	0	1.82
TCGA-BH-A1EV	8334	30.533	0	1.79
TCGA-E9-A1NA	8354	31.1816	0	1.8
TCGA-BH-A1FJ	8246	29.0771	0	1.77
TCGA-BH-A18S	8311	30.8923	0	1.79
TCGA-BH-A1FU	8333	30.7785	0	1.79
TCGA-GI-A2C9	8361	30.8183	0	1.82
TCGA-BH-A1FR	8341	30.7204	0	1.78
TCGA-BH-A18L	8355	30.8285	0	1.77
TCGA-BH-A18R	8355	30.8285	0	1.77
TCGA-BH-A0BC	8371	31.1254	0	1.8
TCGA-GI-A2C8	7684	23.6011	0	2.18
TCGA-E2-A15I	8348	30.7923	0	1.8
TCGA-BH-A1FM	8368	31.0452	0	1.78
TCGA-BH-A0AZ	8307	30.0358	0	1.74
TCGA-BH-A0DD	8337	30.8111	0	1.77
TCGA-BH-A0HA	8289	29.3425	0	2.31
TCGA-BH-A1FE	8205	28.0386	0	2.26
TCGA-E9-A1N4	8280	29.8646	0	1.81
TCGA-E9-A1RD	8355	31.3619	0	1.79
TCGA-E2-A1BC	8211	28.9873	0	1.74
TCGA-BH-A18K	8343	30.8974	0	1.79
TCGA-A7-A0D9	8335	30.7495	0	1.8
TCGA-BH-A1FH	8340	30.7989	0	1.82
TCGA-BH-A0DG	8356	30.7119	0	1.81
TCGA-BH-A18V	8157	27.995	0	2.17
TCGA-BH-A18Q	8371	30.6184	0	1.8
TCGA-BH-A1EW	8217	28.4107	0	1.84
TCGA-BH-A1FB	8386	30.7173	0	1.8
TCGA-BH-A1F6	8348	30.5367	0	1.8
TCGA-E9-A1ND	8225	29.4791	0	1.76
TCGA-BH-A0H5	8301	30.8553	0	1.82
TCGA-BH-A18N	8363	31.1087	0	1.8
TCGA-BH-A1F8	8369	31.3593	0	1.78
TCGA-E2-A15K	8170	28.8906	0	1.8
TCGA-E9-A1RF	8307	30.5108	0	1.8
TCGA-A7-A0DB	8340	30.2622	0	1.81
TCGA-BH-A0H9	8200	28.6682	0	1.8
TCGA-E2-A1LS	8249	29.64	0	2.26
TCGA-E9-A1NG	8350	31.1851	0	1.79
TCGA-E9-A1RI	8235	30.1343	0	1.78
TCGA-E9-A1N6	8374	31.0457	0	1.78
TCGA-BH-A0AU	8306	29.9829	0	1.79
TCGA-BH-A1FG	8087	26.9319	0	2.22
TCGA-BH-A0BW	8210	28.9414	0	1.83
TCGA-BH-A0E0	8244	28.5585	0	1.8
TCGA-BH-A0AY	8359	30.8078	0	1.8
TCGA-A7-A13G	8337	30.7649	0	1.8
TCGA-BH-A0BQ	8313	30.5781	0	1.8
TCGA-BH-A0B3	8313	30.5781	0	1.8
TCGA-BH-A0H7	8244	29.4191	0	2.29
TCGA-E2-A1IG	8371	31.1794	0	1.8
TCGA-BH-A0DK	8328	29.7948	0	1.74
TCGA-A7-A0DC	8377	31.6381	0	1.78
TCGA-BH-A1FN	8303	30.2721	0	1.79
TCGA-BH-A1F0	8383	31.6802	0	1.78
TCGA-BH-A0DL	8358	31.4155	0	1.79
TCGA-BH-A0BZ	8393	31.2737	0	1.81
TCGA-BH-A1EO	8277	30.1495	0	1.82
TCGA-A7-A13E	8369	31.3831	0	1.8
TCGA-BH-A0BM	8316	30.3022	0	1.81
TCGA-BH-A18J	8382	31.1298	0	1.77
TCGA-E9-A1RB	8345	31.1147	0	1.78
TCGA-E2-A1L7	8365	31.3068	0	1.78
TCGA-E9-A1RH	8356	31.23	0	1.78
TCGA-BH-A0DV	8293	30.8197	0	1.8
TCGA-BH-A0DQ	8350	30.712	0	1.8
TCGA-BH-A0DO	8360	31.0672	0	1.79
TCGA-E2-A153	8297	30.7207	0	1.82
TCGA-BH-A1FD	8360	31.5504	0	1.8
TCGA-BH-A0BV	8358	30.85	0	1.8
TCGA-E2-A1LH	8343	30.6711	0	1.77
TCGA-BH-A0HK	8313	30.2399	0	1.79
TCGA-BH-A1ET	8357	30.6214	0	1.8
TCGA-BH-A1EU	8332	30.8143	0	1.81
TCGA-BH-A0BJ	8346	30.9716	0	1.78
TCGA-BH-A0BT	8335	30.8674	0	1.8
TCGA-E9-A1NF	8328	30.1024	0	1.82
TCGA-BH-A0DP	8332	30.5503	0	1.83
TCGA-BH-A18M	8338	31.038	0	1.8
TCGA-BH-A18U	8354	30.7522	0	1.8

## Sheet: COAD
Patient_ID	Number of connected nodes	Average degree	p-value of KS	degree exponent
TCGA-A6-2671	4426	7.48215	0.493	3.5
TCGA-A6-2675	4416	9.48007	0.216	2.82
TCGA-A6-2678	4223	7.42458	0.029	2.71
TCGA-A6-2679	5089	11.0953	0.045	3.5
TCGA-A6-2680	4683	8.38394	0.614	3.5
TCGA-A6-2682	3589	5.41934	0.833	2.69
TCGA-A6-2683	4751	9.62745	0.382	3.47
TCGA-A6-2684	6450	25.9507	0	1.77
TCGA-A6-2685	3812	5.46065	0.716	2.88
TCGA-A6-2686	3393	5.0333	0	2.39
TCGA-A6-5659	4951	9.48091	0.009	2.61
TCGA-A6-5662	3819	6.70804	0.01	2.73
TCGA-A6-5665	5024	10.5864	0.221	2.93
TCGA-A6-5667	4555	10.1322	0.153	2.81
TCGA-AA-3489	3320	5.83313	0.917	2.67
TCGA-AA-3496	4934	9.23348	0.609	3.5
TCGA-AA-3511	4859	9.46079	0.013	3.5
TCGA-AA-3514	4266	7.66573	0.491	2.68
TCGA-AA-3516	3924	6.921	0	2.13
TCGA-AA-3517	3594	5.5192	0.6	2.98
TCGA-AA-3518	3988	7.77583	0.223	2.79
TCGA-AA-3520	3693	5.81208	0.001	2.35
TCGA-AA-3522	5074	10.2531	0.005	3.5
TCGA-AA-3525	4634	9.20199	0.269	3.2
TCGA-AA-3527	4045	6.23931	0.003	2.46
TCGA-AA-3531	3988	7.35206	0.014	2.46
TCGA-AA-3534	3476	7.40449	0.003	2.56
TCGA-AA-3655	3958	8.67105	0.027	2.46
TCGA-AA-3660	4736	8.51351	0.019	2.72
TCGA-AA-3662	3220	5.06522	0.092	2.52
TCGA-AA-3663	3733	7.19957	0.51	2.77
TCGA-AA-3697	4607	9.10701	0.861	2.98
TCGA-AA-3712	4008	7.09481	0.593	2.69
TCGA-AA-3713	4620	9.48225	0.576	2.73
TCGA-AF-2691	4017	6.77371	0.001	2.67
TCGA-AF-2692	3835	6.38905	0.265	3.06
TCGA-AF-3400	4823	12.7676	0.195	3.13
TCGA-AF-5654	4259	7.67269	0.115	2.96
TCGA-AG-3725	5441	15.3722	0	1.77
TCGA-AG-3731	5071	12.1633	0.012	2.75
TCGA-AG-3732	4915	9.43235	0.22	2.67
TCGA-AG-3742	4258	8.73791	0.29	3.11
TCGA-AH-6643	3813	6.41385	0.306	2.63
TCGA-AZ-6598	3351	5.22172	0.269	2.74
TCGA-AZ-6599	3784	6.04545	0.059	2.87
TCGA-AZ-6600	4170	8.77746	0.79	2.82
TCGA-AZ-6601	5488	13.883	0.067	2.99
TCGA-AZ-6603	4048	8.67836	0.054	2.73
TCGA-AZ-6605	4429	8.70896	0.089	3.5
TCGA-F4-6704	5019	21.9227	0	1.66

## Sheet: LUAD
Patient_ID	Number of connected nodes	Average degree	p-value of KS	degree exponent
TCGA-44-2661	8386	31.9537	0	1.76
TCGA-44-2657	8344	30.9107	0	1.81
TCGA-49-6761	8363	32.1387	0	1.83
TCGA-50-5931	8418	32.1287	0	1.79
TCGA-55-6982	8316	30.8627	0	1.81
TCGA-91-6847	8359	32.0775	0	1.8
TCGA-91-6836	8390	32.1899	0	1.81
TCGA-50-6595	8393	32.3922	0	1.79
TCGA-49-4512	8180	29.0334	0	1.84
TCGA-38-4627	8227	28.9712	0	1.89
TCGA-55-6979	8359	32.1299	0	1.81
TCGA-55-6975	8380	31.9289	0	1.82
TCGA-73-4676	8324	31.0711	0	1.84
TCGA-50-5932	8337	32.014	0	1.83
TCGA-55-6972	8357	31.7078	0	1.8
TCGA-91-6829	8313	30.756	0	1.82
TCGA-91-6831	8328	30.8866	0	1.81
TCGA-55-6983	8418	31.7882	0	1.8
TCGA-50-5935	8376	32.251	0	1.81
TCGA-55-6984	8343	31.7911	0	1.78
TCGA-49-4490	8205	28.7278	0	2.05
TCGA-55-6981	8295	30.587	0	1.83
TCGA-55-6971	8390	31.7355	0	1.82
TCGA-55-6968	8373	31.7814	0	1.8
TCGA-49-6745	8278	29.5481	0	1.84
TCGA-50-5936	8389	32.0573	0	1.82
TCGA-44-6145	8376	32.1782	0	1.79
TCGA-44-2655	8365	31.8655	0	1.81
TCGA-91-6849	8336	31.847	0	1.82
TCGA-38-4625	8373	31.9859	0	1.8
TCGA-55-6985	8397	32.0866	0	1.81
TCGA-44-6147	8254	30.3404	0	1.83
TCGA-44-3398	8398	31.7204	0	1.8
TCGA-55-6978	8406	32.1658	0	1.79
TCGA-38-4626	8332	30.4177	0	1.82
TCGA-44-6776	8320	31.8133	0	1.78
TCGA-44-6148	8368	31.2052	0	1.78
TCGA-44-6146	8370	31.8744	0	1.76
TCGA-91-6835	8224	29.735	0	1.82
TCGA-49-6743	8394	32.2094	0	1.79
TCGA-44-6777	8378	31.7088	0	1.78
TCGA-55-6986	8266	30.2968	0	1.79
TCGA-44-3396	8409	32.3287	0	1.81
TCGA-50-5930	8375	32.3599	0	1.79
TCGA-50-5939	8381	31.9586	0	1.78
TCGA-49-6744	8379	31.1233	0	1.8
TCGA-44-5645	8406	31.6602	0	1.8
TCGA-44-2668	8358	31.1671	0	1.83
TCGA-50-5933	8299	30.3111	0	1.81
TCGA-55-6980	8361	31.2172	0	1.8
TCGA-44-2662	8412	31.2405	0	1.81
TCGA-44-6778	8361	31.6103	0	1.8
TCGA-44-2665	8403	32.3584	0	1.77
TCGA-38-4632	8263	29.9487	0	1.84
TCGA-49-6742	8369	31.7766	0	1.82
TCGA-91-6828	8385	31.6378	0	1.8
TCGA-55-6970	8370	31.4591	0	1.8

## Sheet: LUSC
Patient_ID	Number of connected nodes	Average degree	p-value of KS	degree exponent
TCGA-85-7710-11	7970	25.0169	0	1.93
TCGA-33-6737-11	8081	29.423	0	1.82
TCGA-56-7582-11	8163	28.9282	0	2.23
TCGA-58-8386-11	8145	29.315	0	1.87
TCGA-43-5670-11	8146	30.1644	0	1.81
TCGA-56-7823-11	8206	30.6204	0	1.78
TCGA-77-7335-11	7922	26.7111	0	2.07
TCGA-56-8082-11	8132	28.8068	0	1.8
TCGA-51-4079-11	8107	28.6576	0	2.41
TCGA-22-4609-11	8176	28.9353	0	1.85
TCGA-22-5481-11	8176	32.1315	0	1.78
TCGA-43-7657-11	8176	31.0821	0	1.81
TCGA-77-8007-11	8093	27.8679	0	1.88
TCGA-22-5491-11	8155	29.6884	0	1.84
TCGA-90-6837-11	8082	28.9113	0	2.16
TCGA-22-5489-11	8157	30.4165	0	1.82
TCGA-43-6143-11	8232	32.1732	0	1.8
TCGA-56-8201-11	8118	29.6111	0	1.78
TCGA-60-2709-11	8089	27.9442	0	2.23
TCGA-34-8454-11	8160	29.9968	0	1.81
TCGA-43-7658-11	8221	32.5437	0	1.83
TCGA-22-5471-11	8210	30.0367	0	1.83
TCGA-77-7338-11	8185	29.0472	0	1.82
TCGA-33-4587-11	8050	28.6821	0	1.95
TCGA-77-8008-11	8097	28.4081	0	2.14
TCGA-56-8083-11	8242	31.8021	0	1.77
TCGA-56-7222-11	8085	29.4576	0	1.82
TCGA-77-7138-11	8157	30.6065	0	1.82
TCGA-56-7730-11	8184	29.5373	0	1.81
TCGA-56-7731-11	8071	27.7642	0	2.23
TCGA-22-5478-11	8186	30.3175	0	1.81
TCGA-56-8623-11	7903	26.4154	0	1.94
TCGA-22-5483-11	8194	29.3697	0	1.84
TCGA-43-6647-11	8161	29.3479	0	1.87
TCGA-22-4593-11	8115	29.511	0	1.8
TCGA-56-7579-11	8168	29.9149	0	1.81
TCGA-92-7340-11	8074	28.7705	0	2.31
TCGA-43-6773-11	8113	28.1769	0	2.3
TCGA-34-7107-11	8132	28.9126	0	1.82
TCGA-43-6771-11	8071	29.4299	0	1.79
TCGA-22-5482-11	8152	29.9481	0	1.82
TCGA-77-7337-11	8153	29.7659	0	1.8
TCGA-77-7142-11	8133	28.9154	0	1.78
TCGA-39-5040-11	7955	28.7272	0	1.9
TCGA-56-8309-11	8119	28.9527	0	2.21
TCGA-56-7580-11	8146	29.6865	0	1.82
TCGA-22-5472-11	8131	29.5614	0	1.84
TCGA-51-4081-11	8185	29.6556	0	1.8
TCGA-90-7767-11	8200	30.7651	0	1.79

## Sheet: KICH
Patient_ID	Number of connected nodes	Average degree	p-value of KS	degree exponent
TCGA-KN-8435	8523	36.1027	0	1.77
TCGA-KL-8326	8463	35.6593	0	1.74
TCGA-KL-8329	8510	35.9416	0	1.77
TCGA-KN-8433	8483	36.1185	0	1.78
TCGA-KN-8430	8459	35.183	0	1.79
TCGA-KN-8423	8427	34.6771	0	1.81
TCGA-KL-8336	8306	32.4948	0	1.82
TCGA-KO-8403	8493	35.7618	0	1.77
TCGA-KN-8425	8497	35.6313	0	1.79
TCGA-KN-8434	8532	36.2914	0	1.78
TCGA-KL-8339	8449	34.9685	0	1.76
TCGA-KO-8415	8496	36.1894	0	1.77
TCGA-KN-8428	8518	36.1444	0	1.77
TCGA-KN-8429	8429	34.1686	0	1.78
TCGA-KN-8437	8238	30.3026	0	1.85
TCGA-KN-8426	8473	34.9856	0	1.77
TCGA-KN-8432	8223	28.2709	0	1.89
TCGA-KN-8431	8428	36.1031	0	1.72
TCGA-KN-8436	8522	36.1288	0	1.81
TCGA-KN-8419	8392	33.8295	0	1.78
TCGA-KL-8324	8514	36.2239	0	1.81
TCGA-KN-8427	8476	35.9614	0	1.77
TCGA-KN-8424	8509	35.652	0	1.77

## Sheet: KIRC
Patient_ID	Number of connected nodes	Average degree	p-value of KS	degree exponent
TCGA-A3-3387	7386	22.7558	0	2.3
TCGA-CW-5585	7102	21.8931	0	1.93
TCGA-CZ-5986	7228	24.953	0	2.01
TCGA-B0-5696	7206	23.5595	0	1.85
TCGA-B0-5711	7122	20.1606	0	2.72
TCGA-CZ-4865	7217	19.7445	0	2.77
TCGA-A3-3358	7347	21.4647	0	2.39
TCGA-CZ-5982	7224	22.4027	0	1.94
TCGA-CZ-5463	7140	22.5137	0	1.88
TCGA-B8-5549	7176	20.7666	0	2.49
TCGA-CJ-5680	7190	20.1946	0	2.32
TCGA-CZ-5453	7034	19.4572	0	2.66
TCGA-B0-5697	7124	18.5679	0.001	2.84
TCGA-B2-5641	7260	20.805	0	2.61
TCGA-CJ-5679	7407	24.5719	0	2.25
TCGA-CZ-4864	7373	23.4544	0	1.93
TCGA-B8-4620	7351	22.8785	0	2.33
TCGA-CZ-5989	7607	28.7594	0	1.9
TCGA-B0-5709	7243	19.5586	0	2.87
TCGA-CJ-5676	7431	22.6851	0	2.6
TCGA-CZ-5469	7539	24.6453	0	1.86
TCGA-CZ-5987	7324	22.2654	0	2.36
TCGA-CZ-5984	7311	21.5571	0	2.72
TCGA-B8-5552	7400	22.0662	0	2.16
TCGA-CW-5584	7163	19.8709	0	2.54
TCGA-B0-5699	7207	23.1283	0	2.3
TCGA-B8-4619	7050	20.5396	0	2.05
TCGA-B2-5636	7269	23.356	0	1.92
TCGA-CZ-5468	7500	25.9188	0	1.79
TCGA-CZ-5465	7190	22.7843	0	1.9
TCGA-B0-5712	7294	19.2983	0	2.66
TCGA-CJ-5689	7188	19.3912	0	2.48
TCGA-CZ-4863	7357	20.53	0	2.34
TCGA-CW-5589	7073	18.9928	0	2.88
TCGA-CZ-5456	7462	23.9665	0	2.31
TCGA-B0-5701	7254	22.1778	0	2.39
TCGA-CZ-5470	7318	21.5254	0	2.68
TCGA-CZ-5458	7170	20.7291	0	2.8
TCGA-B0-5705	7034	19.2863	0	2.69
TCGA-B0-5690	7295	20.8333	0	2.76
TCGA-CZ-5988	7240	22.205	0	2.48
TCGA-CJ-5678	7409	25.079	0	2.07
TCGA-CW-5581	6939	19.1827	0	2.59
TCGA-CZ-5462	7340	21.7507	0	2.11
TCGA-B0-4700	7582	22.6886	0	2.59
TCGA-CJ-6033	7423	21.0256	0	2.58
TCGA-CZ-5454	7269	22.0469	0	2.58
TCGA-B8-4622	7312	21.5599	0	2.11
TCGA-CZ-5467	7166	21.8095	0	1.78
TCGA-CW-5587	7139	18.7389	0	2.7
TCGA-CW-6087	7536	22.7155	0	2.55
TCGA-CW-5580	7195	22.0656	0	1.92
TCGA-B0-4712	7530	25.2445	0	1.73
TCGA-CZ-5451	7133	19.6253	0	2.78
TCGA-CW-6090	7416	23.1545	0	2.38
TCGA-B0-5703	7234	21.6446	0	2.44
TCGA-CJ-5681	7496	20.7643	0	1.88
TCGA-B0-5706	7262	20.8386	0	2.47
TCGA-B0-5694	7188	19.8993	0	2.76
TCGA-CJ-5672	7293	21.8315	0	2.09
TCGA-CW-6088	7225	22.4296	0	2.02
TCGA-CZ-5452	7421	23.1918	0	2.45
TCGA-CZ-5455	7196	21.3895	0	1.93
TCGA-CJ-6030	7327	21.1332	0	2.64
TCGA-CZ-5461	7198	21.9498	0	2.78
TCGA-CZ-5985	7269	21.6339	0	1.98
TCGA-B0-5691	6872	19.8274	0	2.42
TCGA-CJ-5677	7423	23.9597	0	2.29
TCGA-CZ-5466	7311	21.8456	0	2.5
TCGA-B0-5402	7145	22.1931	0	2.6
TCGA-CZ-5457	7200	22.5128	0	2.68
TCGA-CW-5591	7162	19.0235	0	2.52

## Sheet: KIRP
Patient_ID	Number of connected nodes	Average degree	p-value of KS	degree exponent
TCGA-BQ-7044	7168	22.0328	0	2.54
TCGA-BQ-7055	7036	20.9026	0	1.91
TCGA-DZ-6132	7122	20.0001	0	2.81
TCGA-BQ-7045	7239	21.5494	0	2.72
TCGA-GL-7966	7281	22.1092	0	2.11
TCGA-BQ-7046	7148	22.7604	0	2.57
TCGA-BQ-5875	7193	23.4827	0	1.7
TCGA-BQ-5888	7520	24.0384	0	2.51
TCGA-BQ-5884	7261	23.5415	0	2.72
TCGA-BQ-5887	7303	24.3329	0	2.33
TCGA-BQ-5890	7352	24.7235	0	2.38
TCGA-BQ-7051	7200	23.8915	0	1.84
TCGA-GL-A9DE	7081	21.4715	0	1.98
TCGA-A4-A4ZT	7182	22.5479	0	1.94
TCGA-BQ-5878	7309	23.5514	0	1.83
TCGA-P4-A5ED	7649	26.1764	0	2.46
TCGA-BQ-5891	7395	25.6015	0	1.81
TCGA-GL-A59R	7290	21.6594	0	2.63
TCGA-BQ-5877	7401	24.8695	0	2.54
TCGA-BQ-5879	7381	24.5608	0	2.44
TCGA-DZ-6134	7007	20.1494	0	2.63
TCGA-GL-6846	7129	22.6476	0	2.82
TCGA-DZ-6133	7254	23.2454	0	2.67
TCGA-B9-4115	7419	24.6868	0	2.52
TCGA-A4-A57E	7340	24.5168	0	2.43
TCGA-Y8-A8RY	7346	23.2695	0	2.46
TCGA-P4-A5E8	7449	23.2859	0	2.38
TCGA-BQ-5894	7445	25.1045	0	2.77
TCGA-BQ-5882	7484	25.1476	0	2.4
TCGA-BQ-7059	7075	20.051	0	2.84
TCGA-BQ-7061	7173	22.3046	0	2.14

## Sheet: LIHC
Patient_ID	Number of connected nodes	Average degree	p-value of KS	degree exponent
TCGA-BD-A3EP	8201	32.035	0	1.8
TCGA-G3-A3CH	8080	29.7798	0	1.81
TCGA-FV-A23B	8086	30.5895	0	1.79
TCGA-EP-A3RK	8198	30.9084	0	1.79
TCGA-DD-A1EC	8178	31.5128	0	1.79
TCGA-ES-A2HT	7908	27.5293	0	2.13
TCGA-FV-A2QR	7953	28.2751	0	1.78
TCGA-BC-A10R	8135	30.1294	0	1.82
TCGA-BC-A10U	8146	30.7386	0	1.78
TCGA-DD-A1EL	8179	31.978	0	1.79
TCGA-FV-A3I0	8168	32.8383	0	1.75
TCGA-DD-A3A4	7748	24.4439	0	2.05
TCGA-BC-A10T	8097	30.1454	0	1.81
TCGA-EP-A12J	7982	30.871	0	1.81
TCGA-BC-A10Y	8141	30.3489	0	1.81
TCGA-DD-A1EB	8084	30.7458	0	1.82
TCGA-DD-A3A5	8087	29.8702	0	1.82
TCGA-BC-A10W	8177	31.7312	0	1.75
TCGA-BC-A10Q	8202	32.1331	0	1.73
TCGA-DD-A11D	8026	29.6175	0	1.8
TCGA-DD-A3A1	7850	26.3209	0	1.89
TCGA-DD-A39V	8063	30.3516	0	1.8
TCGA-BC-A10Z	8008	29.4644	0	1.87
TCGA-BC-A10X	7967	28.0666	0	2.23
TCGA-BD-A2L6	7878	27.5374	0	1.93
TCGA-DD-A39X	8109	29.7453	0	1.81
TCGA-BC-A110	8029	27.408	0	1.89
TCGA-DD-A3A2	7940	28.2087	0	1.89
TCGA-BC-A216	8203	31.5821	0	1.79
TCGA-DD-A114	8165	31.568	0	1.77
TCGA-DD-A116	8104	29.4497	0	1.83
TCGA-DD-A113	8150	30.8247	0	1.83
TCGA-DD-A3A6	7942	28.6628	0	1.8
TCGA-DD-A1EE	8119	31.564	0	1.79
TCGA-FV-A3R2	8047	30.7737	0	1.77
TCGA-DD-A11B	8056	31.3471	0	1.8
TCGA-DD-A1EH	8195	33.2933	0	1.76
TCGA-DD-A39Z	8080	30.0203	0	1.84
TCGA-FV-A3I1	8144	29.8431	0	1.8
TCGA-DD-A1EI	8180	31.8899	0	1.8
TCGA-DD-A11C	8108	30.7759	0	1.76
TCGA-DD-A3A3	8011	28.2177	0	1.84
TCGA-DD-A3A8	7934	27.2376	0	1.78
TCGA-DD-A1EG	8151	29.7949	0	1.81
TCGA-DD-A11A	8083	30.3961	0	1.78
TCGA-DD-A1EJ	8180	31.6892	0	1.78
TCGA-DD-A39W	8092	31.1557	0	1.81
TCGA-EP-A26S	8089	31.6508	0	1.79
TCGA-DD-A118	8115	30.878	0	1.76
TCGA-DD-A119	8026	29.2686	0	1.81

## Sheet: UCEC
Patient_ID	Number of connected nodes	Average degree	p-value of KS	degree exponent
TCGA-AJ-A3NC	8085	28.3274	0	1.84
TCGA-DI-A2QU	8059	27.672	0	1.84
TCGA-AX-A1CF	8104	27.1934	0	2.16
TCGA-AX-A2HD	8068	28.4711	0	1.89
TCGA-E6-A1M0	7945	27.3186	0	1.81
TCGA-AJ-A3NE	8050	27.2942	0	2.13
TCGA-BK-A13C	8030	28.0986	0	1.86
TCGA-BK-A0CB	7977	28.0505	0	1.94
TCGA-AX-A1CI	8007	27.3817	0	1.86
TCGA-AJ-A2QL	8029	27.8356	0	1.83
TCGA-AX-A1CK	8038	28.1019	0	1.86
TCGA-AX-A05Y	8046	28.3663	0	1.85
TCGA-BG-A3PP	8028	27.5537	0	1.89
TCGA-AX-A0IZ	8047	28.1413	0	1.84
TCGA-AX-A2HC	7974	28.2417	0	2.22
TCGA-DI-A2QY	8021	27.637	0	1.87
TCGA-AX-A2H8	8080	28.2913	0	1.81
TCGA-AX-A0J0	8059	28.8734	0	1.83
TCGA-BG-A2AD	8038	28.8064	0	1.84
TCGA-AJ-A3NH	8027	27.9498	0	1.89
TCGA-AX-A2HA	7982	26.9386	0	1.86
TCGA-BG-A3EW	8053	28.5946	0	1.84
TCGA-BK-A4ZD	7963	28.1959	0	1.86

## Sheet: STAD
Patient_ID	Number of connected nodes	Average degree	p-value of KS	degree exponent
TCGA-IN-AB1V	5610	16.1159	0	1.83
TCGA-IN-AB1X	6927	24.7683	0	1.82
TCGA-IP-7968	7279	25.1666	0	1.67
TCGA-CG-5721	6283	18.6647	0	3.19
TCGA-FP-7735	5895	13.9922	0.095	3.04
TCGA-BR-6852	6744	18.5827	0	3.31
TCGA-BR-6564	5168	9.52632	0.605	3.34
TCGA-CG-5722	6255	19.0855	0	3.3
TCGA-CG-5734	4206	7.97147	0	2.3
TCGA-BR-6458	7099	25.2517	0	1.63
TCGA-FP-7829	7146	23.2692	0	1.68
TCGA-BR-6802	6641	16.399	0.287	3.43
TCGA-BR-7704	6610	18.6363	0	3.35
TCGA-BR-7717	5468	11.8665	0.832	3.36
TCGA-BR-6453	4796	8.67306	0.33	3.5
TCGA-BR-6454	6504	19.337	0.003	3.12
TCGA-CG-5720	5566	13.0269	0.285	3.36
TCGA-BR-7716	6920	22.3564	0	1.81
TCGA-BR-7715	6323	19.219	0.004	3.39
TCGA-BR-7851	6832	26.7462	0	1.56
TCGA-BR-6457	5140	9.91595	0.272	2.93
TCGA-IN-7806	6581	23.3016	0	1.63
TCGA-HU-A4GH	6188	16.8368	0.059	3.03
TCGA-HU-A4GC	5529	14.9687	0.159	3.36
TCGA-HU-A4HB	5701	17.5338	0	1.61
TCGA-IN-8663	7186	26.1008	0	1.83
TCGA-HU-A4G3	4693	13.0893	0	1.64
TCGA-HU-A4GN	6610	22.3359	0	1.75
TCGA-HU-A4GY	6190	18.9292	0	2.09
TCGA-HU-8238	5714	11.4246	0.288	3.05
TCGA-HU-A4GP	6064	16.7566	0.083	3.19
TCGA-IN-8462	4743	10.9281	0.29	2.75

[truncated: 3 more sheets: THCA, PRAD, HNSC]
